# Supplementary material for: Mechanical design principles of a mitotic spindle
Source: eLife. 2014 Dec 18;3:e03398. doi: 10.7554/eLife.03398 (PMC4290452; doi:10.7554/eLife.03398)
Supplement: Source Code 1. — Compressed plain text files containing raw data, scripts and analysis code. The directory ‘EM_analysis’ includes microtubule coordinates for eleven fission yeast spindles that were reconstructed using ET, in addition to MATLAB (The MathWorks inc.) programs for performing geometric analysis on the spindles' architecture. Scripts used to perform analyses of live-cell fluorescent imaging of fission yeast mitosis are included in the directory, ‘LM_analysis’. The directory, ‘simulation_configs’ contains Cytosim configuration files for simulations of yeast spindles buckling under compressive force. DOI: http://dx.doi.org/10.7554/eLife.03398.026 [file elife03398s001.zip › data_and_code/EM_analysis/extremalDistanceOnSphere.m]

function[xmin, xmax, inf, sup] = extremalDistanceOnSphere(input, R, center)
%EXTREMALDISTANCEONSPHERE function finds the point (x, y) (or x, y, z) that 
% minimizes distance between set of input points, but that is constrained 
% to lie on the circle or (sphere) of radius R, located at position given
% by center. Uses the method of Lagrange multipliers.

if nargin == 1  % by default unit circle or sphere
    R = 1;
end


R2 = R^2;

[nPoints, dim] = size(input); 

if nargin < 3     % by default centered at origin
    center = zeros(1, dim);
end

input = input - repmat(center, nPoints, 1);


if dim == 1
    xmin = mean(input);
    inf  = var(input); 
    xmax = []; 
elseif dim == 2
    A = sum( input(:, 1) );
    B = sum( input(:, 2) ); 
    a = 1; b = 2*nPoints; c= nPoints^2-(A^2 + B^2)/R2; %must solve quadradic equation for lambda
    
    lambda1 = (-b + sqrt( b^2 - 4*a*c) )/(2*a);     %solutions correspond to two extrema
    lambda2 = (-b - sqrt( b^2 - 4*a*c) )/(2*a);
    xmin = [ A/(nPoints+lambda1), B/(nPoints+lambda1)]; 
    xmax = [ A/(nPoints+lambda2), B/(nPoints+lambda2)];
elseif dim == 3
    A = sum( input(:, 1) );
    B = sum( input(:, 2) ); %must solve quadradic equation for lambda
    C = sum( input(:, 3) ); 
    
    a = 1; b = 2*nPoints; c= nPoints^2-(A^2 + B^2+C^2)/R2;
    lambda1 = (-b + sqrt( b^2 - 4*a*c) )/(2*a);
    lambda2 = (-b - sqrt( b^2 - 4*a*c) )/(2*a);
    xmin = [ A/(nPoints+lambda1), B/(nPoints+lambda1), C/(nPoints+lambda1)]; 
    xmax = [ A/(nPoints+lambda2), B/(nPoints+lambda2), C/(nPoints+lambda2)];
else
    error('Constrained minimization on circles/spheres only valid for dim >= 1 and <=3');
end


if dim ~= 1  %ensure inf corresponds to minimal distance and sup to the maximal
    distances = input - repmat(xmin, nPoints, 1); 
    inf = sum(sum(distances.*distances));
    distances = input - repmat(xmax, nPoints, 1); 
    sup = sum(sum(distances.*distances));
    
    if inf > sup
        tempInf = inf;
        inf = sup;
        sup = tempInf;
        
        tempMin = xmin;
        xmin = xmax;
        xmax = tempMin;
    end
        
    
end

xmin = xmin + center;
xmax = xmax + center; 
