# Supplementary material for: Mechanical design principles of a mitotic spindle
Source: eLife. 2014 Dec 18;3:e03398. doi: 10.7554/eLife.03398 (PMC4290452; doi:10.7554/eLife.03398)
Supplement: Source Code 1. — Compressed plain text files containing raw data, scripts and analysis code. The directory ‘EM_analysis’ includes microtubule coordinates for eleven fission yeast spindles that were reconstructed using ET, in addition to MATLAB (The MathWorks inc.) programs for performing geometric analysis on the spindles' architecture. Scripts used to perform analyses of live-cell fluorescent imaging of fission yeast mitosis are included in the directory, ‘LM_analysis’. The directory, ‘simulation_configs’ contains Cytosim configuration files for simulations of yeast spindles buckling under compressive force. DOI: http://dx.doi.org/10.7554/eLife.03398.026 [file elife03398s001.zip › data_and_code/EM_analysis/findSpindlePoles.m]

function[pole_coords, pole_ends, plus_ends, mt_lengths] = findSpindlePoles(mts, labels, thresh, criterion) 
% function finds the position of poles in the spindle and the location of
% microtubule plus and minus ends 

thresh2  = thresh * thresh; 

n_mts = numel(mts); 
minus       = zeros(n_mts, 3); 
plus        = zeros(n_mts, 3); 
mt_lengths  = zeros(n_mts, 1); 

for i=1:n_mts
    mt_lengths(i) = sum( sqrt(sum((diff( mts{i} ) ).^2, 2)) );
    minus(i, :)   = mts{i}(1, :);
    plus(i, :)    = mts{i}(end, :); 
end

pole_coords= zeros(2, 3);

% for each label find a cluster of ends
if criterion
    % for each end compute maximal distance and size of cluster
    % to which it is associated choose ends separated my maximum distance
    n_mts = size(minus, 1); 
    all_ends = [minus; plus];
    cluster_size = zeros(2*n_mts, 1);
    distance     = zeros(2*n_mts, 1);
    all_labels = repmat(labels, 2, 1);
    
    for i=1:2*n_mts
        
        cluster_size(i) = sum( sum((repmat(all_ends(i, :), 2*n_mts, 1) - all_ends).^2, 2) < thresh2);
        
        for j=i:2*n_mts
            distance(i, j) = norm(all_ends(i, :)-all_ends(j, :));
            distance(j, i) = distance(i, j);
        end
    end
    
    % find maximum distances
    [~, indx] = sort( max(distance), 'descend');
    

    %ensure pole associated with labels==1 is the first in pole_coords
    if all_labels(indx(1)) == all_labels(indx(2))
        error('Incorrect pole-finding: use criterion = 0');
    elseif all_labels(indx(1)) == 2
        temp = indx(1); indx(1)=indx(2); indx(2)=temp;
    end
    
    pole_coords(1, :) = all_ends(indx(1), :);
    pole_coords(2, :) = all_ends(indx(2), :);

    
else
    % find largest cluster of ends
    total   = zeros(2, 1);
    
    for i = 1:2
        good  = find(labels == i);
        
        total(i) = numel(good);
        all_ends = [minus(good, :); plus(good, :)];
        cluster_size = zeros(2*numel(good), 1);
        
        for j=1:2*numel(good)
            cluster_size(j) = sum( sum((repmat(all_ends(j, :), 2*numel(good), 1) - all_ends).^2, 2) < thresh2);
        end
        
        [~, indx] = max( cluster_size );
        pole_coords(i, :) = all_ends(indx, :);
        
    end
end

% make unit vector for spindle axis
sp_orient = diff(pole_coords);
sp_orient = sp_orient./norm(sp_orient);

% end-to-end vectors for MTs
mt_orient = plus-minus;

% determine MT polarity
aligned = (sp_orient*mt_orient')' > 0;
lab1 = labels==1; 
lab2 = labels==2; 
bad    = (~aligned & lab1) | (aligned & lab2);

pole_ends = minus;
pole_ends(bad, :) = plus(bad, :); 

plus_ends = plus;
plus_ends(bad, :) = minus(bad, :); 

% compute preliminary pole estimate
pole1 = mean( pole_ends(lab1, :) );
pole2 = mean( pole_ends(lab2, :) );

% check that none of the MTs have the wrong orientation using distance
dist1a_2  = sum((plus_ends(lab1, :)-repmat(pole1, sum(lab1), 1)).^2, 2);
dist1b_2  = sum((pole_ends(lab1, :)-repmat(pole1, sum(lab1), 1)).^2, 2);
bad(lab1) =  (dist1a_2 < dist1b_2);

dist2a_2  = sum((plus_ends(lab2, :)-repmat(pole2, sum(lab2), 1)).^2, 2);
dist2b_2  = sum((pole_ends(lab2, :)-repmat(pole2, sum(lab2), 1)).^2, 2);
bad(lab2) =  (dist2a_2 < dist2b_2);

% switch errors
if any(bad) 
    minus = pole_ends;
    pole_ends(bad, :) = plus_ends(bad, :); 
    plus_ends(bad, :) = minus(bad, :); 
    
    %recalculate poles
    pole1 = mean( pole_ends(lab1, :) );
    pole2 = mean( pole_ends(lab2, :) );

end

pole_coords = [pole1; pole2];
