# Supplementary material for: Mechanical design principles of a mitotic spindle
Source: eLife. 2014 Dec 18;3:e03398. doi: 10.7554/eLife.03398 (PMC4290452; doi:10.7554/eLife.03398)
Supplement: Source Code 1. — Compressed plain text files containing raw data, scripts and analysis code. The directory ‘EM_analysis’ includes microtubule coordinates for eleven fission yeast spindles that were reconstructed using ET, in addition to MATLAB (The MathWorks inc.) programs for performing geometric analysis on the spindles' architecture. Scripts used to perform analyses of live-cell fluorescent imaging of fission yeast mitosis are included in the directory, ‘LM_analysis’. The directory, ‘simulation_configs’ contains Cytosim configuration files for simulations of yeast spindles buckling under compressive force. DOI: http://dx.doi.org/10.7554/eLife.03398.026 [file elife03398s001.zip › data_and_code/EM_analysis/readFileNamesFromDirectory.m]

function[cell_names] = readFileNamesFromDirectory(dirName, suffix)
% function reads all files from a directory containing a particular tag
% handy for automatic processing output is a structure containing details
% of files present in the directory

if nargin == 0
    dirName = pwd;
end

if nargin < 2
    suffix = '';
end


if ~exist(dirName, 'dir')
    error('Argument: %s is not a directory!\n', dirName); 
end

allfiles  = dir(dirName);
cell_names = cell(numel(allfiles), 1); 
tot = 0;


% no suffix => just return all files that don't begin with '.' and
if isempty(suffix)
    for i = 1:numel(allfiles)
        
        if numel( regexp(allfiles(i).name, '^\.') ) == 0
            tot = tot + 1;
            cell_names{tot} = allfiles(i).name;
        end
    end
else
    for i = 1:numel(allfiles)
        
        if numel( regexp(allfiles(i).name, suffix) ) > 0
            tot = tot + 1;
            cell_names{tot} = allfiles(i).name;
        end
    end
end

if tot == 0 
    warning('There are no files in directory: %s with suffix: %s', dirName, suffix); 
end


cell_names = cell_names(1:tot);
