# Supplementary material for: Mechanical design principles of a mitotic spindle
Source: eLife. 2014 Dec 18;3:e03398. doi: 10.7554/eLife.03398 (PMC4290452; doi:10.7554/eLife.03398)
Supplement: Source Code 1. — Compressed plain text files containing raw data, scripts and analysis code. The directory ‘EM_analysis’ includes microtubule coordinates for eleven fission yeast spindles that were reconstructed using ET, in addition to MATLAB (The MathWorks inc.) programs for performing geometric analysis on the spindles' architecture. Scripts used to perform analyses of live-cell fluorescent imaging of fission yeast mitosis are included in the directory, ‘LM_analysis’. The directory, ‘simulation_configs’ contains Cytosim configuration files for simulations of yeast spindles buckling under compressive force. DOI: http://dx.doi.org/10.7554/eLife.03398.026 [file elife03398s001.zip › data_and_code/EM_analysis/README.txt]

Mechanical Design Principles of a Mitotic Spindle
JJ Ward, H Roque et al.

This folder 'spindle_data' contains data and matlab code.

A. Data

The data consists of three-dimensional coordinates of all microtubules within each spindle, and an assignment of each microtubules to one of the two spindle pole bodies. 

The information for 11 wild-type spindles is included in the text files located in folder 'spindle_coords'. For each spindle, there is a coordinate file and a file “*_info.txt”, which specifies the pixel size of the microscope and the tomographic z-correction. 

The data was generated by manual tracking on the 3D tomograms within IMOD (http://bio3d.colorado.edu/imod/)


B. Essential Matlab Code

READ_RAW_COORDS.m reads the files described in A), converts pixel values to distances (measured in nanometers), and stores them as a Matlab object with suffix “*.mat”. 

SIMPLE_MT_ANALYSIS.m loads the spindle data stored in the “*.mat” file and performs tracking of the spindle axis. It makes a plot of each spindle in a separate window, and also makes a plot of spindle-length vs. total microtubule polymer with all the spindle data.


C. Additional Code

computeStiffnessBundle.m computes bundle stiffness from the positions of microtubules within a cross-section.

extremalDistanceOnSphere.m computes center-of-mass of three-dimensional coordinates with a solution that is constrained to the surface of a sphere. Uses method of Lagrange multipliers. 

findSpindlePoles.m identifies the position of spindle poles from spindle coordinates. It assumes that the pole centre lies at the mean position of microtubule minus-ends. 

sphereBisection.m identifies crossing of a line with a spherical boundary. 

spindleCrossSection.m is used to obtain 2-dimensional cross-section of microtubule positions in a plane perpendicular to the spindle axis. 

processEMCoords.m reads a text file containing spindle coordinates and stores them as a Matlab object. 


D. Instructions

- Start matlab
- change current working directory to 'spindle_data'
- execute 'READ_RAW_COORDS.m'
- execute 'SIMPLE_MT_ANALYSIS.m'
This should display the spindles in new windows.

J.J. Ward, 18.3.2014
