# Supplementary material for: Mechanical design principles of a mitotic spindle
Source: eLife. 2014 Dec 18;3:e03398. doi: 10.7554/eLife.03398 (PMC4290452; doi:10.7554/eLife.03398)
Supplement: Source Code 1. — Compressed plain text files containing raw data, scripts and analysis code. The directory ‘EM_analysis’ includes microtubule coordinates for eleven fission yeast spindles that were reconstructed using ET, in addition to MATLAB (The MathWorks inc.) programs for performing geometric analysis on the spindles' architecture. Scripts used to perform analyses of live-cell fluorescent imaging of fission yeast mitosis are included in the directory, ‘LM_analysis’. The directory, ‘simulation_configs’ contains Cytosim configuration files for simulations of yeast spindles buckling under compressive force. DOI: http://dx.doi.org/10.7554/eLife.03398.026 [file elife03398s001.zip › data_and_code/EM_analysis/spindle_coords/wild_type/embl_wt1.txt]

     1     1   2082.00   4074.00    313.00
     1     1   2076.31   4052.41    314.00
     1     1   2069.44   4026.34    315.21
     1     1   2064.89   4008.81    316.00
     1     1   2059.14   3986.68    317.00
     1     1   2054.24   3967.83    317.85
     1     1   2048.20   3942.29    319.00
     1     1   2042.94   3920.04    320.00
     1     1   2038.96   3903.20    320.76
     1     1   2032.68   3875.48    322.00
     1     1   2027.63   3853.19    323.00
     1     1   2022.96   3832.60    323.92
     1     1   2017.70   3808.55    325.00
     1     1   2012.82   3786.22    326.00
     1     1   2006.07   3755.38    327.38
     1     1   2002.64   3741.64    328.00
     1     1   1995.13   3711.55    329.36
     1     1   1992.15   3697.12    330.00
     1     1   1987.53   3674.73    331.00
     1     1   1983.72   3656.26    331.82
     1     1   1979.99   3629.57    333.00
     1     1   1975.23   3595.57    334.50
     1     1   1973.92   3584.09    335.00
     1     1   1971.33   3561.26    336.00
     1     1   1967.84   3530.56    337.34
     1     1   1965.98   3515.60    338.00
     1     1   1963.16   3492.79    339.00
     1     1   1959.67   3464.65    340.23
     1     1   1958.01   3456.26    341.00
     1     1   1955.84   3445.32    342.00
     1     1   1953.67   3434.38    343.00
     1     1   1951.50   3423.44    344.00
     1     1   1949.32   3412.50    345.00
     1     1   1947.11   3401.36    346.02
     1     1   1945.48   3390.57    347.00
     1     1   1943.82   3379.57    348.00
     1     1   1942.15   3368.57    349.00
     1     1   1940.49   3357.57    350.00
     1     1   1938.83   3346.57    351.00
     1     1   1937.16   3335.58    352.00
     1     1   1936.31   3329.95    352.51
     1     1   1933.85   3313.58    354.00
     1     1   1932.20   3302.58    355.00
     1     1   1930.55   3291.58    356.00
     1     1   1928.89   3280.58    357.00
     1     1   1927.24   3269.58    358.00
     1     1   1925.29   3256.58    359.18
     1     1   1924.03   3247.57    360.00
     1     1   1922.50   3236.56    361.00
     1     1   1920.96   3225.55    362.00
     1     1   1919.42   3214.53    363.00
     1     1   1917.89   3203.52    364.00
     1     1   1916.35   3192.51    365.00
     1     1   1914.41   3178.57    366.27
     1     1   1912.88   3170.53    367.00
     1     1   1910.81   3159.58    368.00
     1     1   1908.73   3148.63    369.00
     1     1   1906.65   3137.68    370.00
     1     1   1904.58   3126.72    371.00
     1     1   1902.50   3115.77    372.00
     1     1   1900.42   3104.82    373.00
     1     1   1899.33   3099.06    373.53
     1     1   1896.57   3082.89    375.00
     1     1   1894.70   3071.91    376.00
     1     1   1892.83   3060.94    377.00
     1     1   1890.96   3049.96    378.00
     1     1   1889.28   3040.11    378.90
     1     1   1883.84   3014.95    380.00
     1     1   1878.92   2992.12    381.00
     1     1   1876.37   2980.32    381.52
     1     1   1870.89   2946.16    383.00
     1     1   1865.75   2914.08    384.39
     1     1   1863.10   2900.15    385.00
     1     1   1858.75   2877.23    386.00
     1     1   1852.48   2844.24    387.44
     1     1   1849.82   2831.42    388.00
     1     1   1845.06   2808.57    389.00
     1     1   1840.31   2785.71    390.00
     1     1   1837.46   2772.01    390.60
     1     1   1831.70   2739.85    392.00
     1     1   1827.59   2716.89    393.00
     1     1   1823.17   2692.24    394.07
     1     1   1820.65   2683.11    395.00
     1     1   1817.94   2673.26    396.00
     1     1   1815.22   2663.41    397.00
     1     1   1812.50   2653.56    398.00
     1     1   1809.78   2643.71    399.00
     1     1   1807.07   2633.86    400.00
     1     1   1804.35   2624.01    401.00
     1     1   1801.63   2614.16    402.00
     1     1   1798.91   2604.31    403.00
     1     1   1796.20   2594.46    404.00
     1     1   1793.48   2584.61    405.00
     1     1   1790.76   2574.76    406.00
     1     1   1788.04   2564.91    407.00
     1     1   1785.33   2555.06    408.00
     1     1   1782.61   2545.21    409.00
     1     1   1779.89   2535.35    410.00
     1     1   1777.17   2525.50    411.00
     1     1   1774.46   2515.65    412.00
     1     1   1771.74   2505.80    413.00
     1     1   1769.02   2495.95    414.00
     1     1   1766.30   2486.10    415.00
     1     1   1763.59   2476.25    416.00
     1     1   1760.87   2466.40    417.00
     1     1   1758.15   2456.55    418.00
     1     1   1755.43   2446.70    419.00
     1     1   1752.72   2436.85    420.00
     1     1   1750.00   2427.00    421.00
     1     1   1748.37   2417.73    422.00
     1     1   1746.75   2408.46    423.00
     1     1   1745.12   2399.19    424.00
     1     1   1743.50   2389.93    425.00
     1     1   1741.87   2380.66    426.00
     1     1   1739.86   2369.19    427.24
     1     1   1738.54   2362.14    428.00
     1     1   1736.81   2352.89    429.00
     1     1   1735.08   2343.64    430.00
     1     1   1733.35   2334.39    431.00
     1     1   1731.62   2325.14    432.00
     1     1   1729.89   2315.89    433.00
     1     1   1728.94   2310.86    433.54
     1     1   1726.28   2297.42    435.00
     1     1   1724.45   2288.19    436.00
     1     1   1722.62   2278.96    437.00
     1     1   1720.79   2269.73    438.00
     1     1   1718.96   2260.50    439.00
     1     1   1716.89   2250.09    440.13
     1     1   1715.30   2242.04    441.00
     1     1   1713.48   2232.81    442.00
     1     1   1711.65   2223.58    443.00
     1     1   1709.83   2214.35    444.00
     1     1   1708.00   2205.12    445.00
     1     1   1706.18   2195.89    446.00
     1     1   1704.12   2185.48    447.13
     1     1   1702.85   2177.36    448.00
     1     1   1701.38   2168.07    449.00
     1     1   1699.92   2158.77    450.00
     1     1   1698.46   2149.47    451.00
     1     1   1696.99   2140.17    452.00
     1     1   1695.53   2130.87    453.00
     1     1   1693.37   2117.17    454.47
     1     1   1692.96   2113.38    455.00
     1     1   1692.18   2106.19    456.00
     1     1   1691.40   2099.00    457.00
     1     1   1690.62   2091.81    458.00
     1     1   1689.83   2084.62    459.00
     1     1   1689.05   2077.43    460.00
     1     1   1688.27   2070.24    461.00
     1     1   1687.73   2065.28    461.69
     1     1   1685.99   2055.99    463.00
     1     1   1684.67   2048.90    464.00
     1     1   1683.34   2041.81    465.00
     1     1   1682.01   2034.72    466.00
     1     1   1680.69   2027.64    467.00
     1     1   1679.36   2020.55    468.00
     1     1   1677.81   2012.24    469.17
     1     1   1677.19   2006.28    470.00
     1     1   1676.44   1999.08    471.00
     1     1   1675.70   1991.88    472.00
     1     1   1674.95   1984.69    473.00
     1     1   1674.20   1977.49    474.00
     1     1   1673.46   1970.29    475.00
     1     1   1672.76   1963.51    475.94
     1     1   1671.00   1956.08    477.00
     1     1   1669.34   1949.05    478.00
     1     1   1667.68   1942.03    479.00
     1     1   1666.02   1935.00    480.00
     1     1   1664.35   1927.97    481.00
     1     1   1662.99   1922.20    481.82
     1     1   1659.65   1910.65    483.00
     1     1   1656.82   1900.84    484.00
     1     1   1653.99   1891.03    485.00
     1     1   1651.15   1881.23    486.00
     1     1   1647.90   1869.98    487.15
     1     1   1645.62   1861.59    488.00
     1     1   1642.94   1851.75    489.00
     1     1   1640.25   1841.91    490.00
     1     1   1637.57   1832.07    491.00
     1     1   1634.89   1822.22    492.00
     1     1   1632.41   1813.14    492.92
     1     1   1628.20   1802.90    494.00
     1     1   1624.30   1793.39    495.00
     1     1   1620.39   1783.89    496.00
     1     1   1616.48   1774.38    497.00
     1     1   1612.57   1764.87    498.00
     1     1   1609.85   1758.26    498.70
     1     1   1604.18   1746.02    500.00
     1     1   1599.82   1736.63    501.00
     1     1   1595.47   1727.25    502.00
     1     1   1591.11   1717.86    503.00
     1     1   1586.76   1708.48    504.00
     1     1   1583.05   1700.47    504.85
     1     1   1577.55   1689.84    506.00
     1     1   1572.76   1680.58    507.00
     1     1   1567.96   1671.31    508.00
     1     1   1563.17   1662.05    509.00
     1     1   1558.37   1652.78    510.00
     1     1   1553.84   1644.01    510.95
     1     1   1547.79   1634.52    512.00
     1     1   1542.05   1625.51    513.00
     1     1   1536.31   1616.51    514.00
     1     1   1530.57   1607.50    515.00
     1     1   1523.65   1596.64    516.21
     1     1   1497.34   1560.62    515.00
     1     1   1480.37   1537.39    514.22
     1     1   1454.10   1500.60    513.00
     1     1   1436.21   1475.54    512.17
     1     1   1409.17   1441.65    511.00
     1     1   1396.96   1426.35    510.47
     1     1   1371.36   1396.10    509.41
     1     1   1367.64   1391.33    510.00
     1     1   1361.35   1383.25    511.00
     1     1   1355.05   1375.18    512.00
     1     1   1348.76   1367.10    513.00
     1     1   1341.06   1357.23    514.22
     1     1   1336.32   1350.85    515.00
     1     1   1330.24   1342.64    516.00
     1     1   1324.15   1334.43    517.00
     1     1   1318.06   1326.22    518.00
     1     1   1311.97   1318.02    519.00
     1     1   1307.45   1311.93    519.74
     1     1   1300.56   1301.11    521.00
     1     1   1296.55   1294.83    521.73
     1     1   1289.07   1283.64    523.00
     1     1   1283.18   1274.83    524.00
     1     1   1277.29   1266.02    525.00
     1     1   1271.40   1257.20    526.00
     1     1   1265.50   1248.39    527.00
     1     1   1259.61   1239.57    528.00
     1     1   1253.72   1230.76    529.00
     1     1   1247.82   1221.95    530.00
     1     1   1241.93   1213.13    531.00
     1     1   1236.04   1204.32    532.00
     1     1   1230.14   1195.51    533.00
     1     1   1224.25   1186.69    534.00
     1     1   1218.36   1177.88    535.00
     1     1   1212.47   1169.07    536.00
     1     1   1206.57   1160.25    537.00
     1     1   1200.68   1151.44    538.00
     1     1   1194.79   1142.63    539.00
     1     1   1188.89   1133.81    540.00
     1     1   1183.00   1125.00    541.00
     1     1   1181.81   1122.50    542.00
     1     1   1180.61   1120.00    543.00
     1     1   1179.42   1117.50    544.00
     1     1   1178.23   1115.00    545.00
     1     1   1177.03   1112.50    546.00
     1     1   1175.84   1110.00    547.00
     1     1   1174.65   1107.50    548.00
     1     1   1173.45   1105.00    549.00
     1     1   1172.26   1102.50    550.00
     1     1   1171.07   1100.00    551.00
     1     1   1169.87   1097.50    552.00
     1     1   1168.68   1095.00    553.00
     1     1   1167.37   1092.26    554.10
     1     1   1166.51   1089.91    555.00
     1     1   1165.55   1087.32    556.00
     1     1   1164.60   1084.73    557.00
     1     1   1163.64   1082.14    558.00
     1     1   1162.68   1079.54    559.00
     1     1   1161.73   1076.95    560.00
     1     1   1160.77   1074.36    561.00
     1     1   1159.81   1071.77    562.00
     1     1   1158.86   1069.17    563.00
     1     1   1157.90   1066.58    564.00
     1     1   1156.95   1063.99    565.00
     1     1   1155.99   1061.39    566.00
     1     1   1154.85   1058.31    567.19
     1     1   1154.23   1056.15    568.00
     1     1   1153.45   1053.49    569.00
     1     1   1152.68   1050.82    570.00
     1     1   1151.91   1048.16    571.00
     1     1   1151.13   1045.50    572.00
     1     1   1150.36   1042.83    573.00
     1     1   1149.59   1040.17    574.00
     1     1   1148.81   1037.50    575.00
     1     1   1148.04   1034.84    576.00
     1     1   1147.26   1032.18    577.00
     1     1   1146.49   1029.51    578.00
     1     1   1145.72   1026.85    579.00
     1     1   1144.94   1024.18    580.00
     1     1   1144.42   1022.38    580.68
     1     1   1143.51   1018.81    582.00
     1     1   1142.83   1016.11    583.00
     1     1   1142.14   1013.41    584.00
     1     1   1141.46   1010.72    585.00
     1     1   1140.77   1008.02    586.00
     1     1   1140.08   1005.32    587.00
     1     1   1139.40   1002.62    588.00
     1     1   1138.71    999.92    589.00
     1     1   1138.03    997.23    590.00
     1     1   1137.34    994.53    591.00
     1     1   1136.66    991.83    592.00
     1     1   1135.97    989.13    593.00
     1     1   1135.04    985.46    594.36
     1     1   1134.81    984.01    595.00
     1     1   1134.45    981.75    596.00
     1     1   1134.09    979.48    597.00
     1     1   1133.73    977.21    598.00
     1     1   1133.37    974.95    599.00
     1     1   1133.01    972.68    600.00
     1     1   1132.66    970.42    601.00
     1     1   1132.30    968.15    602.00
     1     1   1131.94    965.88    603.00
     1     1   1131.58    963.62    604.00
     1     1   1131.22    961.35    605.00
     1     1   1130.86    959.09    606.00
     1     1   1130.51    956.82    607.00
     1     1   1130.15    954.55    608.00
     1     1   1129.79    952.29    609.00
     1     1   1129.37    949.64    610.17
     1     1   1129.18    947.73    611.00
     1     1   1128.96    945.43    612.00
     1     1   1128.74    943.13    613.00
     1     1   1128.51    940.82    614.00
     1     1   1128.29    938.52    615.00
     1     1   1128.07    936.22    616.00
     1     1   1127.84    933.92    617.00
     1     1   1127.62    931.62    618.00
     1     1   1127.40    929.32    619.00
     1     1   1127.17    927.02    620.00
     1     1   1126.95    924.72    621.00
     1     1   1126.73    922.42    622.00
     1     1   1126.50    920.12    623.00
     1     1   1126.28    917.82    624.00
     1     1   1126.06    915.52    625.00
     1     1   1125.83    913.22    626.00
     1     1   1125.55    910.24    627.29
     1     1   1125.48    908.60    628.00
     1     1   1125.38    906.26    629.00
     1     1   1125.29    903.93    630.00
     1     1   1125.19    901.60    631.00
     1     1   1125.09    899.26    632.00
     1     1   1125.00    896.93    633.00
     1     1   1124.90    894.60    634.00
     1     1   1124.80    892.27    635.00
     1     1   1124.71    889.93    636.00
     1     1   1124.61    887.60    637.00
     1     1   1124.51    885.27    638.00
     1     1   1124.42    882.93    639.00
     1     1   1124.32    880.60    640.00
     1     1   1124.23    878.27    641.00
     1     1   1124.13    875.94    642.00
     1     1   1124.03    873.60    643.00
     1     1   1123.94    871.27    644.00
     1     1   1123.81    868.24    645.30
     1     1   1123.86    866.58    646.00
     1     1   1123.93    864.20    647.00
     1     1   1124.00    861.83    648.00
     1     1   1124.06    859.45    649.00
     1     1   1124.13    857.08    650.00
     1     1   1124.20    854.70    651.00
     1     1   1124.27    852.33    652.00
     1     1   1124.33    849.96    653.00
     1     1   1124.40    847.58    654.00
     1     1   1124.47    845.21    655.00
     1     1   1124.54    842.83    656.00
     1     1   1124.60    840.46    657.00
     1     1   1124.67    838.08    658.00
     1     1   1124.74    835.71    659.00
     1     1   1124.81    833.33    660.00
     1     1   1124.88    830.96    661.00
     1     1   1124.94    828.59    662.00
     1     1   1125.01    826.21    663.00
     1     1   1125.06    824.45    663.74
     1     1   1125.44    821.39    665.00
     1     1   1125.75    818.95    666.00
     1     1   1126.05    816.52    667.00
     1     1   1126.35    814.08    668.00
     1     1   1126.65    811.65    669.00
     1     1   1126.96    809.22    670.00
     1     1   1127.26    806.78    671.00
     1     1   1127.56    804.35    672.00
     1     1   1127.86    801.91    673.00
     1     1   1128.17    799.48    674.00
     1     1   1128.47    797.04    675.00
     1     1   1128.77    794.61    676.00
     1     1   1129.07    792.18    677.00
     1     1   1129.38    789.74    678.00
     1     1   1129.68    787.31    679.00
     1     1   1129.98    784.87    680.00
     1     1   1130.29    782.44    681.00
     1     1   1130.71    779.02    682.40
     1     1   1131.04    777.59    683.00
     1     1   1131.59    775.19    684.00
     1     1   1132.14    772.78    685.00
     1     1   1132.68    770.38    686.00
     1     1   1133.23    767.98    687.00
     1     1   1133.78    765.57    688.00
     1     1   1134.33    763.17    689.00
     1     1   1134.88    760.76    690.00
     1     1   1135.43    758.36    691.00
     1     1   1135.98    755.96    692.00
     1     1   1136.61    753.20    693.15
     1     1   1136.51    753.50    694.00
     1     1   1136.39    753.85    695.00
     1     1   1136.28    754.19    696.00
     1     1   1136.16    754.54    697.00
     1     1   1136.05    754.89    698.00
     1     1   1135.93    755.24    699.00
     1     1   1135.82    755.59    700.00
     1     1   1135.70    755.94    701.00
     1     1   1135.58    756.29    702.00
     1     1   1135.47    756.63    703.00
     1     1   1135.35    756.98    704.00
     1     1   1135.24    757.33    705.00
     1     1   1135.12    757.68    706.00
     1     1   1135.01    758.03    707.00
     1     1   1134.89    758.38    708.00
     1     1   1134.77    758.72    709.00
     1     1   1134.66    759.07    710.00
     1     1   1134.54    759.42    711.00
     1     1   1134.43    759.77    712.00
     1     1   1134.31    760.12    713.00
     1     1   1134.19    760.47    714.00
     1     1   1134.08    760.82    715.00
     1     1   1133.96    761.16    716.00
     1     1   1133.85    761.51    717.00
     1     1   1133.73    761.86    718.00
     1     1   1133.62    762.21    719.00
     1     1   1133.50    762.56    720.00
     1     1   1133.38    762.91    721.00
     1     1   1133.27    763.26    722.00
     1     1   1133.15    763.60    723.00
     1     1   1133.04    763.95    724.00
     1     1   1132.92    764.30    725.00
     1     1   1132.81    764.65    726.00
     1     1   1132.69    765.00    727.00
     1     1   1132.57    765.35    728.00
     1     1   1132.46    765.70    729.00
     1     1   1132.34    766.04    730.00
     1     1   1132.23    766.39    731.00
     1     1   1132.11    766.74    732.00
     1     1   1131.99    767.09    733.00
     1     1   1131.88    767.44    734.00
     1     1   1131.76    767.79    735.00
     1     1   1131.65    768.13    736.00
     1     1   1131.49    768.60    737.34
     1     1   1131.85    766.98    738.00
     1     1   1132.40    764.54    739.00
     1     1   1132.94    762.09    740.00
     1     1   1133.49    759.64    741.00
     1     1   1134.04    757.19    742.00
     1     1   1134.58    754.75    743.00
     1     1   1135.13    752.30    744.00
     1     1   1135.67    749.85    745.00
     1     1   1136.43    746.46    746.39
     1     1   1136.81    744.97    747.00
     1     1   1137.42    742.54    748.00
     1     1   1138.03    740.11    749.00
     1     1   1138.64    737.68    750.00
     1     1   1139.25    735.25    751.00
     1     1   1139.86    732.82    752.00
     1     1   1140.47    730.39    753.00
     1     1   1141.08    727.96    754.00
     1     1   1141.69    725.53    755.00
     1     1   1142.30    723.10    756.00
     1     1   1142.91    720.67    757.00
     1     1   1143.48    718.41    757.93
     1     1   1144.22    715.83    759.00
     1     1   1144.91    713.42    760.00
     1     1   1145.60    711.01    761.00
     1     1   1146.29    708.60    762.00
     1     1   1146.98    706.19    763.00
     1     1   1147.67    703.78    764.00
     1     1   1148.36    701.38    765.00
     1     1   1149.05    698.97    766.00
     1     1   1149.74    696.56    767.00
     1     1   1150.44    694.15    768.00
     1     1   1151.13    691.74    769.00
     1     1   1151.82    689.33    770.00
     1     1   1152.31    687.61    770.72
     1     1   1153.06    684.48    772.00
     1     1   1153.64    682.04    773.00
     1     1   1154.23    679.60    774.00
     1     1   1154.81    677.17    775.00
     1     1   1155.39    674.73    776.00
     1     1   1155.97    672.29    777.00
     1     1   1156.56    669.85    778.00
     1     1   1157.14    667.41    779.00
     1     1   1157.72    664.98    780.00
     1     1   1158.31    662.54    781.00
     1     1   1158.89    660.10    782.00
     1     1   1159.47    657.66    783.00
     1     1   1160.06    655.23    784.00
     1     1   1160.41    653.77    784.60
     1     1   1161.24    650.36    786.00
     1     1   1161.84    647.92    787.00
     1     1   1162.43    645.49    788.00
     1     1   1163.03    643.05    789.00
     1     1   1163.63    640.62    790.00
     1     1   1164.22    638.19    791.00
     1     1   1164.82    635.75    792.00
     1     1   1165.52    632.89    793.18
     1     2   2069.00   4058.00    342.00
     1     2   2063.80   4035.17    343.00
     1     2   2056.71   4004.05    344.36
     1     2   2053.57   3989.49    345.00
     1     2   2048.65   3966.63    346.00
     1     2   2043.12   3940.90    347.12
     1     2   2038.67   3920.91    348.00
     1     2   2033.59   3898.07    349.00
     1     2   2028.50   3875.21    350.00
     1     2   2023.03   3852.44    351.00
     1     2   2017.55   3829.65    352.00
     1     2   2012.28   3807.73    352.96
     1     2   2006.99   3784.02    354.00
     1     2   2001.89   3761.17    355.00
     1     2   1997.76   3742.69    355.81
     1     2   1983.23   3683.78    356.02
     1     2   1971.38   3621.53    356.24
     1     2   1961.26   3554.80    356.48
     1     2   1960.48   3549.93    357.00
     1     2   1959.00   3540.62    358.00
     1     2   1957.53   3531.31    359.00
     1     2   1956.05   3522.00    360.00
     1     2   1954.57   3512.69    361.00
     1     2   1952.85   3501.89    362.16
     1     2   1951.31   3494.14    363.00
     1     2   1949.48   3484.90    364.00
     1     2   1947.64   3475.67    365.00
     1     2   1945.81   3466.44    366.00
     1     2   1943.97   3457.21    367.00
     1     2   1941.79   3446.23    368.19
     1     2   1940.37   3438.73    369.00
     1     2   1938.62   3429.48    370.00
     1     2   1936.87   3420.23    371.00
     1     2   1935.13   3410.98    372.00
     1     2   1933.38   3401.73    373.00
     1     2   1931.63   3392.48    374.00
     1     2   1930.52   3386.61    374.63
     1     2   1928.38   3373.92    376.00
     1     2   1926.81   3364.63    377.00
     1     2   1925.25   3355.34    378.00
     1     2   1923.68   3346.05    379.00
     1     2   1922.11   3336.76    380.00
     1     2   1919.99   3324.15    381.36
     1     2   1917.41   3311.75    382.00
     1     2   1913.40   3292.46    383.00
     1     2   1909.38   3273.16    384.00
     1     2   1905.66   3255.27    384.93
     1     2   1901.76   3234.51    386.00
     1     2   1898.13   3215.16    387.00
     1     2   1894.49   3195.81    388.00
     1     2   1892.43   3184.86    388.57
     1     2   1886.05   3157.29    390.00
     1     2   1881.60   3138.08    391.00
     1     2   1875.04   3109.77    392.47
     1     2   1872.45   3099.68    393.00
     1     2   1867.55   3080.54    394.00
     1     2   1862.65   3061.40    395.00
     1     2   1857.21   3040.13    396.11
     1     2   1853.57   3023.00    397.00
     1     2   1849.48   3003.72    398.00
     1     2   1845.40   2984.44    399.00
     1     2   1840.68   2962.20    400.15
     1     2   1837.16   2945.90    401.00
     1     2   1833.00   2926.63    402.00
     1     2   1828.34   2905.09    403.12
     1     2   1813.65   2824.44    401.54
     1     2   1807.76   2795.67    403.00
     1     2   1803.72   2775.91    404.00
     1     2   1799.68   2756.15    405.00
     1     2   1795.64   2736.39    406.00
     1     2   1791.59   2716.63    407.00
     1     2   1787.55   2696.87    408.00
     1     2   1783.51   2677.11    409.00
     1     2   1779.47   2657.35    410.00
     1     2   1775.42   2637.59    411.00
     1     2   1771.38   2617.83    412.00
     1     2   1767.34   2598.08    413.00
     1     2   1763.30   2578.32    414.00
     1     2   1759.25   2558.56    415.00
     1     2   1755.21   2538.80    416.00
     1     2   1751.17   2519.04    417.00
     1     2   1747.13   2499.28    418.00
     1     2   1743.08   2479.52    419.00
     1     2   1739.04   2459.76    420.00
     1     2   1735.00   2440.00    421.00
     1     2   1733.53   2430.91    422.00
     1     2   1732.07   2421.81    423.00
     1     2   1730.60   2412.72    424.00
     1     2   1729.14   2403.62    425.00
     1     2   1727.99   2396.51    425.78
     1     2   1725.85   2385.25    427.00
     1     2   1724.10   2376.00    428.00
     1     2   1722.34   2366.76    429.00
     1     2   1720.59   2357.51    430.00
     1     2   1718.50   2346.53    431.19
     1     2   1717.07   2339.03    432.00
     1     2   1715.31   2329.78    433.00
     1     2   1713.55   2320.54    434.00
     1     2   1711.78   2311.30    435.00
     1     2   1710.02   2302.05    436.00
     1     2   1708.36   2293.36    436.94
     1     2   1706.83   2283.50    438.00
     1     2   1705.38   2274.19    439.00
     1     2   1703.94   2264.88    440.00
     1     2   1702.49   2255.57    441.00
     1     2   1701.04   2246.27    442.00
     1     2   1699.54   2236.60    443.04
     1     2   1697.95   2227.69    444.00
     1     2   1696.30   2218.42    445.00
     1     2   1694.65   2209.16    446.00
     1     2   1693.01   2199.89    447.00
     1     2   1691.36   2190.62    448.00
     1     2   1690.05   2183.30    448.79
     1     2   1688.30   2172.04    450.00
     1     2   1686.84   2162.74    451.00
     1     2   1685.39   2153.43    452.00
     1     2   1683.94   2144.12    453.00
     1     2   1682.49   2134.82    454.00
     1     2   1681.10   2125.89    454.96
     1     2   1679.73   2116.17    456.00
     1     2   1678.41   2106.84    457.00
     1     2   1677.10   2097.51    458.00
     1     2   1675.78   2088.17    459.00
     1     2   1674.47   2078.84    460.00
     1     2   1673.44   2071.55    460.78
     1     2   1671.74   2058.10    462.00
     1     2   1670.34   2047.07    463.00
     1     2   1668.94   2036.05    464.00
     1     2   1667.33   2023.38    465.15
     1     2   1665.68   2014.05    466.00
     1     2   1663.75   2003.10    467.00
     1     2   1661.81   1992.15    468.00
     1     2   1659.87   1981.20    469.00
     1     2   1657.39   1967.13    470.28
     1     2   1656.02   1959.29    471.00
     1     2   1654.11   1948.33    472.00
     1     2   1652.20   1937.38    473.00
     1     2   1650.29   1926.42    474.00
     1     2   1648.37   1915.46    475.00
     1     2   1646.90   1906.99    475.77
     1     2   1643.46   1893.71    477.00
     1     2   1640.65   1882.88    478.00
     1     2   1637.84   1872.05    479.00
     1     2   1635.04   1861.22    480.00
     1     2   1632.23   1850.39    481.00
     1     2   1630.67   1844.34    481.56
     1     2   1625.36   1828.90    483.00
     1     2   1621.68   1818.20    484.00
     1     2   1618.00   1807.49    485.00
     1     2   1614.32   1796.78    486.00
     1     2   1610.64   1786.08    487.00
     1     2   1607.85   1777.98    487.76
     1     2   1602.31   1764.80    489.00
     1     2   1597.86   1754.20    490.00
     1     2   1593.41   1743.60    491.00
     1     2   1588.95   1733.01    492.00
     1     2   1584.50   1722.41    493.00
     1     2   1580.51   1712.92    493.90
     1     2   1566.03   1684.74    495.00
     1     2   1552.76   1658.93    496.01
     1     2   1539.14   1633.98    497.00
     1     2   1521.37   1601.43    498.29
     1     2   1488.68   1548.81    496.67
     1     2   1473.49   1528.32    496.00
     1     2   1448.60   1494.72    494.91
     1     2   1427.60   1467.18    494.00
     1     2   1403.71   1435.83    492.97
     1     2   1373.05   1394.66    491.63
     1     2   1367.43   1385.81    493.00
     1     2   1363.34   1379.37    494.00
     1     2   1359.26   1372.94    495.00
     1     2   1355.17   1366.50    496.00
     1     2   1351.08   1360.06    497.00
     1     2   1346.99   1353.62    498.00
     1     2   1342.91   1347.18    499.00
     1     2   1338.82   1340.74    500.00
     1     2   1334.73   1334.30    501.00
     1     2   1330.64   1327.86    502.00
     1     2   1326.56   1321.43    503.00
     1     2   1322.47   1314.99    504.00
     1     2   1318.38   1308.55    505.00
     1     2   1314.29   1302.11    506.00
     1     2   1310.21   1295.67    507.00
     1     2   1306.12   1289.23    508.00
     1     2   1302.03   1282.79    509.00
     1     2   1297.94   1276.35    510.00
     1     2   1293.86   1269.91    511.00
     1     2   1289.77   1263.48    512.00
     1     2   1285.68   1257.04    513.00
     1     2   1281.59   1250.60    514.00
     1     2   1277.51   1244.16    515.00
     1     2   1273.42   1237.72    516.00
     1     2   1269.33   1231.28    517.00
     1     2   1265.24   1224.84    518.00
     1     2   1261.16   1218.40    519.00
     1     2   1257.07   1211.97    520.00
     1     2   1252.98   1205.53    521.00
     1     2   1248.89   1199.09    522.00
     1     2   1244.81   1192.65    523.00
     1     2   1240.72   1186.21    524.00
     1     2   1236.63   1179.77    525.00
     1     2   1232.54   1173.33    526.00
     1     2   1228.45   1166.89    527.00
     1     2   1224.37   1160.46    528.00
     1     2   1220.28   1154.02    529.00
     1     2   1216.19   1147.58    530.00
     1     2   1212.10   1141.14    531.00
     1     2   1208.02   1134.70    532.00
     1     2   1203.93   1128.26    533.00
     1     2   1200.31   1122.56    533.89
     1     2   1199.25   1120.15    535.00
     1     2   1198.29   1117.99    536.00
     1     2   1197.34   1115.82    537.00
     1     2   1196.38   1113.66    538.00
     1     2   1195.43   1111.50    539.00
     1     2   1194.47   1109.34    540.00
     1     2   1193.52   1107.17    541.00
     1     2   1192.56   1105.01    542.00
     1     2   1191.61   1102.85    543.00
     1     2   1190.65   1100.68    544.00
     1     2   1189.70   1098.52    545.00
     1     2   1188.78   1096.45    545.96
     1     2   1187.91   1094.15    547.00
     1     2   1187.06   1091.95    548.00
     1     2   1186.22   1089.75    549.00
     1     2   1185.38   1087.54    550.00
     1     2   1184.54   1085.34    551.00
     1     2   1183.70   1083.14    552.00
     1     2   1182.85   1080.93    553.00
     1     2   1182.01   1078.73    554.00
     1     2   1181.17   1076.53    555.00
     1     2   1180.33   1074.33    556.00
     1     2   1179.48   1072.12    557.00
     1     2   1178.64   1069.92    558.00
     1     2   1177.80   1067.72    559.00
     1     2   1176.62   1064.62    560.40
     1     2   1176.21   1063.27    561.00
     1     2   1175.53   1061.01    562.00
     1     2   1174.85   1058.75    563.00
     1     2   1174.17   1056.49    564.00
     1     2   1173.49   1054.23    565.00
     1     2   1172.81   1051.97    566.00
     1     2   1172.13   1049.71    567.00
     1     2   1171.45   1047.44    568.00
     1     2   1170.76   1045.18    569.00
     1     2   1170.08   1042.92    570.00
     1     2   1169.40   1040.66    571.00
     1     2   1168.72   1038.40    572.00
     1     2   1168.04   1036.14    573.00
     1     2   1167.36   1033.88    574.00
     1     2   1166.68   1031.62    575.00
     1     2   1165.75   1028.54    576.36
     1     2   1165.37   1027.07    577.00
     1     2   1164.78   1024.78    578.00
     1     2   1164.19   1022.49    579.00
     1     2   1163.59   1020.19    580.00
     1     2   1163.00   1017.90    581.00
     1     2   1162.41   1015.61    582.00
     1     2   1161.81   1013.32    583.00
     1     2   1161.22   1011.02    584.00
     1     2   1160.62   1008.73    585.00
     1     2   1160.03   1006.44    586.00
     1     2   1159.44   1004.14    587.00
     1     2   1158.84   1001.85    588.00
     1     2   1158.25    999.56    589.00
     1     2   1157.66    997.27    590.00
     1     2   1157.06    994.97    591.00
     1     2   1156.47    992.68    592.00
     1     2   1155.88    990.39    593.00
     1     2   1155.28    988.09    594.00
     1     2   1154.88    986.53    594.68
     1     2   1154.31    983.43    596.00
     1     2   1153.87    981.08    597.00
     1     2   1153.43    978.73    598.00
     1     2   1153.00    976.38    599.00
     1     2   1152.56    974.03    600.00
     1     2   1152.13    971.68    601.00
     1     2   1151.69    969.33    602.00
     1     2   1151.26    966.98    603.00
     1     2   1150.82    964.63    604.00
     1     2   1150.39    962.28    605.00
     1     2   1149.95    959.93    606.00
     1     2   1149.52    957.59    607.00
     1     2   1149.08    955.24    608.00
     1     2   1148.65    952.89    609.00
     1     2   1148.21    950.54    610.00
     1     2   1147.78    948.19    611.00
     1     2   1147.34    945.84    612.00
     1     2   1146.91    943.49    613.00
     1     2   1146.62    941.94    613.66
     1     2   1146.40    938.66    615.00
     1     2   1146.23    936.21    616.00
     1     2   1146.06    933.77    617.00
     1     2   1145.89    931.32    618.00
     1     2   1145.72    928.87    619.00
     1     2   1145.56    926.43    620.00
     1     2   1145.39    923.98    621.00
     1     2   1145.22    921.53    622.00
     1     2   1145.05    919.09    623.00
     1     2   1144.89    916.64    624.00
     1     2   1144.72    914.20    625.00
     1     2   1144.55    911.75    626.00
     1     2   1144.38    909.30    627.00
     1     2   1144.21    906.86    628.00
     1     2   1144.05    904.41    629.00
     1     2   1143.88    901.97    630.00
     1     2   1143.71    899.52    631.00
     1     2   1143.62    898.17    631.55
     1     2   1143.28    895.27    633.00
     1     2   1143.05    893.27    634.00
     1     2   1142.82    891.27    635.00
     1     2   1142.58    889.26    636.00
     1     2   1142.35    887.26    637.00
     1     2   1142.12    885.26    638.00
     1     2   1141.89    883.25    639.00
     1     2   1141.65    881.25    640.00
     1     2   1141.42    879.25    641.00
     1     2   1141.19    877.25    642.00
     1     2   1140.96    875.24    643.00
     1     2   1140.73    873.24    644.00
     1     2   1140.49    871.24    645.00
     1     2   1140.34    869.95    645.64
     1     2   1140.46    867.20    647.00
     1     2   1140.55    865.18    648.00
     1     2   1140.63    863.15    649.00
     1     2   1140.72    861.13    650.00
     1     2   1140.81    859.10    651.00
     1     2   1140.90    857.08    652.00
     1     2   1140.98    855.05    653.00
     1     2   1141.07    853.03    654.00
     1     2   1141.16    851.00    655.00
     1     2   1141.24    848.98    656.00
     1     2   1141.33    846.95    657.00
     1     2   1141.42    844.93    658.00
     1     2   1141.50    842.91    659.00
     1     2   1141.63    839.99    660.44
     1     2   1141.72    838.85    661.00
     1     2   1141.88    836.82    662.00
     1     2   1142.04    834.79    663.00
     1     2   1142.21    832.76    664.00
     1     2   1142.37    830.73    665.00
     1     2   1142.53    828.70    666.00
     1     2   1142.69    826.67    667.00
     1     2   1142.86    824.64    668.00
     1     2   1143.02    822.61    669.00
     1     2   1143.18    820.58    670.00
     1     2   1143.34    818.55    671.00
     1     2   1143.51    816.52    672.00
     1     2   1143.67    814.49    673.00
     1     2   1143.83    812.46    674.00
     1     2   1143.99    810.43    675.00
     1     2   1144.15    808.52    675.94
     1     2   1144.49    806.36    677.00
     1     2   1144.82    804.32    678.00
     1     2   1145.15    802.28    679.00
     1     2   1145.48    800.24    680.00
     1     2   1145.80    798.20    681.00
     1     2   1146.13    796.16    682.00
     1     2   1146.46    794.11    683.00
     1     2   1146.79    792.07    684.00
     1     2   1147.12    790.03    685.00
     1     2   1147.44    787.99    686.00
     1     2   1147.77    785.95    687.00
     1     2   1148.10    783.91    688.00
     1     2   1148.43    781.87    689.00
     1     2   1148.76    779.83    690.00
     1     2   1149.09    777.78    691.00
     1     2   1149.41    775.74    692.00
     1     2   1149.74    773.70    693.00
     1     2   1150.23    770.64    694.50
     1     2   1150.17    770.24    695.00
     1     2   1150.04    769.43    696.00
     1     2   1149.91    768.63    697.00
     1     2   1149.78    767.82    698.00
     1     2   1149.65    767.02    699.00
     1     2   1149.52    766.21    700.00
     1     2   1149.39    765.40    701.00
     1     2   1149.26    764.60    702.00
     1     2   1149.13    763.79    703.00
     1     2   1149.01    762.99    704.00
     1     2   1148.88    762.18    705.00
     1     2   1148.75    761.37    706.00
     1     2   1148.62    760.57    707.00
     1     2   1148.49    759.76    708.00
     1     2   1148.36    758.96    709.00
     1     2   1148.23    758.15    710.00
     1     2   1148.10    757.34    711.00
     1     2   1147.97    756.54    712.00
     1     2   1147.84    755.73    713.00
     1     2   1147.71    754.93    714.00
     1     2   1147.58    754.12    715.00
     1     2   1147.45    753.31    716.00
     1     2   1147.33    752.51    717.00
     1     2   1147.20    751.70    718.00
     1     2   1147.07    750.90    719.00
     1     2   1146.94    750.09    720.00
     1     2   1146.81    749.28    721.00
     1     2   1146.68    748.48    722.00
     1     2   1146.55    747.67    723.00
     1     2   1146.42    746.87    724.00
     1     2   1146.29    746.06    725.00
     1     2   1146.16    745.25    726.00
     1     2   1146.03    744.45    727.00
     1     2   1145.90    743.64    728.00
     1     2   1145.78    742.84    729.00
     1     2   1145.65    742.03    730.00
     1     2   1145.52    741.22    731.00
     1     2   1145.39    740.42    732.00
     1     2   1145.26    739.61    733.00
     1     2   1145.13    738.81    734.00
     1     2   1145.00    738.00    735.00
     1     2   1145.66    735.89    736.00
     1     2   1146.33    733.77    737.00
     1     2   1146.99    731.66    738.00
     1     2   1147.66    729.55    739.00
     1     2   1148.32    727.43    740.00
     1     2   1148.98    725.32    741.00
     1     2   1149.65    723.21    742.00
     1     2   1150.31    721.09    743.00
     1     2   1150.98    718.98    744.00
     1     2   1151.64    716.87    745.00
     1     2   1152.34    714.62    746.06
     1     2   1152.88    712.62    747.00
     1     2   1153.46    710.48    748.00
     1     2   1154.04    708.34    749.00
     1     2   1154.61    706.21    750.00
     1     2   1155.19    704.07    751.00
     1     2   1155.77    701.93    752.00
     1     2   1156.34    699.79    753.00
     1     2   1156.92    697.66    754.00
     1     2   1157.50    695.52    755.00
     1     2   1158.07    693.38    756.00
     1     2   1158.65    691.25    757.00
     1     2   1159.23    689.11    758.00
     1     2   1160.08    685.97    759.47
     1     2   1160.34    684.82    760.00
     1     2   1160.85    682.67    761.00
     1     2   1161.36    680.51    762.00
     1     2   1161.86    678.36    763.00
     1     2   1162.37    676.20    764.00
     1     2   1162.88    674.05    765.00
     1     2   1163.38    671.89    766.00
     1     2   1163.89    669.73    767.00
     1     2   1164.39    667.58    768.00
     1     2   1164.90    665.42    769.00
     1     2   1165.41    663.27    770.00
     1     2   1165.91    661.11    771.00
     1     2   1166.42    658.95    772.00
     1     2   1167.03    656.34    773.21
     1     2   1167.55    654.67    774.00
     1     2   1168.21    652.56    775.00
     1     2   1168.86    650.44    776.00
     1     2   1169.52    648.33    777.00
     1     2   1170.17    646.21    778.00
     1     2   1170.83    644.09    779.00
     1     2   1171.48    641.98    780.00
     1     2   1172.14    639.86    781.00
     1     2   1172.79    637.75    782.00
     1     2   1173.45    635.63    783.00
     1     2   1174.10    633.52    784.00
     1     2   1175.06    630.45    785.45
     1     3   1853.00   3010.00    380.00
     1     3   1849.42   2987.95    381.00
     1     3   1845.87   2966.05    381.99
     1     3   1842.60   2942.79    383.00
     1     3   1837.83   2908.82    384.47
     1     3   1835.73   2896.64    385.00
     1     3   1831.78   2873.63    386.00
     1     3   1826.69   2843.98    387.29
     1     3   1824.53   2827.53    388.00
     1     3   1821.49   2804.40    389.00
     1     3   1817.00   2770.22    390.48
     1     3   1815.85   2763.94    391.00
     1     3   1813.64   2751.91    392.00
     1     3   1811.44   2739.88    393.00
     1     3   1809.23   2727.85    394.00
     1     3   1807.50   2718.38    394.79
     1     3   1805.26   2703.74    396.00
     1     3   1803.41   2691.66    397.00
     1     3   1801.56   2679.59    398.00
     1     3   1799.72   2667.51    399.00
     1     3   1797.95   2655.94    399.96
     1     3   1796.11   2648.21    401.00
     1     3   1794.35   2640.78    402.00
     1     3   1792.58   2633.36    403.00
     1     3   1790.82   2625.94    404.00
     1     3   1789.05   2618.52    405.00
     1     3   1787.29   2611.09    406.00
     1     3   1785.52   2603.67    407.00
     1     3   1783.76   2596.25    408.00
     1     3   1782.00   2588.83    409.00
     1     3   1780.23   2581.40    410.00
     1     3   1778.47   2573.98    411.00
     1     3   1776.70   2566.56    412.00
     1     3   1774.94   2559.14    413.00
     1     3   1773.17   2551.71    414.00
     1     3   1771.41   2544.29    415.00
     1     3   1769.65   2536.87    416.00
     1     3   1767.88   2529.45    417.00
     1     3   1766.12   2522.02    418.00
     1     3   1764.35   2514.60    419.00
     1     3   1762.59   2507.18    420.00
     1     3   1760.83   2499.76    421.00
     1     3   1759.06   2492.33    422.00
     1     3   1757.30   2484.91    423.00
     1     3   1755.53   2477.49    424.00
     1     3   1753.77   2470.07    425.00
     1     3   1752.00   2462.64    426.00
     1     3   1750.24   2455.22    427.00
     1     3   1748.48   2447.80    428.00
     1     3   1746.30   2438.63    429.24
     1     3   1745.30   2432.39    430.00
     1     3   1744.01   2424.22    431.00
     1     3   1742.71   2416.05    432.00
     1     3   1741.41   2407.89    433.00
     1     3   1740.12   2399.72    434.00
     1     3   1738.57   2389.99    435.19
     1     3   1737.22   2383.44    436.00
     1     3   1735.55   2375.34    437.00
     1     3   1733.88   2367.24    438.00
     1     3   1732.21   2359.14    439.00
     1     3   1730.53   2351.04    440.00
     1     3   1728.86   2342.94    441.00
     1     3   1727.19   2334.84    442.00
     1     3   1726.12   2329.67    442.64
     1     3   1723.98   2318.62    444.00
     1     3   1722.40   2310.50    445.00
     1     3   1720.83   2302.38    446.00
     1     3   1719.25   2294.26    447.00
     1     3   1717.68   2286.15    448.00
     1     3   1716.10   2278.03    449.00
     1     3   1713.78   2266.05    450.48
     1     3   1712.87   2261.81    451.00
     1     3   1711.14   2253.72    452.00
     1     3   1709.40   2245.63    453.00
     1     3   1707.66   2237.54    454.00
     1     3   1705.93   2229.45    455.00
     1     3   1704.19   2221.36    456.00
     1     3   1702.46   2213.27    457.00
     1     3   1699.90   2201.37    458.47
     1     3   1699.07   2197.08    459.00
     1     3   1697.48   2188.96    460.00
     1     3   1695.90   2180.85    461.00
     1     3   1694.31   2172.73    462.00
     1     3   1692.73   2164.61    463.00
     1     3   1691.15   2156.50    464.00
     1     3   1689.56   2148.38    465.00
     1     3   1688.11   2140.94    465.92
     1     3   1685.40   2128.00    467.00
     1     3   1682.89   2116.04    468.00
     1     3   1680.38   2104.09    469.00
     1     3   1678.39   2094.57    469.80
     1     3   1676.31   2079.99    471.00
     1     3   1674.59   2067.89    472.00
     1     3   1672.86   2055.78    473.00
     1     3   1671.05   2043.05    474.05
     1     3   1669.23   2031.60    475.00
     1     3   1667.32   2019.53    476.00
     1     3   1665.40   2007.46    477.00
     1     3   1663.49   1995.39    478.00
     1     3   1662.18   1987.14    478.68
     1     3   1659.10   1971.36    480.00
     1     3   1656.76   1959.37    481.00
     1     3   1654.42   1947.39    482.00
     1     3   1651.59   1932.89    483.21
     1     3   1649.22   1924.40    484.00
     1     3   1646.23   1913.66    485.00
     1     3   1643.23   1902.92    486.00
     1     3   1640.28   1892.32    486.99
     1     3   1637.07   1881.47    488.00
     1     3   1633.91   1870.76    489.00
     1     3   1630.75   1860.05    490.00
     1     3   1626.28   1844.91    491.41
     1     3   1623.92   1838.73    492.00
     1     3   1619.90   1828.19    493.00
     1     3   1615.88   1817.65    494.00
     1     3   1611.85   1807.11    495.00
     1     3   1606.81   1793.89    496.25
     1     3   1600.07   1778.21    497.00
     1     3   1591.04   1757.19    498.00
     1     3   1581.36   1734.65    499.07
     1     3   1572.11   1715.48    500.00
     1     3   1562.14   1694.82    501.00
     1     3   1550.66   1671.02    502.15
     1     3   1540.97   1653.96    503.00
     1     3   1529.56   1633.84    504.00
     1     3   1515.84   1609.67    505.20
     1     3   1505.42   1594.12    506.00
     1     3   1492.37   1574.63    507.00
     1     3   1476.03   1550.22    508.25
     1     3   1461.37   1530.35    507.00
     1     3   1449.67   1514.49    506.00
     1     3   1441.34   1503.20    505.29
     1     3   1425.82   1483.07    504.00
     1     3   1413.77   1467.44    503.00
     1     3   1404.81   1455.83    502.26
     1     3   1394.23   1442.03    503.00
     1     3   1380.01   1423.48    504.00
     1     3   1366.74   1406.17    504.93
     1     3   1351.65   1386.32    506.00
     1     3   1337.50   1367.72    507.00
     1     3   1326.47   1353.20    507.78
     1     3   1309.73   1330.16    509.00
     1     3   1296.01   1311.27    510.00
     1     3   1285.45   1296.73    510.77
     1     3   1282.09   1291.29    512.00
     1     3   1279.36   1286.87    513.00
     1     3   1276.64   1282.44    514.00
     1     3   1273.91   1278.02    515.00
     1     3   1271.18   1273.60    516.00
     1     3   1268.46   1269.17    517.00
     1     3   1265.73   1264.75    518.00
     1     3   1263.00   1260.32    519.00
     1     3   1260.27   1255.90    520.00
     1     3   1257.55   1251.48    521.00
     1     3   1254.82   1247.05    522.00
     1     3   1252.09   1242.63    523.00
     1     3   1249.36   1238.20    524.00
     1     3   1246.64   1233.78    525.00
     1     3   1243.91   1229.36    526.00
     1     3   1241.18   1224.93    527.00
     1     3   1238.46   1220.51    528.00
     1     3   1235.73   1216.09    529.00
     1     3   1233.00   1211.66    530.00
     1     3   1230.27   1207.24    531.00
     1     3   1227.55   1202.81    532.00
     1     3   1224.82   1198.39    533.00
     1     3   1222.09   1193.97    534.00
     1     3   1219.36   1189.54    535.00
     1     3   1216.64   1185.12    536.00
     1     3   1213.91   1180.69    537.00
     1     3   1211.18   1176.27    538.00
     1     3   1208.45   1171.85    539.00
     1     3   1205.73   1167.42    540.00
     1     3   1203.00   1163.00    541.00
     1     3   1201.66   1160.41    542.00
     1     3   1200.32   1157.82    543.00
     1     3   1198.98   1155.24    544.00
     1     3   1197.64   1152.65    545.00
     1     3   1196.30   1150.06    546.00
     1     3   1194.96   1147.47    547.00
     1     3   1193.62   1144.89    548.00
     1     3   1192.28   1142.30    549.00
     1     3   1190.94   1139.71    550.00
     1     3   1189.60   1137.12    551.00
     1     3   1188.26   1134.54    552.00
     1     3   1186.33   1130.82    553.43
     1     3   1185.63   1129.36    554.00
     1     3   1184.39   1126.77    555.00
     1     3   1183.16   1124.18    556.00
     1     3   1181.92   1121.60    557.00
     1     3   1180.68   1119.01    558.00
     1     3   1179.44   1116.42    559.00
     1     3   1178.20   1113.83    560.00
     1     3   1176.96   1111.25    561.00
     1     3   1175.72   1108.66    562.00
     1     3   1174.48   1106.07    563.00
     1     3   1173.24   1103.48    564.00
     1     3   1172.01   1100.90    565.00
     1     3   1170.77   1098.31    566.00
     1     3   1169.67   1096.01    566.89
     1     3   1168.54   1093.13    568.00
     1     3   1167.53   1090.54    569.00
     1     3   1166.51   1087.96    570.00
     1     3   1165.50   1085.37    571.00
     1     3   1164.49   1082.78    572.00
     1     3   1163.47   1080.19    573.00
     1     3   1162.46   1077.61    574.00
     1     3   1161.45   1075.02    575.00
     1     3   1160.43   1072.43    576.00
     1     3   1159.42   1069.84    577.00
     1     3   1158.41   1067.26    578.00
     1     3   1157.39   1064.67    579.00
     1     3   1156.38   1062.08    580.00
     1     3   1155.00   1058.56    581.36
     1     3   1154.44   1056.90    582.00
     1     3   1153.56   1054.32    583.00
     1     3   1152.68   1051.73    584.00
     1     3   1151.80   1049.14    585.00
     1     3   1150.92   1046.55    586.00
     1     3   1150.05   1043.97    587.00
     1     3   1149.17   1041.38    588.00
     1     3   1148.29   1038.79    589.00
     1     3   1147.41   1036.20    590.00
     1     3   1146.53   1033.61    591.00
     1     3   1145.65   1031.03    592.00
     1     3   1144.77   1028.44    593.00
     1     3   1143.89   1025.85    594.00
     1     3   1143.00   1023.22    595.02
     1     3   1142.26   1020.68    596.00
     1     3   1141.50   1018.09    597.00
     1     3   1140.74   1015.50    598.00
     1     3   1139.98   1012.91    599.00
     1     3   1139.22   1010.33    600.00
     1     3   1138.46   1007.74    601.00
     1     3   1137.71   1005.15    602.00
     1     3   1136.95   1002.56    603.00
     1     3   1136.19    999.97    604.00
     1     3   1135.43    997.39    605.00
     1     3   1134.67    994.80    606.00
     1     3   1133.91    992.21    607.00
     1     3   1133.16    989.62    608.00
     1     3   1132.33    986.82    609.08
     1     3   1132.02    984.45    610.00
     1     3   1131.69    981.86    611.00
     1     3   1131.35    979.27    612.00
     1     3   1131.01    976.69    613.00
     1     3   1130.68    974.10    614.00
     1     3   1130.34    971.51    615.00
     1     3   1130.00    968.92    616.00
     1     3   1129.67    966.33    617.00
     1     3   1129.33    963.75    618.00
     1     3   1128.99    961.16    619.00
     1     3   1128.66    958.57    620.00
     1     3   1128.32    955.98    621.00
     1     3   1127.98    953.40    622.00
     1     3   1127.67    950.95    622.94
     1     3   1127.31    948.57    624.00
     1     3   1126.97    946.31    625.00
     1     3   1126.63    944.05    626.00
     1     3   1126.29    941.79    627.00
     1     3   1125.96    939.53    628.00
     1     3   1125.62    937.27    629.00
     1     3   1125.28    935.01    630.00
     1     3   1124.94    932.75    631.00
     1     3   1124.60    930.49    632.00
     1     3   1124.26    928.23    633.00
     1     3   1123.93    925.97    634.00
     1     3   1123.59    923.71    635.00
     1     3   1123.25    921.45    636.00
     1     3   1122.91    919.19    637.00
     1     3   1122.54    916.72    638.09
     1     3   1122.38    914.65    639.00
     1     3   1122.21    912.37    640.00
     1     3   1122.03    910.09    641.00
     1     3   1121.85    907.81    642.00
     1     3   1121.68    905.53    643.00
     1     3   1121.50    903.25    644.00
     1     3   1121.33    900.96    645.00
     1     3   1121.15    898.68    646.00
     1     3   1120.97    896.40    647.00
     1     3   1120.80    894.12    648.00
     1     3   1120.62    891.84    649.00
     1     3   1120.45    889.56    650.00
     1     3   1120.27    887.28    651.00
     1     3   1120.09    885.00    652.00
     1     3   1119.92    882.72    653.00
     1     3   1119.74    880.44    654.00
     1     3   1119.61    878.65    654.78
     1     3   1119.68    875.84    656.00
     1     3   1119.75    873.52    657.00
     1     3   1119.81    871.21    658.00
     1     3   1119.87    868.90    659.00
     1     3   1119.94    866.59    660.00
     1     3   1120.00    864.28    661.00
     1     3   1120.07    861.96    662.00
     1     3   1120.13    859.65    663.00
     1     3   1120.19    857.34    664.00
     1     3   1120.26    855.03    665.00
     1     3   1120.32    852.72    666.00
     1     3   1120.38    850.40    667.00
     1     3   1120.45    848.09    668.00
     1     3   1120.51    845.78    669.00
     1     3   1120.57    843.47    670.00
     1     3   1120.64    841.15    671.00
     1     3   1120.70    838.84    672.00
     1     3   1120.78    836.01    673.22
     1     3   1120.90    834.21    674.00
     1     3   1121.06    831.88    675.00
     1     3   1121.22    829.56    676.00
     1     3   1121.37    827.24    677.00
     1     3   1121.53    824.91    678.00
     1     3   1121.69    822.59    679.00
     1     3   1121.84    820.26    680.00
     1     3   1122.00    817.94    681.00
     1     3   1122.16    815.61    682.00
     1     3   1122.31    813.29    683.00
     1     3   1122.47    810.97    684.00
     1     3   1122.63    808.64    685.00
     1     3   1122.85    805.39    686.40
     1     3   1123.10    803.97    687.00
     1     3   1123.52    801.61    688.00
     1     3   1123.95    799.26    689.00
     1     3   1124.37    796.90    690.00
     1     3   1124.79    794.54    691.00
     1     3   1125.21    792.18    692.00
     1     3   1125.63    789.82    693.00
     1     3   1126.06    787.46    694.00
     1     3   1126.48    785.10    695.00
     1     3   1126.74    783.64    695.62
     1     3   1126.22    783.02    697.00
     1     3   1125.85    782.57    698.00
     1     3   1125.47    782.13    699.00
     1     3   1125.10    781.68    700.00
     1     3   1124.73    781.23    701.00
     1     3   1124.35    780.78    702.00
     1     3   1123.98    780.33    703.00
     1     3   1123.60    779.89    704.00
     1     3   1123.23    779.44    705.00
     1     3   1122.85    778.99    706.00
     1     3   1122.48    778.54    707.00
     1     3   1122.11    778.10    708.00
     1     3   1121.73    777.65    709.00
     1     3   1121.36    777.20    710.00
     1     3   1120.98    776.75    711.00
     1     3   1120.61    776.30    712.00
     1     3   1120.24    775.86    713.00
     1     3   1119.86    775.41    714.00
     1     3   1119.49    774.96    715.00
     1     3   1119.11    774.51    716.00
     1     3   1118.74    774.06    717.00
     1     3   1118.36    773.62    718.00
     1     3   1117.99    773.17    719.00
     1     3   1117.61    772.72    720.00
     1     3   1117.24    772.27    721.00
     1     3   1116.87    771.82    722.00
     1     3   1116.49    771.38    723.00
     1     3   1116.12    770.93    724.00
     1     3   1115.74    770.48    725.00
     1     3   1115.37    770.03    726.00
     1     3   1114.99    769.58    727.00
     1     3   1114.62    769.14    728.00
     1     3   1114.25    768.69    729.00
     1     3   1113.87    768.24    730.00
     1     3   1113.50    767.79    731.00
     1     3   1113.12    767.34    732.00
     1     3   1112.75    766.90    733.00
     1     3   1112.37    766.45    734.00
     1     3   1112.00    766.00    735.00
     1     3   1112.70    763.41    736.00
     1     3   1113.40    760.82    737.00
     1     3   1114.10    758.23    738.00
     1     3   1114.80    755.64    739.00
     1     3   1115.49    753.05    740.00
     1     3   1116.19    750.46    741.00
     1     3   1116.89    747.87    742.00
     1     3   1117.53    745.49    742.92
     1     3   1118.29    742.68    744.00
     1     3   1118.99    740.09    745.00
     1     3   1119.69    737.50    746.00
     1     3   1120.39    734.91    747.00
     1     3   1121.09    732.32    748.00
     1     3   1121.79    729.73    749.00
     1     3   1122.48    727.14    750.00
     1     3   1123.18    724.55    751.00
     1     3   1123.88    721.96    752.00
     1     3   1124.58    719.37    753.00
     1     3   1125.05    717.62    753.68
     1     3   1125.98    714.19    755.00
     1     3   1126.68    711.60    756.00
     1     3   1127.38    709.01    757.00
     1     3   1128.08    706.42    758.00
     1     3   1128.78    703.83    759.00
     1     3   1129.47    701.24    760.00
     1     3   1130.17    698.65    761.00
     1     3   1130.87    696.05    762.00
     1     3   1131.57    693.46    763.00
     1     3   1132.27    690.87    764.00
     1     3   1132.97    688.28    765.00
     1     3   1133.93    684.72    766.38
     1     3   1134.44    683.12    767.00
     1     3   1135.25    680.56    768.00
     1     3   1136.06    678.00    769.00
     1     3   1136.87    675.44    770.00
     1     3   1137.68    672.88    771.00
     1     3   1138.49    670.32    772.00
     1     3   1139.30    667.76    773.00
     1     3   1140.11    665.20    774.00
     1     3   1140.92    662.64    775.00
     1     3   1141.73    660.08    776.00
     1     3   1142.54    657.52    777.00
     1     3   1143.35    654.96    778.00
     1     3   1144.46    651.44    779.37
     1     3   1144.80    649.79    780.00
     1     3   1145.35    647.16    781.00
     1     3   1145.89    644.52    782.00
     1     3   1146.43    641.89    783.00
     1     3   1146.97    639.26    784.00
     1     3   1147.78    635.31    785.50
     1     4   1362.42   1357.78    503.61
     1     4   1357.36   1351.50    505.00
     1     4   1353.73   1347.00    506.00
     1     4   1350.10   1342.49    507.00
     1     4   1346.47   1337.99    508.00
     1     4   1343.82   1334.70    508.73
     1     4   1339.48   1328.79    510.00
     1     4   1336.06   1324.13    511.00
     1     4   1332.64   1319.47    512.00
     1     4   1329.22   1314.81    513.00
     1     4   1325.80   1310.16    514.00
     1     4   1322.38   1305.50    515.00
     1     4   1318.97   1300.84    516.00
     1     4   1316.97   1298.13    516.58
     1     4   1312.01   1291.61    518.00
     1     4   1308.51   1287.01    519.00
     1     4   1305.01   1282.40    520.00
     1     4   1301.50   1277.80    521.00
     1     4   1298.00   1273.20    522.00
     1     4   1294.50   1268.60    523.00
     1     4   1291.00   1264.00    524.00
     1     4   1286.29   1256.82    525.00
     1     4   1281.59   1249.65    526.00
     1     4   1276.88   1242.47    527.00
     1     4   1272.18   1235.29    528.00
     1     4   1267.47   1228.12    529.00
     1     4   1262.76   1220.94    530.00
     1     4   1258.06   1213.76    531.00
     1     4   1253.35   1206.59    532.00
     1     4   1248.65   1199.41    533.00
     1     4   1243.94   1192.24    534.00
     1     4   1239.24   1185.06    535.00
     1     4   1234.53   1177.88    536.00
     1     4   1229.82   1170.71    537.00
     1     4   1225.12   1163.53    538.00
     1     4   1220.41   1156.35    539.00
     1     4   1215.71   1149.18    540.00
     1     4   1211.00   1142.00    541.00
     1     4   1209.84   1139.72    542.00
     1     4   1208.68   1137.43    543.00
     1     4   1207.52   1135.15    544.00
     1     4   1206.36   1132.86    545.00
     1     4   1205.20   1130.58    546.00
     1     4   1204.03   1128.29    547.00
     1     4   1202.87   1126.01    548.00
     1     4   1201.71   1123.72    549.00
     1     4   1200.55   1121.44    550.00
     1     4   1199.39   1119.15    551.00
     1     4   1198.23   1116.87    552.00
     1     4   1197.07   1114.58    553.00
     1     4   1195.91   1112.30    554.00
     1     4   1194.75   1110.02    555.00
     1     4   1193.67   1107.89    555.93
     1     4   1192.60   1105.45    557.00
     1     4   1191.60   1103.16    558.00
     1     4   1190.60   1100.88    559.00
     1     4   1189.60   1098.59    560.00
     1     4   1188.60   1096.31    561.00
     1     4   1187.60   1094.02    562.00
     1     4   1186.61   1091.74    563.00
     1     4   1185.61   1089.45    564.00
     1     4   1184.61   1087.17    565.00
     1     4   1183.61   1084.89    566.00
     1     4   1182.61   1082.60    567.00
     1     4   1181.61   1080.32    568.00
     1     4   1180.61   1078.03    569.00
     1     4   1179.61   1075.75    570.00
     1     4   1178.62   1073.46    571.00
     1     4   1177.62   1071.18    572.00
     1     4   1177.00   1069.77    572.62
     1     4   1175.98   1066.61    574.00
     1     4   1175.24   1064.32    575.00
     1     4   1174.50   1062.04    576.00
     1     4   1173.76   1059.76    577.00
     1     4   1173.02   1057.47    578.00
     1     4   1172.28   1055.19    579.00
     1     4   1171.54   1052.90    580.00
     1     4   1170.80   1050.62    581.00
     1     4   1170.06   1048.33    582.00
     1     4   1169.32   1046.05    583.00
     1     4   1168.58   1043.76    584.00
     1     4   1167.84   1041.48    585.00
     1     4   1167.10   1039.19    586.00
     1     4   1166.36   1036.91    587.00
     1     4   1165.62   1034.62    588.00
     1     4   1164.88   1032.34    589.00
     1     4   1164.33   1030.64    589.74
     1     4   1163.55   1027.77    591.00
     1     4   1162.93   1025.49    592.00
     1     4   1162.30   1023.20    593.00
     1     4   1161.68   1020.92    594.00
     1     4   1161.06   1018.63    595.00
     1     4   1160.44   1016.35    596.00
     1     4   1159.81   1014.06    597.00
     1     4   1159.19   1011.78    598.00
     1     4   1158.57   1009.49    599.00
     1     4   1157.95   1007.21    600.00
     1     4   1157.32   1004.93    601.00
     1     4   1156.70   1002.64    602.00
     1     4   1156.08   1000.36    603.00
     1     4   1155.45    998.07    604.00
     1     4   1154.83    995.79    605.00
     1     4   1154.21    993.50    606.00
     1     4   1153.67    991.52    606.87
     1     4   1153.16    988.93    608.00
     1     4   1152.72    986.65    609.00
     1     4   1152.28    984.36    610.00
     1     4   1151.83    982.08    611.00
     1     4   1151.39    979.79    612.00
     1     4   1150.94    977.51    613.00
     1     4   1150.50    975.23    614.00
     1     4   1150.05    972.94    615.00
     1     4   1149.61    970.66    616.00
     1     4   1149.17    968.37    617.00
     1     4   1148.72    966.09    618.00
     1     4   1148.28    963.80    619.00
     1     4   1147.83    961.52    620.00
     1     4   1147.39    959.23    621.00
     1     4   1146.94    956.95    622.00
     1     4   1146.50    954.66    623.00
     1     4   1146.05    952.38    624.00
     1     4   1145.67    950.38    624.87
     1     4   1145.37    947.81    626.00
     1     4   1145.11    945.53    627.00
     1     4   1144.85    943.24    628.00
     1     4   1144.58    940.96    629.00
     1     4   1144.32    938.67    630.00
     1     4   1144.06    936.39    631.00
     1     4   1143.80    934.10    632.00
     1     4   1143.53    931.82    633.00
     1     4   1143.27    929.53    634.00
     1     4   1143.01    927.25    635.00
     1     4   1142.75    924.96    636.00
     1     4   1142.48    922.68    637.00
     1     4   1142.22    920.40    638.00
     1     4   1141.96    918.11    639.00
     1     4   1141.70    915.83    640.00
     1     4   1141.43    913.54    641.00
     1     4   1141.17    911.26    642.00
     1     4   1141.00    909.75    642.66
     1     4   1140.80    906.69    644.00
     1     4   1140.66    904.40    645.00
     1     4   1140.51    902.12    646.00
     1     4   1140.36    899.83    647.00
     1     4   1140.22    897.55    648.00
     1     4   1140.07    895.27    649.00
     1     4   1139.93    892.98    650.00
     1     4   1139.78    890.70    651.00
     1     4   1139.63    888.41    652.00
     1     4   1139.49    886.13    653.00
     1     4   1139.34    883.84    654.00
     1     4   1139.19    881.56    655.00
     1     4   1139.05    879.27    656.00
     1     4   1138.90    876.99    657.00
     1     4   1138.76    874.70    658.00
     1     4   1138.61    872.42    659.00
     1     4   1138.46    870.13    660.00
     1     4   1138.33    868.12    660.88
     1     4   1138.46    865.57    662.00
     1     4   1138.57    863.28    663.00
     1     4   1138.69    861.00    664.00
     1     4   1138.80    858.71    665.00
     1     4   1138.92    856.43    666.00
     1     4   1139.03    854.14    667.00
     1     4   1139.14    851.86    668.00
     1     4   1139.26    849.57    669.00
     1     4   1139.37    847.29    670.00
     1     4   1139.49    845.00    671.00
     1     4   1139.60    842.72    672.00
     1     4   1139.71    840.44    673.00
     1     4   1139.83    838.15    674.00
     1     4   1139.94    835.87    675.00
     1     4   1140.06    833.58    676.00
     1     4   1140.17    831.30    677.00
     1     4   1140.33    827.99    678.45
     1     4   1140.55    826.73    679.00
     1     4   1140.95    824.44    680.00
     1     4   1141.34    822.16    681.00
     1     4   1141.74    819.87    682.00
     1     4   1142.14    817.59    683.00
     1     4   1142.53    815.30    684.00
     1     4   1142.93    813.02    685.00
     1     4   1143.32    810.74    686.00
     1     4   1143.72    808.45    687.00
     1     4   1144.12    806.17    688.00
     1     4   1144.51    803.88    689.00
     1     4   1144.91    801.60    690.00
     1     4   1145.31    799.31    691.00
     1     4   1145.70    797.03    692.00
     1     4   1146.10    794.74    693.00
     1     4   1146.33    793.38    693.60
     1     4   1145.75    791.23    695.00
     1     4   1145.33    789.70    696.00
     1     4   1144.91    788.17    697.00
     1     4   1144.49    786.64    698.00
     1     4   1144.07    785.11    699.00
     1     4   1143.65    783.58    700.00
     1     4   1143.23    782.05    701.00
     1     4   1142.82    780.52    702.00
     1     4   1142.40    778.99    703.00
     1     4   1141.98    777.46    704.00
     1     4   1141.56    775.92    705.00
     1     4   1141.14    774.39    706.00
     1     4   1140.72    772.86    707.00
     1     4   1140.30    771.33    708.00
     1     4   1139.88    769.80    709.00
     1     4   1139.47    768.27    710.00
     1     4   1139.05    766.74    711.00
     1     4   1138.63    765.21    712.00
     1     4   1138.21    763.68    713.00
     1     4   1137.79    762.15    714.00
     1     4   1137.37    760.62    715.00
     1     4   1136.95    759.09    716.00
     1     4   1136.54    757.55    717.00
     1     4   1136.12    756.02    718.00
     1     4   1135.70    754.49    719.00
     1     4   1135.28    752.96    720.00
     1     4   1134.86    751.43    721.00
     1     4   1134.44    749.90    722.00
     1     4   1134.02    748.37    723.00
     1     4   1133.60    746.84    724.00
     1     4   1133.19    745.31    725.00
     1     4   1132.77    743.78    726.00
     1     4   1132.35    742.25    727.00
     1     4   1131.93    740.72    728.00
     1     4   1131.51    739.18    729.00
     1     4   1131.09    737.65    730.00
     1     4   1130.67    736.12    731.00
     1     4   1130.26    734.59    732.00
     1     4   1129.84    733.06    733.00
     1     4   1129.42    731.53    734.00
     1     4   1129.00    730.00    735.00
     1     4   1129.58    727.38    736.00
     1     4   1130.16    724.75    737.00
     1     4   1130.74    722.13    738.00
     1     4   1131.32    719.51    739.00
     1     4   1131.90    716.89    740.00
     1     4   1132.48    714.26    741.00
     1     4   1133.06    711.64    742.00
     1     4   1133.67    708.84    743.07
     1     4   1134.42    706.45    744.00
     1     4   1135.23    703.89    745.00
     1     4   1136.03    701.33    746.00
     1     4   1136.83    698.76    747.00
     1     4   1137.64    696.20    748.00
     1     4   1138.44    693.64    749.00
     1     4   1139.24    691.08    750.00
     1     4   1140.05    688.51    751.00
     1     4   1141.11    685.10    752.33
     1     4   1141.73    683.41    753.00
     1     4   1142.65    680.88    754.00
     1     4   1143.57    678.35    755.00
     1     4   1144.50    675.82    756.00
     1     4   1145.42    673.29    757.00
     1     4   1146.34    670.76    758.00
     1     4   1147.26    668.23    759.00
     1     4   1148.18    665.70    760.00
     1     4   1149.10    663.17    761.00
     1     4   1149.87    660.59    762.00
     1     4   1150.63    658.02    763.00
     1     4   1151.40    655.45    764.00
     1     4   1152.16    652.88    765.00
     1     4   1152.93    650.30    766.00
     1     4   1153.69    647.73    767.00
     1     4   1154.70    644.34    768.32
     2     1   2424.00   6334.00     97.00
     2     1   2421.85   6329.71     96.00
     2     1   2419.71   6325.42     95.00
     2     1   2417.56   6321.13     94.00
     2     1   2415.42   6316.84     93.00
     2     1   2413.27   6312.55     92.00
     2     1   2411.12   6308.27     91.00
     2     1   2408.98   6303.98     90.00
     2     1   2406.83   6299.69     89.00
     2     1   2404.50   6295.03     87.91
     2     1   2402.85   6291.11     87.00
     2     1   2401.05   6286.82     86.00
     2     1   2399.25   6282.53     85.00
     2     1   2397.45   6278.24     84.00
     2     1   2395.65   6273.95     83.00
     2     1   2393.85   6269.66     82.00
     2     1   2392.05   6265.38     81.00
     2     1   2390.25   6261.09     80.00
     2     1   2388.45   6256.80     79.00
     2     1   2387.00   6253.34     78.19
     2     1   2384.88   6248.22     77.00
     2     1   2383.11   6243.93     76.00
     2     1   2381.33   6239.64     75.00
     2     1   2379.56   6235.35     74.00
     2     1   2377.78   6231.06     73.00
     2     1   2376.01   6226.77     72.00
     2     1   2374.23   6222.49     71.00
     2     1   2372.46   6218.20     70.00
     2     1   2370.68   6213.91     69.00
     2     1   2369.00   6209.84     68.05
     2     1   2367.02   6205.33     67.00
     2     1   2365.14   6201.04     66.00
     2     1   2363.25   6196.75     65.00
     2     1   2361.37   6192.46     64.00
     2     1   2359.49   6188.17     63.00
     2     1   2357.60   6183.88     62.00
     2     1   2355.72   6179.59     61.00
     2     1   2353.84   6175.31     60.00
     2     1   2351.95   6171.02     59.00
     2     1   2349.50   6165.43     57.70
     2     1   2348.19   6162.44     57.00
     2     1   2346.30   6158.15     56.00
     2     1   2344.42   6153.86     55.00
     2     1   2342.54   6149.57     54.00
     2     1   2340.65   6145.28     53.00
     2     1   2338.77   6140.99     52.00
     2     1   2336.89   6136.71     51.00
     2     1   2335.01   6132.42     50.00
     2     1   2333.12   6128.13     49.00
     2     1   2331.01   6123.32     47.88
     2     1   2329.67   6119.41     47.00
     2     1   2328.15   6114.96     46.00
     2     1   2326.62   6110.52     45.00
     2     1   2325.10   6106.07     44.00
     2     1   2323.57   6101.62     43.00
     2     1   2322.05   6097.18     42.00
     2     1   2320.52   6092.73     41.00
     2     1   2319.00   6088.28     40.00
     2     1   2317.39   6083.60     38.95
     2     1   2312.85   6071.60     38.00
     2     1   2308.05   6058.93     37.00
     2     1   2303.24   6046.26     36.00
     2     1   2300.73   6039.64     35.48
     2     1   2294.64   6020.58     34.00
     2     1   2290.51   6007.68     33.00
     2     1   2285.96   5993.46     31.90
     2     1   2282.72   5981.71     31.00
     2     1   2279.11   5968.63     30.00
     2     1   2275.50   5955.55     29.00
     2     1   2272.91   5946.16     28.28
     2     1   2268.27   5929.39     27.00
     2     1   2264.64   5916.32     26.00
     2     1   2259.55   5897.93     24.59
     2     1   2258.21   5889.89     24.00
     2     1   2255.94   5876.35     23.00
     2     1   2253.02   5858.86     21.71
     2     1   2250.85   5839.34     23.00
     2     1   2249.17   5824.22     24.00
     2     1   2247.98   5813.47     24.71
     2     1   2245.97   5793.95     26.00
     2     1   2244.41   5778.81     27.00
     2     1   2243.10   5766.03     27.84
     2     1   2242.58   5758.71     29.00
     2     1   2242.13   5752.38     30.00
     2     1   2241.69   5746.05     31.00
     2     1   2241.24   5739.72     32.00
     2     1   2240.80   5733.39     33.00
     2     1   2240.35   5727.06     34.00
     2     1   2239.81   5719.39     35.21
     2     1   2239.68   5714.05     36.00
     2     1   2239.51   5707.28     37.00
     2     1   2239.35   5700.51     38.00
     2     1   2239.19   5693.74     39.00
     2     1   2239.02   5686.97     40.00
     2     1   2238.86   5680.20     41.00
     2     1   2238.73   5674.68     41.81
     2     1   2239.11   5666.60     43.00
     2     1   2239.43   5659.78     44.00
     2     1   2239.75   5652.96     45.00
     2     1   2240.07   5646.13     46.00
     2     1   2240.39   5639.31     47.00
     2     1   2240.71   5632.49     48.00
     2     1   2240.93   5627.71     48.70
     2     1   2241.37   5618.85     50.00
     2     1   2241.71   5612.03     51.00
     2     1   2242.05   5605.21     52.00
     2     1   2242.39   5598.38     53.00
     2     1   2242.73   5591.56     54.00
     2     1   2243.07   5584.74     55.00
     2     1   2243.39   5578.30     55.94
     2     1   2243.70   5574.60     57.00
     2     1   2243.99   5571.11     58.00
     2     1   2244.29   5567.61     59.00
     2     1   2244.58   5564.12     60.00
     2     1   2244.87   5560.62     61.00
     2     1   2245.17   5557.12     62.00
     2     1   2245.46   5553.63     63.00
     2     1   2245.76   5550.13     64.00
     2     1   2246.05   5546.64     65.00
     2     1   2246.34   5543.14     66.00
     2     1   2246.64   5539.64     67.00
     2     1   2247.06   5534.56     68.45
     2     1   2247.22   5532.65     69.00
     2     1   2247.52   5529.16     70.00
     2     1   2247.81   5525.66     71.00
     2     1   2248.11   5522.16     72.00
     2     1   2248.40   5518.67     73.00
     2     1   2248.69   5515.17     74.00
     2     1   2248.99   5511.68     75.00
     2     1   2249.28   5508.18     76.00
     2     1   2249.58   5504.68     77.00
     2     1   2249.87   5501.19     78.00
     2     1   2250.16   5497.69     79.00
     2     1   2250.46   5494.19     80.00
     2     1   2250.74   5490.82     80.96
     2     1   2251.12   5487.21     82.00
     2     1   2251.49   5483.71     83.00
     2     1   2251.85   5480.22     84.00
     2     1   2252.22   5476.73     85.00
     2     1   2252.58   5473.24     86.00
     2     1   2252.95   5469.74     87.00
     2     1   2253.32   5466.25     88.00
     2     1   2253.68   5462.76     89.00
     2     1   2254.05   5459.27     90.00
     2     1   2254.41   5455.77     91.00
     2     1   2254.78   5452.28     92.00
     2     1   2255.15   5448.79     93.00
     2     1   2255.50   5445.40     93.97
     2     1   2256.08   5441.81     95.00
     2     1   2256.65   5438.33     96.00
     2     1   2257.21   5434.85     97.00
     2     1   2257.77   5431.37     98.00
     2     1   2258.33   5427.88     99.00
     2     1   2258.90   5424.40    100.00
     2     1   2259.46   5420.92    101.00
     2     1   2260.02   5417.43    102.00
     2     1   2260.59   5413.95    103.00
     2     1   2261.15   5410.47    104.00
     2     1   2261.71   5406.99    105.00
     2     1   2262.28   5403.50    106.00
     2     1   2262.84   5400.02    107.00
     2     1   2263.45   5396.22    108.09
     2     1   2263.99   5393.06    109.00
     2     1   2264.59   5389.58    110.00
     2     1   2265.18   5386.10    111.00
     2     1   2265.78   5382.61    112.00
     2     1   2266.37   5379.13    113.00
     2     1   2266.97   5375.65    114.00
     2     1   2267.56   5372.17    115.00
     2     1   2268.16   5368.69    116.00
     2     1   2268.75   5365.21    117.00
     2     1   2269.35   5361.73    118.00
     2     1   2269.94   5358.25    119.00
     2     1   2270.54   5354.77    120.00
     2     1   2271.13   5351.28    121.00
     2     1   2271.93   5346.64    122.34
     2     1   2272.47   5344.35    123.00
     2     1   2273.28   5340.90    124.00
     2     1   2274.10   5337.46    125.00
     2     1   2274.91   5334.02    126.00
     2     1   2275.73   5330.57    127.00
     2     1   2276.54   5327.13    128.00
     2     1   2277.36   5323.69    129.00
     2     1   2278.17   5320.24    130.00
     2     1   2278.98   5316.80    131.00
     2     1   2279.80   5313.35    132.00
     2     1   2280.61   5309.91    133.00
     2     1   2281.06   5308.03    133.55
     2     1   2283.86   5300.80    135.00
     2     1   2285.79   5295.83    136.00
     2     1   2287.72   5290.85    137.00
     2     1   2289.64   5285.88    138.00
     2     1   2291.57   5280.91    139.00
     2     1   2293.50   5275.94    140.00
     2     1   2295.43   5270.96    141.00
     2     1   2297.35   5265.99    142.00
     2     1   2299.28   5261.02    143.00
     2     1   2301.21   5256.05    144.00
     2     1   2303.14   5251.07    145.00
     2     1   2305.06   5246.10    146.00
     2     1   2306.99   5241.13    147.00
     2     1   2308.92   5236.16    148.00
     2     1   2311.24   5230.17    149.20
     2     1   2311.71   5227.31    150.00
     2     1   2312.30   5223.72    151.00
     2     1   2312.88   5220.13    152.00
     2     1   2313.47   5216.54    153.00
     2     1   2314.06   5212.95    154.00
     2     1   2314.65   5209.36    155.00
     2     1   2315.24   5205.77    156.00
     2     1   2315.82   5202.18    157.00
     2     1   2316.41   5198.59    158.00
     2     1   2317.00   5195.00    159.00
     2     1   2317.36   5191.37    160.00
     2     1   2317.71   5187.74    161.00
     2     1   2318.07   5184.12    162.00
     2     1   2318.43   5180.49    163.00
     2     1   2318.79   5176.86    164.00
     2     1   2319.14   5173.23    165.00
     2     1   2319.50   5169.60    166.00
     2     1   2319.86   5165.98    167.00
     2     1   2320.21   5162.35    168.00
     2     1   2320.57   5158.72    169.00
     2     1   2321.07   5153.64    170.40
     2     1   2321.25   5151.46    171.00
     2     1   2321.55   5147.82    172.00
     2     1   2321.85   5144.18    173.00
     2     1   2322.15   5140.55    174.00
     2     1   2322.45   5136.91    175.00
     2     1   2322.75   5133.27    176.00
     2     1   2323.05   5129.63    177.00
     2     1   2323.35   5126.00    178.00
     2     1   2323.65   5122.36    179.00
     2     1   2323.95   5118.72    180.00
     2     1   2324.24   5115.08    181.00
     2     1   2324.49   5112.16    181.80
     2     1   2324.67   5107.78    183.00
     2     1   2324.82   5104.12    184.00
     2     1   2324.97   5100.46    185.00
     2     1   2325.12   5096.80    186.00
     2     1   2325.28   5093.13    187.00
     2     1   2325.43   5089.47    188.00
     2     1   2325.63   5084.53    189.35
     2     1   2325.31   5081.23    190.00
     2     1   2324.81   5076.15    191.00
     2     1   2324.31   5071.08    192.00
     2     1   2323.81   5066.00    193.00
     2     1   2323.31   5060.92    194.00
     2     1   2322.82   5055.85    195.00
     2     1   2322.32   5050.77    196.00
     2     1   2321.82   5045.70    197.00
     2     1   2321.41   5041.55    197.82
     2     1   2321.22   5035.56    199.00
     2     1   2321.06   5030.50    200.00
     2     1   2320.90   5025.43    201.00
     2     1   2320.73   5020.37    202.00
     2     1   2320.57   5015.31    203.00
     2     1   2320.41   5010.25    204.00
     2     1   2320.25   5005.18    205.00
     2     1   2320.09   5000.12    206.00
     2     1   2319.96   4996.20    206.78
     2     1   2319.37   4989.98    208.00
     2     1   2318.90   4984.90    209.00
     2     1   2318.42   4979.83    210.00
     2     1   2317.94   4974.75    211.00
     2     1   2317.46   4969.68    212.00
     2     1   2316.99   4964.60    213.00
     2     1   2316.51   4959.53    214.00
     2     1   2316.03   4954.45    215.00
     2     1   2315.33   4947.00    216.47
     2     1   2314.87   4943.19    217.00
     2     1   2314.01   4936.03    218.00
     2     1   2313.16   4928.87    219.00
     2     1   2312.30   4921.70    220.00
     2     1   2311.44   4914.54    221.00
     2     1   2310.58   4907.38    222.00
     2     1   2309.72   4900.21    223.00
     2     1   2309.13   4895.31    223.68
     2     1   2307.78   4885.91    225.00
     2     1   2306.76   4878.76    226.00
     2     1   2305.74   4871.61    227.00
     2     1   2304.72   4864.47    228.00
     2     1   2303.70   4857.32    229.00
     2     1   2302.67   4850.17    230.00
     2     1   2301.30   4840.56    231.35
     2     1   2300.59   4835.88    232.00
     2     1   2299.51   4828.74    233.00
     2     1   2298.43   4821.60    234.00
     2     1   2297.35   4814.45    235.00
     2     1   2296.27   4807.31    236.00
     2     1   2295.19   4800.17    237.00
     2     1   2294.11   4793.03    238.00
     2     1   2293.03   4785.89    239.00
     2     1   2292.44   4782.03    239.54
     2     1   2290.71   4771.62    241.00
     2     1   2289.52   4764.49    242.00
     2     1   2288.33   4757.35    243.00
     2     1   2287.14   4750.22    244.00
     2     1   2285.95   4743.09    245.00
     2     1   2284.76   4735.96    246.00
     2     1   2283.23   4726.76    247.29
     2     1   2282.21   4721.73    248.00
     2     1   2280.76   4714.64    249.00
     2     1   2279.32   4707.55    250.00
     2     1   2277.88   4700.46    251.00
     2     1   2276.44   4693.37    252.00
     2     1   2275.00   4686.28    253.00
     2     1   2273.56   4679.19    254.00
     2     1   2271.95   4671.31    255.11
     2     1   2270.32   4665.07    256.00
     2     1   2268.48   4658.04    257.00
     2     1   2266.64   4651.02    258.00
     2     1   2264.80   4644.00    259.00
     2     1   2262.96   4636.98    260.00
     2     1   2261.12   4629.95    261.00
     2     1   2259.28   4622.93    262.00
     2     1   2257.07   4614.52    263.20
     2     1   2255.36   4608.92    264.00
     2     1   2253.23   4601.95    265.00
     2     1   2251.10   4594.97    266.00
     2     1   2248.96   4588.00    267.00
     2     1   2246.83   4581.03    268.00
     2     1   2244.69   4574.05    269.00
     2     1   2242.56   4567.08    270.00
     2     1   2240.43   4560.10    271.00
     2     1   2239.25   4556.26    271.55
     2     1   2233.18   4543.05    273.00
     2     1   2229.00   4533.93    274.00
     2     1   2224.81   4524.81    275.00
     2     1   2220.62   4515.68    276.00
     2     1   2216.43   4506.56    277.00
     2     1   2212.25   4497.44    278.00
     2     1   2208.06   4488.32    279.00
     2     1   2203.87   4479.20    280.00
     2     1   2199.69   4470.08    281.00
     2     1   2195.50   4460.96    282.00
     2     1   2191.31   4451.84    283.00
     2     1   2187.12   4442.72    284.00
     2     1   2182.94   4433.60    285.00
     2     1   2178.75   4424.48    286.00
     2     1   2174.56   4415.36    287.00
     2     1   2170.37   4406.24    288.00
     2     1   2166.19   4397.12    289.00
     2     1   2162.00   4388.00    290.00
     2     1   2160.33   4381.80    291.00
     2     1   2158.66   4375.60    292.00
     2     1   2156.99   4369.39    293.00
     2     1   2155.32   4363.19    294.00
     2     1   2153.66   4356.99    295.00
     2     1   2151.41   4348.66    296.34
     2     1   2150.13   4344.64    297.00
     2     1   2148.17   4338.52    298.00
     2     1   2146.21   4332.41    299.00
     2     1   2144.26   4326.29    300.00
     2     1   2142.30   4320.17    301.00
     2     1   2140.34   4314.05    302.00
     2     1   2138.02   4306.81    303.18
     2     1   2136.77   4301.71    304.00
     2     1   2135.24   4295.47    305.00
     2     1   2133.71   4289.23    306.00
     2     1   2132.17   4282.99    307.00
     2     1   2130.64   4276.75    308.00
     2     1   2129.11   4270.51    309.00
     2     1   2127.57   4264.27    310.00
     2     1   2125.56   4256.08    311.31
     2     1   2124.57   4251.77    312.00
     2     1   2123.13   4245.51    313.00
     2     1   2121.69   4239.25    314.00
     2     1   2120.25   4232.98    315.00
     2     1   2118.82   4226.72    316.00
     2     1   2117.38   4220.46    317.00
     2     1   2115.73   4213.27    318.15
     2     1   2112.61   4199.08    319.00
     2     1   2108.95   4182.45    320.00
     2     1   2104.07   4160.23    321.34
     2     1   2101.83   4149.14    322.00
     2     1   2098.46   4132.43    323.00
     2     1   2095.09   4115.73    324.00
     2     1   2091.49   4097.87    325.07
     2     1   2088.63   4082.25    326.00
     2     1   2085.55   4065.48    327.00
     2     1   2082.48   4048.70    328.00
     2     1   2079.42   4031.97    329.00
     2     1   2075.66   4015.31    330.00
     2     1   2071.91   3998.70    331.00
     2     1   2068.16   3982.09    332.00
     2     1   2063.96   3963.49    333.12
     2     1   2060.66   3948.87    334.00
     2     1   2056.91   3932.26    335.00
     2     1   2053.16   3915.65    336.00
     2     1   2048.35   3894.38    337.28
     2     1   2045.43   3882.49    338.00
     2     1   2041.37   3865.95    339.00
     2     1   2037.30   3849.42    340.00
     2     1   2031.76   3826.86    341.36
     2     1   2029.54   3816.26    342.00
     2     1   2026.06   3799.59    343.00
     2     1   2022.57   3782.92    344.00
     2     1   2019.96   3770.45    344.75
     2     1   2006.07   3707.34    346.05
     2     1   1994.77   3640.29    347.41
     2     1   1990.35   3611.19    348.00
     2     1   1983.95   3569.05    348.85
     2     1   1975.59   3509.55    350.06
     2     1   1974.23   3502.44    351.00
     2     1   1972.79   3494.89    352.00
     2     1   1971.35   3487.34    353.00
     2     1   1969.90   3479.79    354.00
     2     1   1968.46   3472.24    355.00
     2     1   1967.02   3464.69    356.00
     2     1   1965.41   3456.26    357.12
     2     1   1964.09   3449.59    358.00
     2     1   1962.60   3442.05    359.00
     2     1   1961.11   3434.50    360.00
     2     1   1959.62   3426.96    361.00
     2     1   1958.13   3419.42    362.00
     2     1   1956.64   3411.87    363.00
     2     1   1955.15   3404.33    364.00
     2     1   1953.76   3397.31    364.93
     2     1   1952.35   3389.20    366.00
     2     1   1951.04   3381.62    367.00
     2     1   1949.73   3374.04    368.00
     2     1   1948.42   3366.46    369.00
     2     1   1947.11   3358.88    370.00
     2     1   1945.80   3351.30    371.00
     2     1   1944.18   3341.98    372.23
     2     1   1942.27   3331.73    373.00
     2     1   1939.79   3318.41    374.00
     2     1   1937.31   3305.10    375.00
     2     1   1934.83   3291.78    376.00
     2     1   1933.07   3282.33    376.71
     2     1   1929.51   3265.22    378.00
     2     1   1926.75   3251.96    379.00
     2     1   1923.99   3238.70    380.00
     2     1   1921.23   3225.44    381.00
     2     1   1919.63   3217.76    381.58
     2     1   1915.54   3198.95    383.00
     2     1   1912.66   3185.72    384.00
     2     1   1909.77   3172.48    385.00
     2     1   1906.89   3159.24    386.00
     2     1   1904.90   3150.08    386.69
     2     1   1900.82   3132.83    388.00
     2     1   1897.71   3119.64    389.00
     2     1   1894.60   3106.45    390.00
     2     1   1891.48   3093.26    391.00
     2     1   1888.21   3079.43    392.05
     2     1   1885.36   3066.85    393.00
     2     1   1882.37   3053.63    394.00
     2     1   1879.37   3040.42    395.00
     2     1   1876.37   3027.20    396.00
     2     1   1873.38   3013.98    397.00
     2     1   1871.74   3006.74    397.55
     2     1   1867.21   2987.58    399.00
     2     1   1864.10   2974.39    400.00
     2     1   1860.99   2961.20    401.00
     2     1   1857.87   2948.01    402.00
     2     1   1854.46   2933.57    403.10
     2     1   1841.14   2865.53    404.43
     2     1   1835.81   2836.07    405.00
     2     1   1827.73   2791.34    405.87
     2     1   1824.69   2777.07    407.00
     2     1   1822.00   2764.43    408.00
     2     1   1819.31   2751.78    409.00
     2     1   1816.62   2739.13    410.00
     2     1   1813.92   2726.48    411.00
     2     1   1811.23   2713.83    412.00
     2     1   1808.54   2701.19    413.00
     2     1   1805.85   2688.54    414.00
     2     1   1803.15   2675.89    415.00
     2     1   1800.46   2663.24    416.00
     2     1   1797.77   2650.59    417.00
     2     1   1795.08   2637.94    418.00
     2     1   1792.38   2625.30    419.00
     2     1   1789.69   2612.65    420.00
     2     1   1787.00   2600.00    421.00
     2     1   1784.70   2589.12    422.00
     2     1   1782.39   2578.24    423.00
     2     1   1781.15   2572.39    423.54
     2     1   1777.28   2556.58    425.00
     2     1   1774.63   2545.77    426.00
     2     1   1772.55   2537.29    426.78
     2     2   2440.00   6333.00     97.00
     2     2   2437.29   6327.22     96.00
     2     2   2434.58   6321.45     95.00
     2     2   2431.87   6315.67     94.00
     2     2   2429.17   6309.90     93.00
     2     2   2426.46   6304.12     92.00
     2     2   2423.75   6298.35     91.00
     2     2   2420.50   6291.42     89.80
     2     2   2418.53   6286.79     89.00
     2     2   2416.07   6281.02     88.00
     2     2   2413.62   6275.24     87.00
     2     2   2411.16   6269.47     86.00
     2     2   2408.70   6263.69     85.00
     2     2   2406.24   6257.92     84.00
     2     2   2403.79   6252.14     83.00
     2     2   2401.00   6245.59     81.87
     2     2   2398.75   6240.59     81.00
     2     2   2396.14   6234.81     80.00
     2     2   2393.54   6229.04     79.00
     2     2   2390.94   6223.26     78.00
     2     2   2388.34   6217.49     77.00
     2     2   2385.74   6211.71     76.00
     2     2   2383.13   6205.94     75.00
     2     2   2379.50   6197.87     73.60
     2     2   2377.96   6194.37     73.00
     2     2   2375.42   6188.57     72.00
     2     2   2372.88   6182.76     71.00
     2     2   2370.33   6176.96     70.00
     2     2   2367.79   6171.16     69.00
     2     2   2365.24   6165.36     68.00
     2     2   2362.70   6159.56     67.00
     2     2   2359.59   6152.46     65.78
     2     2   2357.61   6147.95     65.00
     2     2   2355.07   6142.15     64.00
     2     2   2352.52   6136.35     63.00
     2     2   2349.98   6130.55     62.00
     2     2   2347.43   6124.75     61.00
     2     2   2344.89   6118.94     60.00
     2     2   2342.34   6113.14     59.00
     2     2   2339.48   6106.61     57.87
     2     2   2337.30   6101.52     57.00
     2     2   2334.82   6095.69     56.00
     2     2   2332.33   6089.86     55.00
     2     2   2329.84   6084.04     54.00
     2     2   2327.35   6078.21     53.00
     2     2   2324.87   6072.38     52.00
     2     2   2322.38   6066.56     51.00
     2     2   2319.63   6060.11     49.89
     2     2   2317.69   6054.77     49.00
     2     2   2315.53   6048.80     48.00
     2     2   2313.36   6042.83     47.00
     2     2   2311.20   6036.85     46.00
     2     2   2309.03   6030.88     45.00
     2     2   2306.86   6024.91     44.00
     2     2   2303.82   6016.51     42.59
     2     2   2286.89   5970.40     42.25
     2     2   2272.57   5920.37     41.89
     2     2   2262.25   5869.76     41.53
     2     2   2253.17   5816.20     41.16
     2     2   2248.12   5774.52     42.29
     2     2   2245.39   5734.47     43.37
     2     2   2245.16   5731.13     44.00
     2     2   2244.80   5725.81     45.00
     2     2   2244.43   5720.49     46.00
     2     2   2244.07   5715.17     47.00
     2     2   2243.70   5709.85     48.00
     2     2   2243.34   5704.53     49.00
     2     2   2242.89   5697.96     50.23
     2     2   2242.78   5693.89     51.00
     2     2   2242.63   5688.57     52.00
     2     2   2242.48   5683.25     53.00
     2     2   2242.33   5677.92     54.00
     2     2   2242.18   5672.60     55.00
     2     2   2242.04   5667.28     56.00
     2     2   2241.89   5661.93     57.01
     2     2   2241.82   5656.64     58.00
     2     2   2241.75   5651.32     59.00
     2     2   2241.68   5646.00     60.00
     2     2   2241.61   5640.68     61.00
     2     2   2241.54   5635.36     62.00
     2     2   2241.47   5630.04     63.00
     2     2   2241.39   5623.55     64.22
     2     2   2241.42   5619.39     65.00
     2     2   2241.46   5614.07     66.00
     2     2   2241.51   5608.75     67.00
     2     2   2241.55   5603.43     68.00
     2     2   2241.59   5598.10     69.00
     2     2   2241.63   5592.78     70.00
     2     2   2241.67   5587.46     71.00
     2     2   2241.72   5582.14     72.00
     2     2   2241.77   5575.80     73.19
     2     2   2241.80   5572.83     74.00
     2     2   2241.85   5569.16     75.00
     2     2   2241.89   5565.49     76.00
     2     2   2241.94   5561.82     77.00
     2     2   2241.98   5558.15     78.00
     2     2   2242.03   5554.48     79.00
     2     2   2242.07   5550.81     80.00
     2     2   2242.12   5547.15     81.00
     2     2   2242.16   5543.48     82.00
     2     2   2242.21   5539.81     83.00
     2     2   2242.25   5536.28     83.96
     2     2   2242.58   5532.46     85.00
     2     2   2242.89   5528.79     86.00
     2     2   2243.20   5525.12     87.00
     2     2   2243.51   5521.45     88.00
     2     2   2243.82   5517.77     89.00
     2     2   2244.13   5514.10     90.00
     2     2   2244.44   5510.43     91.00
     2     2   2244.76   5506.76     92.00
     2     2   2245.07   5503.08     93.00
     2     2   2245.38   5499.41     94.00
     2     2   2245.72   5495.40     95.09
     2     2   2246.11   5492.06     96.00
     2     2   2246.53   5488.39     97.00
     2     2   2246.96   5484.72     98.00
     2     2   2247.38   5481.04     99.00
     2     2   2247.81   5477.37    100.00
     2     2   2248.24   5473.69    101.00
     2     2   2248.66   5470.02    102.00
     2     2   2249.09   5466.35    103.00
     2     2   2249.51   5462.67    104.00
     2     2   2249.94   5459.00    105.00
     2     2   2250.37   5455.32    106.00
     2     2   2250.66   5452.75    106.70
     2     2   2251.47   5448.00    108.00
     2     2   2252.08   5444.35    109.00
     2     2   2252.70   5440.70    110.00
     2     2   2253.31   5437.05    111.00
     2     2   2253.93   5433.39    112.00
     2     2   2254.54   5429.74    113.00
     2     2   2255.16   5426.09    114.00
     2     2   2255.78   5422.44    115.00
     2     2   2256.39   5418.79    116.00
     2     2   2257.01   5415.13    117.00
     2     2   2257.62   5411.48    118.00
     2     2   2258.24   5407.83    119.00
     2     2   2258.72   5404.98    119.78
     2     2   2259.33   5400.51    121.00
     2     2   2259.83   5396.84    122.00
     2     2   2260.34   5393.18    123.00
     2     2   2260.84   5389.51    124.00
     2     2   2261.34   5385.85    125.00
     2     2   2261.84   5382.18    126.00
     2     2   2262.34   5378.52    127.00
     2     2   2262.85   5374.85    128.00
     2     2   2263.35   5371.19    129.00
     2     2   2263.85   5367.52    130.00
     2     2   2264.35   5363.86    131.00
     2     2   2264.85   5360.19    132.00
     2     2   2265.28   5357.04    132.86
     2     2   2266.67   5352.11    134.00
     2     2   2267.88   5347.79    135.00
     2     2   2269.10   5343.46    136.00
     2     2   2270.31   5339.14    137.00
     2     2   2271.52   5334.81    138.00
     2     2   2272.73   5330.49    139.00
     2     2   2273.95   5326.16    140.00
     2     2   2275.16   5321.84    141.00
     2     2   2276.37   5317.52    142.00
     2     2   2277.59   5313.19    143.00
     2     2   2278.80   5308.87    144.00
     2     2   2280.01   5304.54    145.00
     2     2   2281.23   5300.22    146.00
     2     2   2282.44   5295.89    147.00
     2     2   2283.65   5291.57    148.00
     2     2   2284.87   5287.24    149.00
     2     2   2286.08   5282.92    150.00
     2     2   2287.29   5278.60    151.00
     2     2   2288.51   5274.27    152.00
     2     2   2289.72   5269.95    153.00
     2     2   2290.93   5265.62    154.00
     2     2   2292.15   5261.30    155.00
     2     2   2293.36   5256.97    156.00
     2     2   2294.57   5252.65    157.00
     2     2   2295.79   5248.32    158.00
     2     2   2297.00   5244.00    159.00
     2     2   2297.38   5239.19    160.00
     2     2   2297.75   5234.39    161.00
     2     2   2298.13   5229.59    162.00
     2     2   2298.51   5224.78    163.00
     2     2   2298.89   5219.98    164.00
     2     2   2299.26   5215.17    165.00
     2     2   2299.64   5210.37    166.00
     2     2   2300.02   5205.56    167.00
     2     2   2300.33   5201.53    167.84
     2     2   2301.05   5195.95    169.00
     2     2   2301.67   5191.15    170.00
     2     2   2302.28   5186.34    171.00
     2     2   2302.90   5181.54    172.00
     2     2   2303.51   5176.73    173.00
     2     2   2304.13   5171.93    174.00
     2     2   2304.75   5167.12    175.00
     2     2   2305.36   5162.32    176.00
     2     2   2305.98   5157.52    177.00
     2     2   2306.33   5154.76    177.57
     2     2   2306.80   5148.15    179.00
     2     2   2307.13   5143.51    180.00
     2     2   2307.46   5138.88    181.00
     2     2   2307.79   5134.24    182.00
     2     2   2308.11   5129.60    183.00
     2     2   2308.44   5124.97    184.00
     2     2   2308.77   5120.33    185.00
     2     2   2309.10   5115.70    186.00
     2     2   2309.43   5111.06    187.00
     2     2   2309.65   5107.97    187.67
     2     2   2309.46   5101.75    189.00
     2     2   2309.31   5097.08    190.00
     2     2   2309.17   5092.41    191.00
     2     2   2309.03   5087.74    192.00
     2     2   2308.89   5083.07    193.00
     2     2   2308.74   5078.40    194.00
     2     2   2308.60   5073.73    195.00
     2     2   2308.46   5069.06    196.00
     2     2   2308.31   5064.39    197.00
     2     2   2308.24   5061.82    197.55
     2     2   2307.59   5050.71    199.00
     2     2   2307.14   5043.04    200.00
     2     2   2306.70   5035.37    201.00
     2     2   2306.25   5027.71    202.00
     2     2   2305.80   5020.04    203.00
     2     2   2305.42   5013.50    203.85
     2     2   2304.72   5004.71    205.00
     2     2   2304.11   4997.04    206.00
     2     2   2303.50   4989.38    207.00
     2     2   2302.88   4981.72    208.00
     2     2   2302.27   4974.05    209.00
     2     2   2301.66   4966.39    210.00
     2     2   2301.10   4959.42    210.91
     2     2   2300.28   4951.07    212.00
     2     2   2299.53   4943.41    213.00
     2     2   2298.78   4935.75    214.00
     2     2   2298.03   4928.10    215.00
     2     2   2297.28   4920.44    216.00
     2     2   2296.52   4912.78    217.00
     2     2   2295.77   4905.12    218.00
     2     2   2295.29   4900.21    218.64
     2     2   2294.08   4889.81    220.00
     2     2   2293.19   4882.15    221.00
     2     2   2292.30   4874.50    222.00
     2     2   2291.42   4866.84    223.00
     2     2   2290.53   4859.19    224.00
     2     2   2289.64   4851.53    225.00
     2     2   2288.75   4843.88    226.00
     2     2   2288.05   4837.83    226.79
     2     2   2286.74   4828.58    228.00
     2     2   2285.66   4820.93    229.00
     2     2   2284.58   4813.28    230.00
     2     2   2283.49   4805.63    231.00
     2     2   2282.41   4797.98    232.00
     2     2   2281.33   4790.33    233.00
     2     2   2280.25   4782.69    234.00
     2     2   2278.69   4771.63    235.45
     2     2   2277.97   4767.39    236.00
     2     2   2276.69   4759.75    237.00
     2     2   2275.41   4752.11    238.00
     2     2   2274.13   4744.46    239.00
     2     2   2272.85   4736.82    240.00
     2     2   2271.56   4729.18    241.00
     2     2   2270.28   4721.54    242.00
     2     2   2269.00   4713.89    243.00
     2     2   2267.27   4703.57    244.35
     2     2   2266.28   4698.61    245.00
     2     2   2264.75   4690.98    246.00
     2     2   2263.22   4683.35    247.00
     2     2   2261.69   4675.71    248.00
     2     2   2260.16   4668.08    249.00
     2     2   2258.63   4660.44    250.00
     2     2   2257.10   4652.81    251.00
     2     2   2255.57   4645.17    252.00
     2     2   2254.67   4640.70    252.59
     2     2   2251.47   4630.11    254.00
     2     2   2249.21   4622.62    255.00
     2     2   2246.95   4615.13    256.00
     2     2   2244.69   4607.64    257.00
     2     2   2242.42   4600.16    258.00
     2     2   2240.16   4592.67    259.00
     2     2   2238.54   4587.30    259.72
     2     2   2235.49   4577.72    261.00
     2     2   2233.11   4570.26    262.00
     2     2   2230.73   4562.79    263.00
     2     2   2228.36   4555.33    264.00
     2     2   2225.98   4547.86    265.00
     2     2   2223.60   4540.40    266.00
     2     2   2220.20   4529.72    267.43
     2     2   2218.88   4525.46    268.00
     2     2   2216.55   4517.98    269.00
     2     2   2214.23   4510.51    270.00
     2     2   2211.90   4503.03    271.00
     2     2   2209.57   4495.56    272.00
     2     2   2207.25   4488.08    273.00
     2     2   2204.92   4480.61    274.00
     2     2   2202.60   4473.13    275.00
     2     2   2201.11   4468.35    275.64
     2     2   2195.04   4457.99    277.00
     2     2   2190.57   4450.38    278.00
     2     2   2186.11   4442.76    279.00
     2     2   2181.64   4435.15    280.00
     2     2   2177.18   4427.53    281.00
     2     2   2172.71   4419.92    282.00
     2     2   2168.25   4412.30    283.00
     2     2   2163.79   4404.69    284.00
     2     2   2159.32   4397.07    285.00
     2     2   2154.86   4389.46    286.00
     2     2   2150.39   4381.84    287.00
     2     2   2145.93   4374.23    288.00
     2     2   2141.46   4366.61    289.00
     2     2   2137.00   4359.00    290.00
     2     2   2133.33   4347.33    291.00
     2     2   2129.66   4335.66    292.00
     2     2   2125.98   4323.99    293.00
     2     2   2122.96   4314.37    293.82
     2     2   2119.26   4300.50    295.00
     2     2   2116.11   4288.70    296.00
     2     2   2112.96   4276.90    297.00
     2     2   2109.56   4264.15    298.08
     2     2   2106.67   4253.29    299.00
     2     2   2103.52   4241.49    300.00
     2     2   2100.38   4229.69    301.00
     2     2   2095.84   4212.65    302.44
     2     2   2094.02   4206.10    303.00
     2     2   2090.74   4194.33    304.00
     2     2   2087.46   4182.56    305.00
     2     2   2084.18   4170.79    306.00
     2     2   2080.83   4158.76    307.02
     2     2   2077.90   4147.19    308.00
     2     2   2074.91   4135.35    309.00
     2     2   2071.91   4123.51    310.00
     2     2   2068.91   4111.67    311.00
     2     2   2066.47   4102.00    311.82
     2     2   2050.62   4042.10    313.06
     2     2   2040.77   3996.34    314.00
     2     2   2034.91   3969.12    314.56
     2     2   2018.70   3894.21    316.10
     2     2   2009.69   3850.11    317.00
     2     2   2004.28   3823.64    317.54
     2     2   1990.93   3754.93    317.36
     2     2   1979.13   3683.85    317.17
     2     2   1967.57   3607.28    316.97
     2     2   1960.20   3534.62    316.78
     2     2   1958.84   3522.79    318.00
     2     2   1957.73   3513.11    319.00
     2     2   1956.62   3503.43    320.00
     2     2   1955.51   3493.75    321.00
     2     2   1954.54   3485.31    321.87
     2     2   1953.17   3474.40    323.00
     2     2   1951.95   3464.73    324.00
     2     2   1950.73   3455.06    325.00
     2     2   1949.51   3445.39    326.00
     2     2   1948.29   3435.72    327.00
     2     2   1947.68   3430.87    327.50
     2     2   1945.25   3416.44    329.00
     2     2   1943.62   3406.81    330.00
     2     2   1941.99   3397.18    331.00
     2     2   1940.36   3387.56    332.00
     2     2   1938.74   3377.93    333.00
     2     2   1937.65   3371.50    333.67
     2     2   1935.18   3358.70    335.00
     2     2   1933.32   3349.10    336.00
     2     2   1931.47   3339.49    337.00
     2     2   1929.61   3329.89    338.00
     2     2   1927.76   3320.28    339.00
     2     2   1925.90   3310.68    340.00
     2     2   1924.97   3305.83    340.50
     2     2   1922.52   3291.43    342.00
     2     2   1920.89   3281.80    343.00
     2     2   1919.25   3272.18    344.00
     2     2   1917.61   3262.55    345.00
     2     2   1915.98   3252.92    346.00
     2     2   1914.34   3243.29    347.00
     2     2   1913.35   3237.43    347.61
     2     2   1909.81   3216.60    349.00
     2     2   1907.26   3201.62    350.00
     2     2   1904.72   3186.65    351.00
     2     2   1902.17   3171.61    352.00
     2     2   1899.34   3156.74    353.00
     2     2   1896.50   3141.82    354.00
     2     2   1893.66   3126.89    355.00
     2     2   1889.45   3104.72    356.49
     2     2   1888.06   3097.02    357.00
     2     2   1885.37   3082.07    358.00
     2     2   1882.67   3067.12    359.00
     2     2   1879.97   3052.17    360.00
     2     2   1877.83   3040.32    360.79
     2     2   1875.50   3029.09    362.00
     2     2   1873.56   3019.80    363.00
     2     2   1871.63   3010.50    364.00
     2     2   1869.69   3001.20    365.00
     2     2   1866.79   2987.28    366.50
     2     2   1866.05   2982.56    367.00
     2     2   1864.58   2973.19    368.00
     2     2   1863.10   2963.81    369.00
     2     2   1861.62   2954.44    370.00
     2     2   1860.14   2945.06    371.00
     2     2   1858.17   2932.50    372.34
     2     2   1856.86   2926.37    373.00
     2     2   1854.89   2917.07    374.00
     2     2   1852.92   2907.78    375.00
     2     2   1850.95   2898.49    376.00
     2     2   1848.00   2884.60    377.50
     2     3   2451.00   6331.00     85.00
     2     3   2447.99   6324.82     84.00
     2     3   2444.98   6318.65     83.00
     2     3   2441.97   6312.47     82.00
     2     3   2437.62   6303.53     80.55
     2     3   2436.12   6300.06     80.00
     2     3   2433.41   6293.79     79.00
     2     3   2430.70   6287.52     78.00
     2     3   2427.99   6281.25     77.00
     2     3   2424.04   6272.11     75.54
     2     3   2422.58   6268.71     75.00
     2     3   2419.88   6262.44     74.00
     2     3   2417.17   6256.16     73.00
     2     3   2414.47   6249.89     72.00
     2     3   2411.77   6243.62     71.00
     2     3   2408.40   6235.80     69.75
     2     3   2406.36   6231.07     69.00
     2     3   2403.66   6224.80     68.00
     2     3   2400.95   6218.53     67.00
     2     3   2398.25   6212.25     66.00
     2     3   2395.54   6205.98     65.00
     2     3   2392.84   6199.71     64.00
     2     3   2390.84   6195.06     63.26
     2     3   2387.43   6187.16     62.00
     2     3   2384.72   6180.89     61.00
     2     3   2382.02   6174.62     60.00
     2     3   2379.31   6168.35     59.00
     2     3   2376.61   6162.08     58.00
     2     3   2373.90   6155.80     57.00
     2     3   2371.36   6149.91     56.06
     2     3   2368.60   6143.23     55.00
     2     3   2365.99   6136.92     54.00
     2     3   2363.38   6130.62     53.00
     2     3   2360.78   6124.32     52.00
     2     3   2358.17   6118.01     51.00
     2     3   2355.56   6111.71     50.00
     2     3   2352.96   6105.41     49.00
     2     3   2351.49   6101.85     48.44
     2     3   2348.05   6092.70     47.00
     2     3   2345.66   6086.33     46.00
     2     3   2343.27   6079.96     45.00
     2     3   2340.87   6073.59     44.00
     2     3   2338.48   6067.22     43.00
     2     3   2336.09   6060.85     42.00
     2     3   2333.69   6054.48     41.00
     2     3   2331.90   6049.69     40.25
     2     3   2328.95   6041.72     39.00
     2     3   2326.59   6035.34     38.00
     2     3   2324.23   6028.96     37.00
     2     3   2321.23   6020.87     35.73
     2     3   2307.39   5978.63     34.61
     2     3   2299.98   5955.89     34.00
     2     3   2291.30   5929.25     33.29
     2     3   2279.57   5883.73     32.10
     2     3   2277.05   5870.28     33.00
     2     3   2274.25   5855.32     34.00
     2     3   2272.71   5847.10     34.55
     2     3   2269.17   5825.25     36.00
     2     3   2265.70   5803.86     37.42
     2     3   2264.62   5795.05     38.00
     2     3   2262.77   5779.84     39.00
     2     3   2260.13   5758.20     40.42
     2     3   2259.79   5755.13     41.00
     2     3   2259.19   5749.81     42.00
     2     3   2258.60   5744.50     43.00
     2     3   2258.01   5739.18     44.00
     2     3   2257.42   5733.86     45.00
     2     3   2256.83   5728.55     46.00
     2     3   2256.24   5723.23     47.00
     2     3   2255.65   5717.91     48.00
     2     3   2254.95   5711.65     49.18
     2     3   2254.78   5707.24     50.00
     2     3   2254.58   5701.88     51.00
     2     3   2254.38   5696.51     52.00
     2     3   2254.17   5691.15     53.00
     2     3   2253.97   5685.78     54.00
     2     3   2253.77   5680.42     55.00
     2     3   2253.56   5675.06     56.00
     2     3   2253.36   5669.69     57.00
     2     3   2253.14   5663.75     58.11
     2     3   2253.24   5658.93     59.00
     2     3   2253.35   5653.53     60.00
     2     3   2253.46   5648.12     61.00
     2     3   2253.57   5642.72     62.00
     2     3   2253.68   5637.32     63.00
     2     3   2253.79   5631.92     64.00
     2     3   2253.90   5626.52     65.00
     2     3   2254.01   5621.11     66.00
     2     3   2254.13   5615.71     67.00
     2     3   2254.23   5610.77     67.91
     2     3   2254.40   5606.90     69.00
     2     3   2254.56   5603.34     70.00
     2     3   2254.72   5599.78     71.00
     2     3   2254.88   5596.22     72.00
     2     3   2255.04   5592.66     73.00
     2     3   2255.20   5589.10     74.00
     2     3   2255.36   5585.54     75.00
     2     3   2255.53   5581.97     76.00
     2     3   2255.69   5578.41     77.00
     2     3   2255.85   5574.85     78.00
     2     3   2256.07   5569.82     79.41
     2     3   2256.14   5567.73     80.00
     2     3   2256.26   5564.17     81.00
     2     3   2256.37   5560.60     82.00
     2     3   2256.49   5557.04     83.00
     2     3   2256.60   5553.48     84.00
     2     3   2256.72   5549.92     85.00
     2     3   2256.83   5546.35     86.00
     2     3   2256.95   5542.79     87.00
     2     3   2257.06   5539.23     88.00
     2     3   2257.18   5535.67     89.00
     2     3   2257.29   5532.10     90.00
     2     3   2257.45   5527.10     91.40
     2     3   2257.64   5524.98     92.00
     2     3   2257.96   5521.43     93.00
     2     3   2258.27   5517.87     94.00
     2     3   2258.59   5514.31     95.00
     2     3   2258.91   5510.75     96.00
     2     3   2259.22   5507.19     97.00
     2     3   2259.54   5503.63     98.00
     2     3   2259.85   5500.08     99.00
     2     3   2260.17   5496.52    100.00
     2     3   2260.49   5492.96    101.00
     2     3   2260.80   5489.40    102.00
     2     3   2261.12   5485.84    103.00
     2     3   2261.36   5483.14    103.76
     2     3   2261.95   5478.73    105.00
     2     3   2262.43   5475.18    106.00
     2     3   2262.91   5471.62    107.00
     2     3   2263.39   5468.07    108.00
     2     3   2263.86   5464.51    109.00
     2     3   2264.34   5460.96    110.00
     2     3   2264.82   5457.40    111.00
     2     3   2265.30   5453.85    112.00
     2     3   2265.78   5450.29    113.00
     2     3   2266.25   5446.74    114.00
     2     3   2266.73   5443.18    115.00
     2     3   2267.27   5439.21    116.12
     2     3   2267.60   5436.06    117.00
     2     3   2267.97   5432.49    118.00
     2     3   2268.35   5428.92    119.00
     2     3   2268.72   5425.35    120.00
     2     3   2269.10   5421.79    121.00
     2     3   2269.47   5418.22    122.00
     2     3   2269.85   5414.65    123.00
     2     3   2270.22   5411.08    124.00
     2     3   2270.60   5407.51    125.00
     2     3   2270.87   5404.88    125.74
     2     3   2271.15   5401.63    127.00
     2     3   2271.37   5399.06    128.00
     2     3   2271.59   5396.49    129.00
     2     3   2271.82   5393.92    130.00
     2     3   2272.04   5391.35    131.00
     2     3   2272.26   5388.77    132.00
     2     3   2272.48   5386.20    133.00
     2     3   2272.67   5384.00    133.86
     2     3   2274.14   5379.32    135.00
     2     3   2275.43   5375.22    136.00
     2     3   2276.71   5371.12    137.00
     2     3   2278.00   5367.03    138.00
     2     3   2279.28   5362.93    139.00
     2     3   2280.57   5358.83    140.00
     2     3   2281.86   5354.74    141.00
     2     3   2283.14   5350.64    142.00
     2     3   2284.43   5346.54    143.00
     2     3   2285.71   5342.45    144.00
     2     3   2287.00   5338.35    145.00
     2     3   2288.28   5334.25    146.00
     2     3   2289.57   5330.16    147.00
     2     3   2290.86   5326.06    148.00
     2     3   2292.14   5321.96    149.00
     2     3   2293.43   5317.87    150.00
     2     3   2294.71   5313.77    151.00
     2     3   2296.00   5309.67    152.00
     2     3   2297.29   5305.58    153.00
     2     3   2298.57   5301.48    154.00
     2     3   2299.86   5297.39    155.00
     2     3   2301.14   5293.29    156.00
     2     3   2302.43   5289.19    157.00
     2     3   2303.71   5285.10    158.00
     2     3   2305.00   5281.00    159.00
     2     3   2305.50   5277.36    160.00
     2     3   2306.00   5273.72    161.00
     2     3   2306.49   5270.08    162.00
     2     3   2306.99   5266.45    163.00
     2     3   2307.49   5262.81    164.00
     2     3   2307.99   5259.17    165.00
     2     3   2308.49   5255.53    166.00
     2     3   2309.00   5251.79    167.03
     2     3   2309.40   5248.26    168.00
     2     3   2309.80   5244.62    169.00
     2     3   2310.21   5240.98    170.00
     2     3   2310.62   5237.34    171.00
     2     3   2311.03   5233.71    172.00
     2     3   2311.44   5230.07    173.00
     2     3   2311.85   5226.43    174.00
     2     3   2312.25   5222.79    175.00
     2     3   2312.66   5219.15    176.00
     2     3   2313.00   5216.15    176.82
     2     3   2313.36   5211.88    178.00
     2     3   2313.67   5208.24    179.00
     2     3   2313.98   5204.60    180.00
     2     3   2314.29   5200.96    181.00
     2     3   2314.60   5197.33    182.00
     2     3   2314.91   5193.69    183.00
     2     3   2315.22   5190.05    184.00
     2     3   2315.53   5186.41    185.00
     2     3   2315.84   5182.77    186.00
     2     3   2316.15   5179.14    187.00
     2     3   2316.33   5177.01    187.58
     2     3   2316.45   5171.86    189.00
     2     3   2316.53   5168.22    190.00
     2     3   2316.61   5164.58    191.00
     2     3   2316.69   5160.95    192.00
     2     3   2316.77   5157.31    193.00
     2     3   2316.86   5153.67    194.00
     2     3   2316.94   5150.03    195.00
     2     3   2317.00   5147.22    195.77
     2     3   2317.19   5142.76    197.00
     2     3   2317.34   5139.12    198.00
     2     3   2317.49   5135.48    199.00
     2     3   2317.64   5131.84    200.00
     2     3   2317.79   5128.20    201.00
     2     3   2317.94   5124.57    202.00
     2     3   2318.09   5120.93    203.00
     2     3   2318.24   5117.29    204.00
     2     3   2318.33   5115.09    204.61
     2     3   2318.18   5110.01    206.00
     2     3   2318.06   5106.38    207.00
     2     3   2317.95   5102.74    208.00
     2     3   2317.84   5099.10    209.00
     2     3   2317.73   5095.46    210.00
     2     3   2317.67   5093.47    210.55
     2     3   2316.23   5082.36    212.00
     2     3   2315.23   5074.71    213.00
     2     3   2314.24   5067.06    214.00
     2     3   2313.25   5059.40    215.00
     2     3   2312.42   5052.97    215.84
     2     3   2311.58   5044.09    217.00
     2     3   2310.85   5036.43    218.00
     2     3   2310.13   5028.77    219.00
     2     3   2309.40   5021.11    220.00
     2     3   2308.46   5011.14    221.30
     2     3   2307.99   5005.79    222.00
     2     3   2307.32   4998.13    223.00
     2     3   2306.65   4990.47    224.00
     2     3   2305.97   4982.81    225.00
     2     3   2305.30   4975.15    226.00
     2     3   2304.34   4964.15    227.44
     2     3   2303.90   4959.83    228.00
     2     3   2303.13   4952.17    229.00
     2     3   2302.36   4944.51    230.00
     2     3   2301.59   4936.86    231.00
     2     3   2300.81   4929.20    232.00
     2     3   2300.04   4921.54    233.00
     2     3   2299.54   4916.53    233.65
     2     3   2298.64   4906.22    235.00
     2     3   2297.97   4898.56    236.00
     2     3   2297.47   4892.71    236.76
     2     3   2294.74   4881.27    238.00
     2     3   2292.54   4872.01    239.00
     2     3   2290.34   4862.76    240.00
     2     3   2288.14   4853.50    241.00
     2     3   2285.87   4843.97    242.03
     2     3   2284.15   4834.96    243.00
     2     3   2282.38   4825.67    244.00
     2     3   2280.61   4816.38    245.00
     2     3   2278.84   4807.09    246.00
     2     3   2277.06   4797.80    247.00
     2     3   2276.05   4792.46    247.57
     2     3   2274.21   4779.16    249.00
     2     3   2272.92   4769.82    250.00
     2     3   2271.64   4760.49    251.00
     2     3   2270.35   4751.16    252.00
     2     3   2268.82   4740.07    253.19
     2     3   2267.21   4732.54    254.00
     2     3   2265.23   4723.27    255.00
     2     3   2263.24   4714.00    256.00
     2     3   2261.26   4704.72    257.00
     2     3   2259.28   4695.45    258.00
     2     3   2257.55   4687.38    258.87
     2     3   2255.21   4676.92    260.00
     2     3   2253.15   4667.65    261.00
     2     3   2251.08   4658.39    262.00
     2     3   2249.01   4649.12    263.00
     2     3   2246.94   4639.86    264.00
     2     3   2245.51   4633.44    264.69
     2     3   2241.49   4621.44    266.00
     2     3   2238.42   4612.26    267.00
     2     3   2235.35   4603.08    268.00
     2     3   2232.28   4593.90    269.00
     2     3   2229.22   4584.73    270.00
     2     3   2227.43   4579.37    270.58
     2     3   2220.76   4559.65    272.00
     2     3   2216.05   4545.72    273.00
     2     3   2211.34   4531.80    274.00
     2     3   2206.63   4517.87    275.00
     2     3   2201.92   4503.95    276.00
     2     3   2197.21   4490.02    277.00
     2     3   2192.50   4476.10    278.00
     2     3   2187.79   4462.17    279.00
     2     3   2183.09   4448.25    280.00
     2     3   2178.38   4434.32    281.00
     2     3   2173.67   4420.40    282.00
     2     3   2168.96   4406.47    283.00
     2     3   2164.25   4392.55    284.00
     2     3   2159.54   4378.62    285.00
     2     3   2154.83   4364.70    286.00
     2     3   2150.13   4350.77    287.00
     2     3   2145.42   4336.85    288.00
     2     3   2140.71   4322.92    289.00
     2     3   2136.00   4309.00    290.00
     2     3   2133.89   4301.92    291.00
     2     3   2131.78   4294.85    292.00
     2     3   2129.66   4287.77    293.00
     2     3   2127.55   4280.69    294.00
     2     3   2125.44   4273.61    295.00
     2     3   2123.93   4268.56    295.71
     2     3   2121.22   4259.01    297.00
     2     3   2119.12   4251.58    298.00
     2     3   2117.01   4244.15    299.00
     2     3   2114.91   4236.73    300.00
     2     3   2112.80   4229.30    301.00
     2     3   2110.69   4221.87    302.00
     2     3   2108.36   4213.64    303.11
     2     3   2106.57   4207.00    304.00
     2     3   2104.57   4199.55    305.00
     2     3   2102.57   4192.10    306.00
     2     3   2100.57   4184.66    307.00
     2     3   2098.56   4177.21    308.00
     2     3   2096.56   4169.77    309.00
     2     3   2094.56   4162.32    310.00
     2     3   2093.22   4157.33    310.67
     2     3   2090.28   4147.50    312.00
     2     3   2088.06   4140.12    313.00
     2     3   2085.85   4132.73    314.00
     2     3   2083.64   4125.34    315.00
     2     3   2081.43   4117.95    316.00
     2     3   2079.70   4112.19    316.78
     2     3   2077.14   4103.13    318.00
     2     3   2075.03   4095.71    319.00
     2     3   2072.93   4088.29    320.00
     2     3   2070.83   4080.87    321.00
     2     3   2068.73   4073.46    322.00
     2     3   2066.16   4064.38    323.22
     2     3   2064.45   4058.64    324.00
     2     3   2062.26   4051.24    325.00
     2     3   2060.07   4043.85    326.00
     2     3   2057.87   4036.45    327.00
     2     3   2055.68   4029.06    328.00
     2     3   2053.48   4021.66    329.00
     2     3   2051.47   4014.87    329.92
     2     3   2048.71   4006.98    331.00
     2     3   2046.16   3999.68    332.00
     2     3   2042.50   3989.21    333.43
     2     3   2028.50   3939.06    334.43
     2     3   2022.03   3910.01    335.00
     2     3   2016.10   3883.41    335.52
     2     3   2002.61   3824.61    336.67
     2     3   1987.39   3762.89    337.89
     2     3   1973.62   3699.25    339.13
     2     3   1961.89   3631.37    340.43
     2     3   1958.13   3601.44    341.00
     2     3   1953.57   3565.12    341.69
     2     3   1950.80   3547.55    343.00
     2     3   1948.70   3534.17    344.00
     2     3   1946.59   3520.78    345.00
     2     3   1943.52   3501.24    346.46
     2     3   1942.34   3494.01    347.00
     2     3   1940.17   3480.64    348.00
     2     3   1938.00   3467.26    349.00
     2     3   1935.82   3453.88    350.00
     2     3   1933.65   3440.50    351.00
     2     3   1931.66   3428.29    351.91
     2     3   1929.32   3413.75    353.00
     2     3   1927.17   3400.37    354.00
     2     3   1925.02   3386.99    355.00
     2     3   1922.88   3373.61    356.00
     2     3   1920.73   3360.23    357.00
     2     3   1919.31   3351.40    357.66
     2     3   1916.36   3333.47    359.00
     2     3   1914.17   3320.10    360.00
     2     3   1911.97   3306.72    361.00
     2     3   1909.77   3293.35    362.00
     2     3   1907.86   3281.72    362.87
