# Supplementary material for: Mechanical design principles of a mitotic spindle
Source: eLife. 2014 Dec 18;3:e03398. doi: 10.7554/eLife.03398 (PMC4290452; doi:10.7554/eLife.03398)
Supplement: Source Code 1. — Compressed plain text files containing raw data, scripts and analysis code. The directory ‘EM_analysis’ includes microtubule coordinates for eleven fission yeast spindles that were reconstructed using ET, in addition to MATLAB (The MathWorks inc.) programs for performing geometric analysis on the spindles' architecture. Scripts used to perform analyses of live-cell fluorescent imaging of fission yeast mitosis are included in the directory, ‘LM_analysis’. The directory, ‘simulation_configs’ contains Cytosim configuration files for simulations of yeast spindles buckling under compressive force. DOI: http://dx.doi.org/10.7554/eLife.03398.026 [file elife03398s001.zip › data_and_code/EM_analysis/spindle_coords/wild_type/embl_wt2.txt]

     1     1   1531.38   1742.65      9.00
     1     1   1518.01   1697.51      7.61
     1     1   1511.27   1678.12      7.00
     1     1   1504.13   1657.62      6.36
     1     1   1489.72   1619.23      7.29
     1     1   1475.39   1575.00      8.34
     1     1   1466.95   1547.37      9.00
     1     1   1460.04   1524.77      9.54
     1     1   1444.62   1469.80     10.83
     1     1   1428.85   1412.30     12.18
     1     1   1416.74   1368.35     13.21
     1     1   1413.85   1358.27     14.00
     1     1   1410.19   1345.48     15.00
     1     1   1406.53   1332.69     16.00
     1     1   1402.88   1319.94     17.00
     1     1   1399.59   1307.02     18.00
     1     1   1396.30   1294.13     19.00
     1     1   1393.02   1281.24     20.00
     1     1   1390.20   1270.16     20.86
     1     1   1386.44   1255.46     22.00
     1     1   1383.14   1242.57     23.00
     1     1   1379.85   1229.68     24.00
     1     1   1376.85   1217.98     24.91
     1     1   1373.48   1203.85     26.00
     1     1   1370.40   1190.90     27.00
     1     1   1367.31   1177.96     28.00
     1     1   1363.55   1162.17     29.22
     1     1   1362.47   1156.92     30.00
     1     1   1361.09   1150.19     31.00
     1     1   1359.71   1143.46     32.00
     1     1   1358.33   1136.73     33.00
     1     1   1356.95   1130.00     34.00
     1     1   1355.56   1123.27     35.00
     1     1   1354.48   1117.97     35.79
     1     1   1352.66   1109.85     37.00
     1     1   1351.16   1103.15     38.00
     1     1   1349.67   1096.46     39.00
     1     1   1348.17   1089.76     40.00
     1     1   1346.67   1083.06     41.00
     1     1   1345.18   1076.36     42.00
     1     1   1343.35   1068.18     43.22
     1     1   1342.20   1062.96     44.00
     1     1   1340.73   1056.26     45.00
     1     1   1339.26   1049.55     46.00
     1     1   1337.79   1042.85     47.00
     1     1   1336.32   1036.14     48.00
     1     1   1334.85   1029.43     49.00
     1     1   1333.38   1022.73     50.00
     1     1   1331.25   1013.01     51.45
     1     1   1330.81   1009.22     52.00
     1     1   1329.99   1002.33     53.00
     1     1   1329.18    995.45     54.00
     1     1   1328.14    986.66     55.28
     1     2   1427.90   1583.22     11.73
     1     2   1452.24   1627.13     10.91
     1     2   1454.99   1633.08     12.00
     1     2   1457.50   1638.52     13.00
     1     2   1460.02   1643.97     14.00
     1     2   1463.58   1651.68     15.42
     1     2   1465.09   1654.92     16.00
     1     2   1467.68   1660.46     17.00
     1     2   1470.27   1666.01     18.00
     1     2   1472.86   1671.56     19.00
     1     2   1475.45   1677.10     20.00
     1     2   1477.81   1682.16     20.91
     1     2   1492.34   1713.26     21.69
     1     2   1508.67   1743.51     22.47
     1     3   1341.46   1220.24     14.76
     1     3   1353.53   1252.40     15.90
     1     3   1358.59   1268.17     15.00
     1     3   1366.95   1294.25     13.52
     1     3   1370.01   1303.30     13.00
     1     3   1375.93   1320.80     12.00
     1     3   1383.70   1343.79     10.69
     1     3   1387.64   1355.85     10.00
     1     3   1393.38   1373.41      9.00
     1     3   1398.39   1388.73      8.13
     1     3   1404.81   1408.54      7.00
     1     3   1410.50   1426.11      6.00
     1     3   1427.12   1479.94      6.00
     1     3   1439.23   1521.72      6.00
     1     3   1455.03   1574.41      6.00
     1     3   1473.45   1632.58      6.00
     1     3   1500.24   1707.06      6.00
     1     4   1556.04   1758.32     25.00
     1     4   1552.32   1744.13     26.00
     1     4   1548.61   1729.94     27.00
     1     4   1544.58   1714.57     28.08
     1     4   1540.80   1701.66     29.00
     1     4   1536.68   1687.58     30.00
     1     4   1531.40   1669.56     31.28
     1     4   1528.02   1659.54     32.00
     1     4   1523.32   1645.62     33.00
     1     4   1518.62   1631.70     34.00
     1     4   1515.84   1623.49     34.59
     1     4   1504.53   1585.80     34.24
     1     4   1492.34   1541.38     33.36
     1     4   1488.88   1529.25     34.00
     1     4   1480.82   1500.99     35.49
     1     4   1478.00   1491.25     36.00
     1     4   1472.52   1472.27     37.00
     1     4   1468.33   1457.77     37.76
     1     4   1461.97   1434.16     39.00
     1     4   1455.84   1411.39     40.19
     1     4   1451.83   1395.91     41.00
     1     4   1446.86   1376.76     42.00
     1     4   1443.02   1361.96     42.77
     1     4   1438.86   1344.43     44.00
     1     4   1435.48   1330.16     45.00
     1     4   1431.97   1315.36     46.04
     1     4   1428.24   1301.73     47.00
     1     4   1424.38   1287.58     48.00
     1     4   1420.51   1273.43     49.00
     1     4   1418.38   1265.63     49.55
     1     4   1412.53   1245.19     51.00
     1     4   1408.50   1231.08     52.00
     1     4   1403.56   1213.81     53.22
     1     4   1401.81   1207.64     54.00
     1     4   1399.55   1199.69     55.00
     1     4   1397.28   1191.74     56.00
     1     4   1395.02   1183.79     57.00
     1     4   1391.88   1172.74     58.39
     1     4   1390.75   1167.83     59.00
     1     4   1388.90   1159.77     60.00
     1     4   1387.05   1151.71     61.00
     1     4   1385.20   1143.66     62.00
     1     4   1383.35   1135.60     63.00
     1     4   1381.21   1126.28     64.16
     1     4   1379.69   1119.47     65.00
     1     4   1377.89   1111.40     66.00
     1     4   1376.10   1103.33     67.00
     1     4   1374.30   1095.26     68.00
     1     4   1372.50   1087.19     69.00
     1     4   1370.77   1079.42     69.96
     1     4   1369.48   1073.62     71.00
     1     4   1368.24   1068.02     72.00
     1     4   1366.99   1062.43     73.00
     1     4   1365.75   1056.84     74.00
     1     4   1364.50   1051.25     75.00
     1     4   1363.14   1045.12     76.10
     1     4   1361.88   1040.09     77.00
     1     4   1360.50   1034.53     78.00
     1     4   1359.11   1028.97     79.00
     1     4   1357.73   1023.40     80.00
     1     4   1356.34   1017.84     81.00
     1     4   1354.95   1012.28     82.00
     1     4   1353.53   1006.56     83.03
     1     4   1352.64   1002.41     84.00
     1     4   1351.74    998.14     85.00
     1     4   1350.83    993.87     86.00
     1     4   1349.92    989.60     87.00
     1     4   1349.01    985.33     88.00
     1     4   1348.10    981.06     89.00
     1     4   1347.19    976.79     90.00
     1     4   1346.09    971.60     91.22
     1     4   1345.07    968.31     92.00
     1     4   1343.79    964.12     93.00
     1     4   1342.50    959.94     94.00
     1     4   1341.21    955.75     95.00
     1     4   1339.92    951.57     96.00
     1     4   1338.63    947.38     97.00
     1     4   1337.34    943.19     98.00
     1     4   1336.21    939.51     98.88
     1     4   1334.99    932.59    100.00
     1     4   1333.91    926.42    101.00
     1     4   1332.82    920.24    102.00
     1     4   1331.74    914.07    103.00
     1     4   1331.30    912.21    104.00
     1     4   1330.87    910.36    105.00
     1     4   1330.43    908.51    106.00
     1     4   1329.99    906.66    107.00
     1     4   1329.56    904.80    108.00
     1     4   1329.12    902.95    109.00
     1     4   1328.68    901.10    110.00
     1     4   1328.25    899.25    111.00
     1     4   1327.81    897.40    112.00
     1     4   1327.38    895.54    113.00
     1     4   1326.94    893.69    114.00
     1     4   1326.50    891.84    115.00
     1     4   1326.07    889.99    116.00
     1     4   1325.63    888.13    117.00
     1     4   1325.19    886.28    118.00
     1     4   1324.76    884.43    119.00
     1     4   1324.25    882.28    120.16
     1     4   1323.93    880.72    121.00
     1     4   1323.55    878.86    122.00
     1     4   1323.17    877.00    123.00
     1     4   1322.79    875.14    124.00
     1     4   1322.41    873.29    125.00
     1     4   1322.03    871.43    126.00
     1     4   1321.65    869.57    127.00
     1     4   1321.27    867.71    128.00
     1     4   1320.89    865.85    129.00
     1     4   1320.51    863.99    130.00
     1     4   1320.13    862.13    131.00
     1     4   1319.75    860.28    132.00
     1     4   1319.37    858.42    133.00
     1     4   1318.99    856.56    134.00
     1     4   1318.61    854.70    135.00
     1     4   1318.23    852.84    136.00
     1     4   1317.85    850.98    137.00
     1     4   1317.47    849.13    138.00
     1     4   1317.08    847.21    139.03
     1     4   1316.76    845.40    140.00
     1     4   1316.43    843.53    141.00
     1     4   1316.10    841.66    142.00
     1     4   1315.76    839.79    143.00
     1     4   1315.43    837.93    144.00
     1     4   1315.10    836.06    145.00
     1     4   1314.77    834.19    146.00
     1     4   1314.44    832.32    147.00
     1     4   1314.11    830.45    148.00
     1     4   1313.77    828.58    149.00
     1     4   1313.44    826.72    150.00
     1     4   1313.11    824.85    151.00
     1     4   1312.78    822.98    152.00
     1     4   1312.60    821.94    152.55
     1     4   1312.23    819.22    154.00
     1     4   1311.98    817.33    155.00
     1     4   1311.73    815.45    156.00
     1     4   1311.48    813.56    157.00
     1     4   1311.22    811.68    158.00
     1     4   1310.97    809.80    159.00
     1     4   1310.72    807.91    160.00
     1     4   1310.47    806.03    161.00
     1     4   1310.22    804.14    162.00
     1     4   1309.96    802.26    163.00
     1     4   1309.71    800.37    164.00
     1     4   1309.38    797.92    165.30
     1     5   1563.38   1726.33     25.00
     1     5   1551.73   1687.72     25.63
     1     5   1539.06   1648.02     26.29
     1     5   1523.96   1604.89     27.01
     1     5   1509.75   1560.09     27.74
     1     5   1496.62   1510.78     28.54
     1     5   1482.84   1458.19     29.40
     1     5   1468.27   1404.11     30.28
     1     5   1453.91   1349.60     31.16
     1     5   1441.33   1303.27     31.92
     1     5   1433.30   1274.36     32.39
     1     5   1431.34   1267.49     33.00
     1     5   1428.13   1256.28     34.00
     1     5   1424.93   1245.06     35.00
     1     5   1421.43   1232.85     36.09
     1     5   1418.74   1222.57     37.00
     1     5   1415.78   1211.28     38.00
     1     5   1412.83   1200.00     39.00
     1     5   1409.73   1188.19     40.05
     1     5   1406.90   1177.43     41.00
     1     5   1403.93   1166.15     42.00
     1     5   1400.96   1154.87     43.00
     1     5   1396.96   1139.68     44.35
     1     5   1385.78   1098.17     45.02
     1     5   1376.62   1056.44     45.69
     1     6   1521.37   1774.98     38.00
     1     6   1506.09   1735.15     38.97
     1     6   1487.62   1690.45     40.06
     1     6   1469.32   1644.28     41.19
     1     6   1455.07   1607.26     42.09
     1     6   1448.32   1588.28     41.00
     1     6   1442.70   1572.45     40.09
     1     6   1436.49   1553.28     39.00
     1     6   1431.72   1538.54     38.16
     1     6   1427.36   1523.68     39.00
     1     6   1422.16   1505.96     40.00
     1     6   1418.22   1492.53     40.76
     1     6   1411.88   1470.47     42.00
     1     6   1404.32   1444.20     43.48
     1     6   1401.42   1435.04     44.00
     1     6   1395.85   1417.43     45.00
     1     6   1389.36   1396.92     46.17
     1     6   1384.30   1382.36     47.00
     1     6   1379.30   1367.99     47.82
     1     6   1373.01   1347.49     47.00
     1     6   1366.90   1327.54     46.20
     1     6   1358.17   1297.57     45.00
     1     6   1354.42   1284.67     44.48
     1     6   1351.62   1274.86     45.00
     1     6   1346.21   1255.87     46.00
     1     6   1341.54   1239.50     46.86
     1     6   1335.06   1217.98     48.00
     1     6   1327.52   1192.95     49.32
     1     6   1323.67   1180.17     50.00
     1     6   1317.96   1161.27     51.00
     1     6   1313.19   1145.45     51.84
     1     6   1306.91   1123.35     53.00
     1     6   1301.81   1105.42     53.94
     1     7   1532.71   1752.99     50.00
     1     7   1528.89   1742.21     51.00
     1     7   1525.07   1731.43     52.00
     1     7   1521.25   1720.65     53.00
     1     7   1518.73   1713.53     53.66
     1     7   1513.50   1699.12     55.00
     1     7   1509.60   1688.37     56.00
     1     7   1504.23   1673.54     57.38
     1     7   1501.60   1666.93     58.00
     1     7   1497.36   1656.28     59.00
     1     7   1493.13   1645.64     60.00
     1     7   1488.35   1633.64     61.13
     1     7   1484.53   1624.38     62.00
     1     7   1480.16   1613.78     63.00
     1     7   1475.78   1603.18     64.00
     1     7   1471.44   1592.67     64.99
     1     7   1467.41   1581.85     66.00
     1     7   1463.42   1571.13     67.00
     1     7   1459.43   1560.40     68.00
     1     7   1454.39   1546.88     69.26
     1     7   1451.72   1538.87     70.00
     1     7   1448.11   1528.02     71.00
     1     7   1444.49   1517.18     72.00
     1     7   1440.88   1506.34     73.00
     1     7   1438.32   1498.68     73.71
     1     7   1433.91   1484.56     75.00
     1     7   1430.51   1473.65     76.00
     1     7   1427.10   1462.74     77.00
     1     7   1423.69   1451.83     78.00
     1     7   1421.69   1445.42     78.59
     1     7   1416.61   1430.09     80.00
     1     7   1413.01   1419.24     81.00
     1     7   1409.41   1408.39     82.00
     1     7   1405.81   1397.54     83.00
     1     7   1403.50   1390.58     83.64
     1     7   1398.96   1375.74     85.00
     1     7   1395.61   1364.81     86.00
     1     7   1392.26   1353.88     87.00
     1     7   1388.91   1342.95     88.00
     1     7   1386.28   1334.38     88.78
     1     7   1382.21   1321.09     90.00
     1     7   1378.86   1310.16     91.00
     1     7   1375.51   1299.23     92.00
     1     7   1372.16   1288.31     93.00
     1     7   1368.76   1277.23     94.01
     1     7   1365.84   1266.29     95.00
     1     7   1362.88   1255.20     96.00
     1     7   1359.92   1244.11     97.00
     1     7   1357.02   1233.25     97.98
     1     7   1350.85   1211.60     99.00
     1     7   1344.81   1190.38    100.00
     1     7   1338.76   1169.16    101.00
     1     7   1332.72   1147.95    102.00
     1     7   1328.87   1134.43    102.64
     1     7   1326.03   1123.44    102.89
     1     7   1322.55   1110.88    103.19
     1     7   1320.49   1102.11    103.39
     1     8   1576.05   1730.33     74.00
     1     8   1575.90   1728.04     73.00
     1     8   1575.74   1725.75     72.00
     1     8   1575.59   1723.46     71.00
     1     8   1575.44   1721.17     70.00
     1     8   1575.29   1718.88     69.00
     1     8   1575.14   1716.60     68.00
     1     8   1574.98   1714.31     67.00
     1     8   1574.83   1712.02     66.00
     1     8   1574.68   1709.73     65.00
     1     8   1574.53   1707.44     64.00
     1     8   1574.39   1705.28     63.06
     1     8   1574.24   1702.86     62.00
     1     8   1574.11   1700.57     61.00
     1     8   1573.97   1698.28     60.00
     1     8   1573.84   1696.00     59.00
     1     8   1573.70   1693.71     58.00
     1     8   1573.57   1691.42     57.00
     1     8   1573.43   1689.13     56.00
     1     8   1573.30   1686.84     55.00
     1     8   1573.16   1684.55     54.00
     1     8   1573.03   1682.26     53.00
     1     8   1572.89   1679.97     52.00
     1     8   1572.73   1677.18     50.78
     1     8   1572.62   1675.39     50.00
     1     8   1572.47   1673.11     49.00
     1     8   1572.33   1670.82     48.00
     1     8   1572.19   1668.53     47.00
     1     8   1572.05   1666.24     46.00
     1     8   1571.91   1663.95     45.00
     1     8   1571.76   1661.66     44.00
     1     8   1571.62   1659.37     43.00
     1     8   1571.48   1657.08     42.00
     1     8   1571.34   1654.79     41.00
     1     8   1571.19   1652.50     40.00
     1     8   1571.05   1650.22     39.00
     1     8   1570.91   1647.93     38.00
     1     8   1570.73   1645.11     36.77
     1     9   1532.04   1764.99     74.00
     1     9   1531.69   1764.90     75.00
     1     9   1531.35   1764.82     76.00
     1     9   1531.01   1764.74     77.00
     1     9   1530.67   1764.65     78.00
     1     9   1530.32   1764.57     79.00
     1     9   1530.09   1764.51     79.67
     1     9   1529.75   1764.43     81.00
     1     9   1529.50   1764.37     82.00
     1     9   1529.24   1764.31     83.00
     1     9   1528.99   1764.25     84.00
     1     9   1528.73   1764.18     85.00
     1     9   1528.47   1764.12     86.00
     1     9   1528.09   1764.03     87.00
     1     9   1527.71   1763.94     88.00
     1     9   1527.33   1763.85     89.00
     1     9   1526.95   1763.75     90.00
     1     9   1526.57   1763.66     91.00
     1     9   1526.19   1763.57     92.00
     1     9   1525.81   1763.48     93.00
     1     9   1525.56   1763.42     93.67
     1     9   1524.99   1763.28     95.00
     1     9   1524.57   1763.18     96.00
     1     9   1524.14   1763.07     97.00
     1     9   1523.72   1762.97     98.00
     1     9   1523.29   1762.87     99.00
     1     9   1529.02   1770.58    104.60
     1     9   1528.54   1770.15    106.00
     1     9   1528.19   1769.83    107.00
     1     9   1527.85   1769.52    108.00
     1     9   1527.50   1769.21    109.00
     1     9   1527.15   1768.90    110.00
     1     9   1526.81   1768.59    111.00
     1     9   1526.46   1768.28    112.00
     1     9   1526.11   1767.97    113.00
     1     9   1525.77   1767.66    114.00
     1     9   1525.42   1767.35    115.00
     1     9   1525.08   1767.04    116.00
     1     9   1524.73   1766.73    117.00
     1     9   1524.38   1766.42    118.00
     1     9   1524.04   1766.10    119.00
     1     9   1523.56   1765.68    120.37
     1     9   1523.33   1765.43    121.00
     1     9   1522.97   1765.04    122.00
     1     9   1522.60   1764.65    123.00
     1     9   1522.24   1764.25    124.00
     1     9   1521.88   1763.86    125.00
     1     9   1521.51   1763.47    126.00
     1     9   1521.15   1763.08    127.00
     1     9   1520.78   1762.68    128.00
     1     9   1520.42   1762.29    129.00
     1     9   1520.05   1761.90    130.00
     1     9   1519.69   1761.51    131.00
     1     9   1519.32   1761.11    132.00
     1     9   1518.96   1760.72    133.00
     1     9   1518.59   1760.33    134.00
     1     9   1518.23   1759.94    135.00
     1     9   1517.86   1759.54    136.00
     1     9   1517.50   1759.15    137.00
     1     9   1517.13   1758.76    138.00
     1     9   1516.75   1758.35    139.05
     1     9   1516.40   1757.95    140.00
     1     9   1516.03   1757.54    141.00
     1     9   1515.66   1757.12    142.00
     1     9   1515.29   1756.71    143.00
     1     9   1514.92   1756.30    144.00
     1     9   1514.55   1755.88    145.00
     1     9   1514.18   1755.47    146.00
     1     9   1513.81   1755.05    147.00
     1     9   1513.44   1754.64    148.00
     1     9   1513.07   1754.22    149.00
     1     9   1512.70   1753.81    150.00
     1     9   1512.33   1753.40    151.00
     1     9   1511.96   1752.98    152.00
     1     9   1511.59   1752.57    153.00
     1     9   1511.22   1752.15    154.00
     1     9   1510.85   1751.74    155.00
     1     9   1510.48   1751.33    156.00
     1     9   1510.11   1750.91    157.00
     1     9   1509.74   1750.50    158.00
     1     9   1509.37   1750.08    159.00
     1     9   1508.89   1749.55    160.30
     1     9   1508.64   1749.27    161.00
     1     9   1508.27   1748.88    162.00
     1     9   1507.91   1748.49    163.00
     1     9   1507.55   1748.11    164.00
     1     9   1507.18   1747.72    165.00
     1     9   1506.82   1747.33    166.00
     1     9   1506.45   1746.94    167.00
     1     9   1506.09   1746.55    168.00
     1     9   1505.73   1746.16    169.00
     1     9   1505.36   1745.77    170.00
     1     9   1505.00   1745.39    171.00
     1     9   1504.64   1745.00    172.00
     1     9   1504.27   1744.61    173.00
     1     9   1503.91   1744.22    174.00
     1     9   1503.54   1743.83    175.00
     1     9   1503.18   1743.44    176.00
     1     9   1502.82   1743.05    177.00
     1     9   1502.45   1742.66    178.00
     1     9   1502.09   1742.28    179.00
     1     9   1501.72   1741.89    180.00
     1     9   1501.36   1741.50    181.00
     1     9   1501.00   1741.11    182.00
     1     9   1500.46   1740.53    183.48
     1     9   1500.27   1740.36    184.00
     1     9   1499.92   1740.03    185.00
     1     9   1499.57   1739.69    186.00
     1     9   1499.22   1739.36    187.00
     1     9   1498.87   1739.03    188.00
     1     9   1498.52   1738.69    189.00
     1     9   1498.17   1738.36    190.00
     1     9   1497.82   1738.03    191.00
     1     9   1497.46   1737.69    192.00
     1     9   1497.11   1737.36    193.00
     1     9   1496.76   1737.02    194.00
     1     9   1496.41   1736.69    195.00
     1     9   1496.06   1736.36    196.00
     1     9   1495.71   1736.02    197.00
     1     9   1495.36   1735.69    198.00
     1     9   1495.01   1735.36    199.00
     1     9   1494.65   1735.02    200.00
     1     9   1494.30   1734.69    201.00
     1     9   1493.78   1734.20    202.48
     1    10   1526.03   1778.98     54.00
     1    10   1520.24   1761.43     55.00
     1    10   1514.81   1744.99     55.94
     1    10   1507.03   1725.95     57.00
     1    10   1499.11   1706.59     58.08
     1    10   1492.98   1690.03     59.00
     1    10   1483.72   1665.05     60.38
     1    10   1479.51   1653.97     61.00
     1    10   1472.68   1635.96     62.00
     1    10   1467.15   1621.38     62.81
     1    10   1458.20   1600.26     64.00
     1    10   1453.50   1589.18     64.62
     1    10   1443.29   1558.51     66.30
     1    10   1428.44   1518.14     66.75
     1    10   1413.60   1471.44     67.26
     1    10   1396.75   1421.89     67.81
     1    10   1378.43   1368.98     68.40
     1    10   1358.95   1314.69     69.00
     1    10   1346.20   1282.74     69.36
     1    11   1507.00   1772.33     51.00
     1    11   1505.91   1771.40     50.00
     1    11   1504.82   1770.46     49.00
     1    11   1503.74   1769.53     48.00
     1    11   1502.65   1768.60     47.00
     1    11   1501.56   1767.66     46.00
     1    11   1500.47   1766.73     45.00
     1    11   1499.39   1765.79     44.00
     1    11   1498.30   1764.86     43.00
     1    11   1496.77   1763.55     41.60
     1    11   1495.97   1762.95     41.00
     1    11   1494.61   1761.96     40.00
     1    11   1493.26   1760.96     39.00
     1    11   1491.90   1759.97     38.00
     1    11   1490.55   1758.97     37.00
     1    11   1489.20   1757.98     36.00
     1    11   1487.84   1756.98     35.00
     1    11   1486.49   1755.99     34.00
     1    11   1485.13   1754.99     33.00
     1    11   1483.78   1754.00     32.00
     1    11   1482.43   1753.01     31.00
     1    11   1481.56   1752.37     30.36
     1    11   1479.61   1751.10     29.00
     1    11   1478.18   1750.17     28.00
     1    11   1476.75   1749.24     27.00
     1    11   1475.32   1748.31     26.00
     1    11   1473.89   1747.38     25.00
     1    11   1472.46   1746.45     24.00
     1    11   1471.02   1745.52     23.00
     1    11   1469.59   1744.59     22.00
     1    11   1468.16   1743.66     21.00
     1    11   1466.73   1742.73     20.00
     1    11   1465.86   1742.16     19.39
     1    11   1463.80   1740.93     18.00
     1    11   1462.31   1740.04     17.00
     1    11   1460.83   1739.16     16.00
     1    11   1459.35   1738.27     15.00
     1    11   1457.86   1737.38     14.00
     1    11   1456.38   1736.49     13.00
     1    11   1454.90   1735.61     12.00
     1    11   1453.41   1734.72     11.00
     1    11   1451.52   1733.59      9.72
     1    12   1576.72   1701.20     21.69
     1    12   1577.83   1703.64     23.00
     1    12   1578.67   1705.51     24.00
     1    12   1579.51   1707.37     25.00
     1    12   1580.36   1709.23     26.00
     1    12   1581.20   1711.09     27.00
     1    12   1582.04   1712.95     28.00
     1    12   1582.89   1714.81     29.00
     1    12   1583.54   1716.26     29.78
     1    12   1584.52   1718.55     31.00
     1    12   1585.32   1720.42     32.00
     1    12   1586.12   1722.29     33.00
     1    12   1586.93   1724.17     34.00
     1    12   1587.73   1726.04     35.00
     1    12   1588.50   1727.85     35.96
     2     1   1232.32    583.15    191.03
     2     1   1232.19    585.24    190.00
     2     1   1232.06    587.27    189.00
     2     1   1231.93    589.31    188.00
     2     1   1231.80    591.34    187.00
     2     1   1231.67    593.37    186.00
     2     1   1231.54    595.40    185.00
     2     1   1231.41    597.43    184.00
     2     1   1231.28    599.47    183.00
     2     1   1231.15    601.50    182.00
     2     1   1231.02    603.53    181.00
     2     1   1230.89    605.56    180.00
     2     1   1230.76    607.60    179.00
     2     1   1230.63    609.63    178.00
     2     1   1230.50    611.66    177.00
     2     1   1230.33    614.25    175.72
     2     1   1230.27    615.73    175.00
     2     1   1230.19    617.76    174.00
     2     1   1230.10    619.79    173.00
     2     1   1230.02    621.82    172.00
     2     1   1229.93    623.85    171.00
     2     1   1229.85    625.89    170.00
     2     1   1229.77    627.92    169.00
     2     1   1229.68    629.95    168.00
     2     1   1229.60    631.98    167.00
     2     1   1229.51    634.02    166.00
     2     1   1229.43    636.05    165.00
     2     1   1229.35    638.08    164.00
     2     1   1229.26    640.11    163.00
     2     1   1229.18    642.14    162.00
     2     1   1229.09    644.18    161.00
     2     1   1229.01    646.21    160.00
     2     1   1228.93    648.24    159.00
     2     1   1228.84    650.27    158.00
     2     1   1228.76    652.31    157.00
     2     1   1228.67    654.33    156.00
     2     1   1228.58    656.37    155.00
     2     1   1228.48    658.40    154.00
     2     1   1228.39    660.44    153.00
     2     1   1228.29    662.47    152.00
     2     1   1228.20    664.50    151.00
     2     1   1228.11    666.53    150.00
     2     1   1228.01    668.56    149.00
     2     1   1227.92    670.60    148.00
     2     1   1227.82    672.63    147.00
     2     1   1227.73    674.66    146.00
     2     1   1227.63    676.69    145.00
     2     1   1227.54    678.73    144.00
     2     1   1227.44    680.76    143.00
     2     1   1227.35    682.79    142.00
     2     1   1227.25    684.82    141.00
     2     1   1227.16    686.86    140.00
     2     1   1227.06    688.89    139.00
     2     1   1227.02    689.92    138.49
     2     1   1226.79    692.95    137.00
     2     1   1226.63    694.98    136.00
     2     1   1226.48    697.02    135.00
     2     1   1226.33    699.05    134.00
     2     1   1226.17    701.08    133.00
     2     1   1226.02    703.11    132.00
     2     1   1225.87    705.15    131.00
     2     1   1225.71    707.18    130.00
     2     1   1225.56    709.21    129.00
     2     1   1225.41    711.24    128.00
     2     1   1225.25    713.28    127.00
     2     1   1225.10    715.31    126.00
     2     1   1224.95    717.34    125.00
     2     1   1224.79    719.37    124.00
     2     1   1224.69    720.73    123.33
     2     1   1224.42    723.44    122.00
     2     1   1224.21    725.47    121.00
     2     1   1224.01    727.50    120.00
     2     1   1223.80    729.53    119.00
     2     1   1223.59    731.57    118.00
     2     1   1223.39    733.60    117.00
     2     1   1223.18    735.63    116.00
     2     1   1222.98    737.66    115.00
     2     1   1222.77    739.70    114.00
     2     1   1222.57    741.73    113.00
     2     1   1222.36    743.76    112.00
     2     1   1221.69    744.93    111.00
     2     1   1221.02    746.11    110.00
     2     1   1220.35    747.28    109.00
     2     1   1219.68    748.46    108.00
     2     1   1219.01    749.63    107.00
     2     1   1218.34    750.80    106.00
     2     1   1217.67    751.98    105.00
     2     1   1217.00    753.15    104.00
     2     1   1216.33    754.33    103.00
     2     1   1215.66    755.50    102.00
     2     1   1214.99    756.67    101.00
     2     1   1214.32    757.85    100.00
     2     1   1213.65    759.02     99.00
     2     1   1212.97    760.19     98.00
     2     1   1212.30    761.37     97.00
     2     1   1211.63    762.54     96.00
     2     1   1210.96    763.72     95.00
     2     1   1210.29    764.89     94.00
     2     1   1209.62    766.06     93.00
     2     1   1208.95    767.24     92.00
     2     1   1208.71    770.14     91.00
     2     1   1208.47    773.05     90.00
     2     1   1208.23    775.95     89.00
     2     1   1207.99    778.85     88.00
     2     1   1207.75    781.76     87.00
     2     1   1207.51    784.66     86.00
     2     1   1207.27    787.56     85.00
     2     1   1206.95    791.47     83.65
     2     1   1206.87    793.32     83.00
     2     1   1206.75    796.14     82.00
     2     1   1206.64    798.97     81.00
     2     1   1206.52    801.79     80.00
     2     1   1206.41    804.62     79.00
     2     1   1206.29    807.44     78.00
     2     1   1206.17    810.26     77.00
     2     1   1206.06    813.09     76.00
     2     1   1205.94    815.98     74.98
     2     1   1205.76    818.73     74.00
     2     1   1205.57    821.56     73.00
     2     1   1205.38    824.38     72.00
     2     1   1205.19    827.21     71.00
     2     1   1204.94    831.06     69.63
     2     2   1481.86   1649.67     20.31
     2     2   1472.76   1624.85     20.17
     2     2   1461.78   1590.53     19.98
     2     2   1449.91   1551.61     19.77
     2     2   1437.61   1507.28     19.53
     2     2   1427.12   1468.34     19.32
     2     2   1425.14   1461.77     20.00
     2     2   1422.26   1452.17     21.00
     2     2   1419.38   1442.57     22.00
     2     2   1416.91   1434.33     22.86
     2     2   1413.36   1423.44     24.00
     2     2   1410.25   1413.90     25.00
     2     2   1407.14   1404.36     26.00
     2     2   1404.97   1397.70     26.70
     2     2   1401.19   1385.21     28.00
     2     2   1398.28   1375.62     29.00
     2     2   1395.54   1366.58     29.94
     2     2   1383.75   1324.19     30.94
     2     2   1371.09   1278.93     32.01
     2     2   1358.49   1231.56     33.12
     2     2   1356.68   1224.28     34.00
     2     2   1354.62   1216.02     35.00
     2     2   1352.57   1207.76     36.00
     2     2   1350.51   1199.49     37.00
     2     2   1348.58   1191.72     37.94
     2     2   1346.58   1182.92     39.00
     2     2   1344.70   1174.61     40.00
     2     2   1342.81   1166.31     41.00
     2     2   1340.93   1158.00     42.00
     2     2   1338.61   1147.78     43.23
     2     2   1336.88   1141.46     44.00
     2     2   1334.63   1133.25     45.00
     2     2   1332.39   1125.04     46.00
     2     2   1330.14   1116.83     47.00
     2     2   1327.89   1108.62     48.00
     2     2   1326.29   1102.76     48.71
     2     2   1323.77   1092.10     50.00
     2     2   1321.81   1083.81     51.00
     2     2   1319.85   1075.52     52.00
     2     2   1317.90   1067.23     53.00
     2     2   1315.40   1056.66     54.28
     2     2   1314.09   1050.63     55.00
     2     2   1312.28   1042.30     56.00
     2     2   1310.46   1033.97     57.00
     2     2   1308.65   1025.65     58.00
     2     2   1306.84   1017.32     59.00
     2     2   1304.55   1006.79     60.26
     2     2   1303.74   1003.68     61.00
     2     2   1302.64    999.45     62.00
     2     2   1301.54    995.22     63.00
     2     2   1300.45    990.99     64.00
     2     2   1299.35    986.76     65.00
     2     2   1298.25    982.54     66.00
     2     2   1297.15    978.31     67.00
     2     2   1296.05    974.08     68.00
     2     2   1294.95    969.85     69.00
     2     2   1294.01    966.19     69.86
     2     2   1292.87    961.36     71.00
     2     2   1291.88    957.11     72.00
     2     2   1290.88    952.86     73.00
     2     2   1289.88    948.61     74.00
     2     2   1288.89    944.36     75.00
     2     2   1287.89    940.11     76.00
     2     2   1286.90    935.85     77.00
     2     2   1285.90    931.60     78.00
     2     2   1284.44    925.38     79.46
     2     2   1283.91    923.10     80.00
     2     2   1282.91    918.85     81.00
     2     2   1281.92    914.59     82.00
     2     2   1280.93    910.34     83.00
     2     2   1279.93    906.09     84.00
     2     2   1278.94    901.84     85.00
     2     2   1277.95    897.59     86.00
     2     2   1276.95    893.33     87.00
     2     2   1275.96    889.08     88.00
     2     2   1274.97    884.83     89.00
     2     2   1274.46    882.66     89.51
     2     2   1273.08    876.30     91.00
     2     2   1272.15    872.04     92.00
     2     2   1271.22    867.77     93.00
     2     2   1270.38    863.93     93.90
     2     2   1270.55    862.50     95.00
     2     2   1270.69    861.19     96.00
     2     2   1270.84    859.89     97.00
     2     2   1270.99    858.59     98.00
     2     2   1271.13    857.29     99.00
     2     2   1271.28    855.99    100.00
     2     2   1271.43    854.68    101.00
     2     2   1271.58    853.38    102.00
     2     2   1271.72    852.08    103.00
     2     2   1271.03    848.93    104.00
     2     2   1270.33    845.77    105.00
     2     2   1269.64    842.62    106.00
     2     2   1268.94    839.47    107.00
     2     2   1268.25    836.31    108.00
     2     2   1267.56    833.16    109.00
     2     2   1266.86    830.00    110.00
     2     2   1266.17    826.85    111.00
     2     2   1265.47    823.70    112.00
     2     2   1264.78    820.54    113.00
     2     2   1264.43    818.94    113.51
     2     2   1263.55    814.22    115.00
     2     2   1262.96    811.05    116.00
     2     2   1262.37    807.88    117.00
     2     2   1261.78    804.72    118.00
     2     2   1261.19    801.55    119.00
     2     2   1260.61    798.39    120.00
     2     2   1260.02    795.22    121.00
     2     2   1259.43    792.06    122.00
     2     2   1258.84    788.89    123.00
     2     2   1258.25    785.73    124.00
     2     2   1257.67    782.56    125.00
     2     2   1257.14    779.72    125.90
     2     2   1256.65    776.21    127.00
     2     2   1256.20    773.03    128.00
     2     2   1255.75    769.85    129.00
     2     2   1255.31    766.67    130.00
     2     2   1254.86    763.49    131.00
     2     2   1254.41    760.31    132.00
     2     2   1253.97    757.13    133.00
     2     2   1253.52    753.95    134.00
     2     2   1253.07    750.76    135.00
     2     2   1252.63    747.58    136.00
     2     2   1252.18    744.40    137.00
     2     2   1251.73    741.22    138.00
     2     2   1251.16    737.15    139.28
     2     2   1250.91    734.85    140.00
     2     2   1250.56    731.66    141.00
     2     2   1250.22    728.47    142.00
     2     2   1249.87    725.28    143.00
     2     2   1249.52    722.08    144.00
     2     2   1249.17    718.89    145.00
     2     2   1248.83    715.70    146.00
     2     2   1248.48    712.51    147.00
     2     2   1248.13    709.32    148.00
     2     2   1247.78    706.13    149.00
     2     2   1247.44    702.93    150.00
     2     2   1247.09    699.74    151.00
     2     2   1246.74    696.55    152.00
     2     2   1246.30    692.54    153.26
     2     2   1246.04    691.16    154.00
     2     2   1245.69    689.29    155.00
     2     2   1245.33    687.43    156.00
     2     2   1244.98    685.57    157.00
     2     2   1244.63    683.71    158.00
     2     2   1244.27    681.85    159.00
     2     2   1243.92    679.99    160.00
     2     2   1243.57    678.13    161.00
     2     2   1243.21    676.27    162.00
     2     2   1242.86    674.40    163.00
     2     2   1242.51    672.54    164.00
     2     2   1242.15    670.68    165.00
     2     2   1241.80    668.82    166.00
     2     2   1241.45    666.96    167.00
     2     2   1241.09    665.10    168.00
     2     2   1240.74    663.24    169.00
     2     2   1240.38    661.37    170.00
     2     2   1240.02    659.44    171.04
     2     2   1239.69    657.65    172.00
     2     2   1239.35    655.79    173.00
     2     2   1239.01    653.93    174.00
     2     2   1238.67    652.06    175.00
     2     2   1238.33    650.20    176.00
     2     2   1237.99    648.34    177.00
     2     2   1237.65    646.47    178.00
     2     2   1237.31    644.61    179.00
     2     2   1236.97    642.75    180.00
     2     2   1236.63    640.89    181.00
     2     2   1236.29    639.02    182.00
     2     2   1235.95    637.16    183.00
     2     2   1235.60    635.30    184.00
     2     2   1235.26    633.43    185.00
     2     2   1234.92    631.57    186.00
     2     2   1234.58    629.71    187.00
     2     2   1234.24    627.85    188.00
     2     2   1233.90    625.98    189.00
     2     2   1233.56    624.12    190.00
     2     2   1233.38    623.12    190.53
     2     2   1232.87    620.40    192.00
     2     2   1232.52    618.53    193.00
     2     2   1232.17    616.67    194.00
     2     2   1231.82    614.81    195.00
     2     2   1231.47    612.95    196.00
     2     2   1231.12    611.09    197.00
     2     2   1230.77    609.23    198.00
     2     2   1230.42    607.36    199.00
     2     2   1230.07    605.50    200.00
     2     2   1229.73    603.64    201.00
     2     2   1229.38    601.78    202.00
     2     2   1229.03    599.92    203.00
     2     2   1228.68    598.06    204.00
     2     2   1228.33    596.19    205.00
     2     2   1227.98    594.33    206.00
     2     2   1227.63    592.47    207.00
     2     2   1227.28    590.61    208.00
     2     2   1226.93    588.75    209.00
     2     2   1226.58    586.88    210.00
     2     2   1226.19    584.79    211.12
     2     3   1484.43   1517.64     52.00
     2     3   1474.98   1493.13     53.00
     2     3   1467.02   1472.48     53.84
     2     3   1456.96   1443.90     55.00
     2     3   1449.66   1423.19     55.84
     2     3   1440.29   1394.35     57.00
     2     3   1432.47   1370.27     57.97
     2     3   1424.44   1344.61     59.00
     2     3   1415.41   1315.78     60.16
     2     3   1409.44   1294.61     61.00
     2     3   1401.03   1264.79     62.19
     2     3   1395.73   1244.22     63.00
     2     3   1391.29   1227.00     63.68
     2     3   1387.12   1213.68     65.00
     2     3   1383.96   1203.58     66.00
     2     3   1380.80   1193.49     67.00
     2     3   1378.66   1186.62     67.68
     2     3   1375.11   1173.10     69.00
     2     3   1372.42   1162.86     70.00
     2     3   1369.73   1152.61     71.00
     2     3   1367.78   1145.17     71.73
     2     3   1364.59   1132.05     73.00
     2     3   1362.08   1121.75     74.00
     2     3   1359.58   1111.45     75.00
     2     3   1356.81   1100.09     76.10
     2     3   1355.34   1094.87     77.00
     2     3   1353.69   1089.06     78.00
     2     3   1352.05   1083.24     79.00
     2     3   1350.40   1077.43     80.00
     2     3   1348.75   1071.61     81.00
     2     3   1347.11   1065.79     82.00
     2     3   1345.79   1061.14     82.80
     2     3   1343.84   1054.15     84.00
     2     3   1342.22   1048.33     85.00
     2     3   1340.60   1042.51     86.00
     2     3   1338.97   1036.69     87.00
     2     3   1337.35   1030.87     88.00
     2     3   1335.73   1025.04     89.00
     2     3   1333.73   1017.88     90.23
     2     3   1332.51   1013.39     91.00
     2     3   1330.92   1007.56     92.00
     2     3   1329.34   1001.73     93.00
     2     3   1327.76    995.90     94.00
     2     3   1326.17    990.07     95.00
     2     3   1323.89    981.69     96.44
     2     3   1322.91    978.92     97.00
     2     3   1321.16    974.00     98.00
     2     3   1319.41    969.08     99.00
     2     3   1317.66    964.16    100.00
     2     3   1315.91    959.24    101.00
     2     3   1314.16    954.32    102.00
     2     3   1312.41    949.40    103.00
     2     3   1311.97    946.50    104.00
     2     3   1311.53    943.59    105.00
     2     3   1311.09    940.68    106.00
     2     3   1310.65    937.77    107.00
     2     3   1310.21    934.86    108.00
     2     3   1309.77    931.96    109.00
     2     3   1309.33    929.05    110.00
     2     3   1308.89    926.14    111.00
     2     3   1308.44    923.23    112.00
     2     3   1308.00    920.32    113.00
     2     3   1307.53    917.23    114.06
     2     3   1306.96    914.54    115.00
     2     3   1306.35    911.67    116.00
     2     3   1305.73    908.79    117.00
     2     3   1305.12    905.92    118.00
     2     3   1304.51    903.05    119.00
     2     3   1303.89    900.18    120.00
     2     3   1303.28    897.30    121.00
     2     3   1302.67    894.43    122.00
     2     3   1302.05    891.56    123.00
     2     3   1301.44    888.68    124.00
     2     3   1300.82    885.81    125.00
     2     3   1300.21    882.94    126.00
     2     3   1299.56    879.89    127.06
     2     3   1298.99    877.19    128.00
     2     3   1298.37    874.32    129.00
     2     3   1297.76    871.45    130.00
     2     3   1297.15    868.57    131.00
     2     3   1296.54    865.70    132.00
     2     3   1295.93    862.83    133.00
     2     3   1295.32    859.95    134.00
     2     3   1294.71    857.08    135.00
     2     3   1294.10    854.21    136.00
     2     3   1293.48    851.33    137.00
     2     3   1292.87    848.46    138.00
     2     3   1292.26    845.59    139.00
     2     3   1291.65    842.71    140.00
     2     3   1290.83    838.84    141.35
     2     3   1290.40    836.97    142.00
     2     3   1289.75    834.11    143.00
     2     3   1289.10    831.24    144.00
     2     3   1288.45    828.38    145.00
     2     3   1287.79    825.51    146.00
     2     3   1287.14    822.65    147.00
     2     3   1286.49    819.78    148.00
     2     3   1285.84    816.92    149.00
     2     3   1285.19    814.05    150.00
     2     3   1284.53    811.19    151.00
     2     3   1283.88    808.32    152.00
     2     3   1283.23    805.46    153.00
     2     3   1282.58    802.59    154.00
     2     3   1281.93    799.73    155.00
     2     3   1281.28    796.86    156.00
     2     3   1280.74    794.52    156.82
     2     3   1279.91    791.15    158.00
     2     3   1279.20    788.29    159.00
     2     3   1278.49    785.44    160.00
     2     3   1277.78    782.59    161.00
     2     3   1277.08    779.73    162.00
     2     3   1276.37    776.88    163.00
     2     3   1275.66    774.03    164.00
     2     3   1274.95    771.17    165.00
     2     3   1274.24    768.32    166.00
     2     3   1273.54    765.47    167.00
     2     3   1272.83    762.61    168.00
     2     3   1272.12    759.76    169.00
     2     3   1271.41    756.90    170.00
     2     3   1270.71    754.05    171.00
     2     3   1270.00    751.20    172.00
     2     3   1269.11    747.62    173.25
     2     3   1268.64    745.48    174.00
     2     3   1268.01    742.61    175.00
     2     3   1267.38    739.74    176.00
     2     3   1266.75    736.87    177.00
     2     3   1266.12    734.00    178.00
     2     3   1265.49    731.13    179.00
     2     3   1264.86    728.26    180.00
     2     3   1264.23    725.39    181.00
     2     3   1263.60    722.52    182.00
     2     3   1262.98    719.65    183.00
     2     3   1262.35    716.78    184.00
     2     3   1261.72    713.91    185.00
     2     3   1261.09    711.04    186.00
     2     3   1260.46    708.17    187.00
     2     3   1259.83    705.30    188.00
     2     3   1259.10    702.00    189.15
     2     3   1258.60    699.70    190.00
     2     3   1258.02    696.98    191.00
     2     3   1257.43    694.27    192.00
     2     3   1256.84    691.55    193.00
     2     3   1256.26    688.84    194.00
     2     3   1255.67    686.12    195.00
     2     3   1255.08    683.41    196.00
     2     3   1254.50    680.69    197.00
     2     3   1253.91    677.98    198.00
     2     3   1253.33    675.26    199.00
     2     3   1252.74    672.57    199.99
     2     3   1252.11    669.84    201.00
     2     3   1251.49    667.13    202.00
     2     3   1250.86    664.42    203.00
     2     3   1250.24    661.72    204.00
     2     3   1249.61    659.01    205.00
     2     3   1248.99    656.30    206.00
     2     3   1248.36    653.59    207.00
     2     3   1247.74    650.89    208.00
     2     3   1247.12    648.18    209.00
     2     3   1246.49    645.47    210.00
     2     3   1245.87    642.76    211.00
     2     3   1245.24    640.06    212.00
     2     3   1244.62    637.35    213.00
     2     3   1243.78    633.74    214.33
     2     4   1407.82   1303.29     95.00
     2     4   1402.66   1290.26     96.00
     2     4   1398.52   1279.81     96.80
     2     4   1392.68   1263.14     98.00
     2     4   1389.06   1252.83     98.74
     2     4   1371.21   1191.20    100.00
     2     4   1357.03   1142.25    101.00
     2     4   1335.97   1069.53    102.49
     2     4   1335.33   1066.78    103.00
     2     4   1334.07   1061.42    104.00
     2     4   1332.82   1056.06    105.00
     2     4   1331.56   1050.70    106.00
     2     4   1330.31   1045.34    107.00
     2     4   1329.05   1039.98    108.00
     2     4   1327.90   1035.03    108.92
     2     4   1326.76   1029.21    110.00
     2     4   1325.70   1023.81    111.00
     2     4   1324.65   1018.41    112.00
     2     4   1323.59   1013.01    113.00
     2     4   1322.54   1007.61    114.00
     2     4   1321.48   1002.21    115.00
     2     4   1320.60    997.69    115.84
     2     4   1319.37    991.41    117.00
     2     4   1318.31    986.01    118.00
     2     4   1317.25    980.61    119.00
     2     4   1316.19    975.21    120.00
     2     4   1315.13    969.81    121.00
     2     4   1314.07    964.41    122.00
     2     4   1312.52    956.50    123.47
     2     4   1312.19    954.81    124.00
     2     4   1311.57    951.66    125.00
     2     4   1310.95    948.51    126.00
     2     4   1310.33    945.36    127.00
     2     4   1309.71    942.21    128.00
     2     4   1309.10    939.06    129.00
     2     4   1308.48    935.91    130.00
     2     4   1307.86    932.76    131.00
     2     4   1307.24    929.61    132.00
     2     4   1306.62    926.46    133.00
     2     4   1306.00    923.31    134.00
     2     4   1305.29    919.65    135.16
     2     4   1304.82    917.00    136.00
     2     4   1304.27    913.83    137.00
     2     4   1303.72    910.67    138.00
     2     4   1303.16    907.51    139.00
     2     4   1302.61    904.34    140.00
     2     4   1302.06    901.18    141.00
     2     4   1301.50    898.02    142.00
     2     4   1300.95    894.85    143.00
     2     4   1300.40    891.69    144.00
     2     4   1299.84    888.53    145.00
     2     4   1299.29    885.36    146.00
     2     4   1298.74    882.20    147.00
     2     4   1298.19    879.04    148.00
     2     4   1297.63    875.87    149.00
     2     4   1296.95    871.99    150.23
     2     4   1296.51    869.55    151.00
     2     4   1295.93    866.39    152.00
     2     4   1295.35    863.23    153.00
     2     4   1294.77    860.08    154.00
     2     4   1294.19    856.92    155.00
     2     4   1293.61    853.76    156.00
     2     4   1293.04    850.60    157.00
     2     4   1292.46    847.44    158.00
     2     4   1291.88    844.28    159.00
     2     4   1291.30    841.13    160.00
     2     4   1290.72    837.97    161.00
     2     4   1290.14    834.81    162.00
     2     4   1289.57    831.65    163.00
     2     4   1288.99    828.49    164.00
     2     4   1288.41    825.33    165.00
     2     4   1287.83    822.18    166.00
     2     4   1287.43    820.02    166.68
     2     4   1286.69    815.85    168.00
     2     4   1286.13    812.69    169.00
     2     4   1285.57    809.53    170.00
     2     4   1285.00    806.37    171.00
     2     4   1284.44    803.21    172.00
     2     4   1283.88    800.05    173.00
     2     4   1283.31    796.89    174.00
     2     4   1282.75    793.73    175.00
     2     4   1282.19    790.56    176.00
     2     4   1281.62    787.40    177.00
     2     4   1281.06    784.24    178.00
     2     4   1280.50    781.08    179.00
     2     4   1279.93    777.92    180.00
     2     4   1279.37    774.76    181.00
     2     4   1278.81    771.60    182.00
     2     4   1278.24    768.43    183.00
     2     4   1277.68    765.27    184.00
     2     4   1277.39    763.61    184.53
     2     4   1276.47    758.97    186.00
     2     4   1275.86    755.82    187.00
     2     4   1275.24    752.67    188.00
     2     4   1274.62    749.52    189.00
     2     4   1274.00    746.36    190.00
     2     4   1273.38    743.21    191.00
     2     4   1272.77    740.06    192.00
     2     4   1272.15    736.91    193.00
     2     4   1271.53    733.76    194.00
     2     4   1270.91    730.61    195.00
     2     4   1270.29    727.46    196.00
     2     4   1269.67    724.31    197.00
     2     4   1269.06    721.16    198.00
     2     4   1268.44    718.01    199.00
     2     4   1267.82    714.86    200.00
     2     4   1266.97    710.52    201.38
     2     4   1266.47    708.58    202.00
     2     4   1265.68    705.46    203.00
     2     4   1264.88    702.35    204.00
     2     4   1264.09    699.23    205.00
     2     4   1263.29    696.12    206.00
     2     4   1262.55    693.22    206.93
     2     5   1455.76   1538.97     52.00
     2     5   1437.41   1482.69     53.36
     2     5   1428.60   1455.93     54.00
     2     5   1416.31   1418.54     54.89
     2     5   1400.82   1372.22     56.00
     2     5   1393.62   1350.69     56.51
     2     5   1369.27   1277.08     58.27
     2     5   1366.33   1267.86     59.00
     2     5   1362.30   1255.19     60.00
     2     5   1358.26   1242.52     61.00
     2     5   1355.65   1234.31     61.65
     2     5   1350.52   1217.06     63.00
     2     5   1346.73   1204.30     64.00
     2     5   1341.73   1187.45     65.32
     2     5   1339.43   1178.70     66.00
     2     5   1336.04   1165.81     67.00
     2     5   1332.66   1152.93     68.00
     2     5   1329.27   1140.04     69.00
     2     5   1327.51   1133.34     69.52
     2     5   1322.95   1114.11     71.00
     2     5   1319.86   1101.13     72.00
     2     5   1316.78   1088.14     73.00
     2     5   1314.10   1076.86     73.87
     2     5   1312.22   1070.20     75.00
     2     5   1310.57   1064.32     76.00
     2     5   1308.91   1058.43     77.00
     2     5   1307.25   1052.55     78.00
     2     5   1305.59   1046.67     79.00
     2     5   1303.94   1040.79     80.00
     2     5   1302.28   1034.90     81.00
     2     5   1300.98   1030.27     81.79
     2     5   1299.26   1023.07     83.00
     2     5   1297.85   1017.12     84.00
     2     5   1296.44   1011.18     85.00
     2     5   1295.03   1005.24     86.00
     2     5   1293.62    999.30     87.00
     2     5   1292.21    993.36     88.00
     2     5   1290.80    987.42     89.00
     2     5   1289.39    981.48     90.00
     2     5   1288.43    977.46     90.68
     2     5   1286.56    969.59     92.00
     2     5   1285.15    963.65     93.00
     2     5   1283.74    957.71     94.00
     2     5   1282.62    952.98     94.80
     2     5   1281.90    949.72     96.00
     2     5   1281.31    947.01     97.00
     2     5   1280.71    944.30     98.00
     2     5   1280.12    941.59     99.00
     2     5   1279.52    938.88    100.00
     2     5   1278.93    936.17    101.00
     2     5   1278.34    933.46    102.00
     2     5   1277.74    930.75    103.00
     2     5   1277.21    928.17    104.00
     2     5   1276.69    925.59    105.00
     2     5   1276.16    923.01    106.00
     2     5   1275.63    920.43    107.00
     2     5   1275.11    917.85    108.00
     2     5   1274.58    915.27    109.00
     2     5   1274.05    912.69    110.00
     2     5   1273.52    910.11    111.00
     2     5   1273.00    907.53    112.00
     2     5   1272.47    904.95    113.00
     2     5   1271.94    902.38    114.00
     2     5   1271.41    899.80    115.00
     2     5   1270.89    897.22    116.00
     2     5   1270.44    895.03    116.85
     2     5   1269.81    892.06    118.00
     2     5   1269.26    889.49    119.00
     2     5   1268.71    886.91    120.00
     2     5   1268.16    884.34    121.00
     2     5   1267.62    881.76    122.00
     2     5   1267.07    879.19    123.00
     2     5   1266.52    876.61    124.00
     2     5   1265.97    874.04    125.00
     2     5   1265.43    871.46    126.00
     2     5   1264.88    868.89    127.00
     2     5   1264.33    866.31    128.00
     2     5   1263.78    863.74    129.00
     2     5   1263.24    861.16    130.00
     2     5   1262.69    858.59    131.00
     2     5   1262.14    856.01    132.00
     2     5   1261.62    853.57    132.95
     2     5   1261.16    850.84    134.00
     2     5   1260.73    848.24    135.00
     2     5   1260.29    845.64    136.00
     2     5   1259.86    843.05    137.00
     2     5   1259.42    840.45    138.00
     2     5   1258.99    837.85    139.00
     2     5   1258.56    835.25    140.00
     2     5   1258.12    832.65    141.00
     2     5   1257.69    830.05    142.00
     2     5   1257.25    827.46    143.00
     2     5   1256.82    824.86    144.00
     2     5   1256.38    822.26    145.00
     2     5   1255.95    819.66    146.00
     2     5   1255.51    817.06    147.00
     2     5   1255.08    814.47    148.00
     2     5   1254.64    811.87    149.00
     2     5   1254.21    809.27    150.00
     2     5   1253.95    807.75    150.58
     2     5   1253.28    804.09    152.00
     2     5   1252.81    801.50    153.00
     2     5   1252.33    798.91    154.00
     2     5   1251.86    796.32    155.00
     2     5   1251.38    793.73    156.00
     2     5   1250.91    791.14    157.00
     2     5   1250.44    788.55    158.00
     2     5   1249.96    785.96    159.00
     2     5   1249.49    783.37    160.00
     2     5   1249.01    780.78    161.00
     2     5   1248.54    778.19    162.00
     2     5   1248.11    775.87    162.89
     2     5   1247.41    772.70    164.00
     2     5   1246.77    769.83    165.00
     2     5   1246.13    766.96    166.00
     2     5   1245.49    764.10    167.00
     2     5   1244.85    761.23    168.00
     2     5   1244.21    758.36    169.00
     2     5   1243.57    755.49    170.00
     2     5   1242.93    752.63    171.00
     2     5   1242.29    749.76    172.00
     2     5   1241.65    746.89    173.00
     2     5   1241.01    744.02    174.00
     2     5   1240.37    741.16    175.00
     2     5   1239.94    739.21    175.68
     2     5   1239.35    735.37    177.00
     2     5   1238.91    732.46    178.00
     2     5   1238.46    729.55    179.00
     2     5   1238.02    726.65    180.00
     2     5   1237.57    723.74    181.00
     2     5   1237.13    720.83    182.00
     2     5   1236.68    717.93    183.00
     2     5   1236.24    715.02    184.00
     2     5   1235.79    712.11    185.00
     2     5   1235.35    709.20    186.00
     2     5   1234.90    706.30    187.00
     2     5   1234.46    703.39    188.00
     2     5   1233.87    699.55    189.32
     2     5   1233.52    697.58    190.00
     2     5   1233.00    694.69    191.00
     2     5   1232.47    691.80    192.00
     2     5   1231.95    688.91    193.00
     2     5   1231.43    686.02    194.00
     2     5   1230.91    683.13    195.00
     2     5   1230.39    680.23    196.00
     2     5   1229.87    677.34    197.00
     2     5   1229.35    674.45    198.00
     2     5   1228.83    671.56    199.00
     2     5   1228.31    668.67    200.00
     2     5   1227.79    665.77    201.00
     2     5   1227.27    662.88    202.00
     2     5   1226.75    659.99    203.00
     2     5   1226.38    657.92    203.72
     2     5   1225.57    654.24    205.00
     2     5   1224.94    651.37    206.00
     2     5   1224.31    648.50    207.00
     2     5   1223.68    645.63    208.00
     2     5   1223.05    642.76    209.00
     2     5   1222.42    639.89    210.00
     2     5   1221.79    637.02    211.00
     2     5   1221.37    635.11    211.66
     2     6   1275.00    586.00    198.00
     2     6   1277.63    587.65    197.00
     2     6   1280.26    589.31    196.00
     2     6   1282.89    590.96    195.00
     2     6   1285.52    592.61    194.00
     2     6   1288.15    594.26    193.00
     2     6   1290.06    595.46    192.27
     2     6   1293.36    597.53    191.00
     2     6   1295.95    599.15    190.00
     2     6   1298.53    600.78    189.00
     2     6   1301.12    602.40    188.00
     2     6   1303.71    604.02    187.00
     2     6   1305.95    605.43    186.13
     2     6   1308.87    607.29    185.00
     2     6   1311.44    608.94    184.00
     2     6   1314.02    610.58    183.00
     2     6   1316.60    612.22    182.00
     2     6   1319.17    613.87    181.00
     2     6   1321.75    615.51    180.00
     2     6   1323.39    616.56    179.36
     3     1   1538.70   1770.99     25.00
     3     1   1531.33   1747.20     26.00
     3     1   1526.28   1730.89     26.69
     3     1   1514.90   1689.74     28.40
     3     1   1510.12   1675.53     29.00
     3     1   1500.46   1646.80     30.22
     3     1   1494.25   1628.33     31.00
     3     1   1485.49   1602.29     32.10
     3     1   1479.13   1580.87     33.00
     3     1   1472.21   1557.56     33.98
     3     1   1464.95   1533.11     35.00
     3     1   1458.93   1512.83     35.85
     3     1   1450.88   1485.31     37.00
     3     1   1444.80   1464.53     37.87
     3     1   1436.82   1437.50     39.00
     3     1   1429.60   1413.06     40.02
     3     1   1422.40   1389.81     41.00
     3     1   1413.24   1360.23     42.24
     3     1   1407.77   1342.19     43.00
     3     1   1396.99   1306.66     44.49
     3     1   1395.02   1300.18     45.00
     3     1   1391.15   1287.45     46.00
     3     1   1387.28   1274.72     47.00
     3     1   1383.74   1263.08     47.91
     3     1   1379.82   1249.17     49.00
     3     1   1376.21   1236.35     50.00
     3     1   1371.01   1217.91     51.44
     3     1   1369.16   1210.66     52.00
     3     1   1365.85   1197.74     53.00
     3     1   1362.55   1184.82     54.00
     3     1   1358.70   1169.80     55.16
     3     1   1355.89   1158.99     56.00
     3     1   1352.54   1146.09     57.00
     3     1   1349.18   1133.18     58.00
     3     1   1346.71   1123.68     58.74
     3     1   1344.80   1115.23     60.00
     3     1   1343.29   1108.54     61.00
     3     1   1341.77   1101.85     62.00
     3     1   1340.26   1095.16     63.00
     3     1   1338.74   1088.47     64.00
     3     1   1337.46   1082.80     64.85
     3     1   1335.65   1075.11     66.00
     3     1   1334.08   1068.44     67.00
     3     1   1332.50   1061.76     68.00
     3     1   1330.93   1055.09     69.00
     3     1   1329.36   1048.42     70.00
     3     1   1327.47   1040.41     71.20
     3     1   1326.17   1035.08     72.00
     3     1   1324.54   1028.42     73.00
     3     1   1322.92   1021.76     74.00
     3     1   1321.29   1015.10     75.00
     3     1   1319.66   1008.44     76.00
     3     1   1318.03   1001.78     77.00
     3     1   1316.75    996.51     77.79
     3     1   1314.92    988.43     79.00
     3     1   1313.41    981.74     80.00
     3     1   1311.90    975.05     81.00
     3     1   1309.91    966.25     82.31
     3     1   1309.10    963.22     83.00
     3     1   1307.91    958.79     84.00
     3     1   1306.73    954.36     85.00
     3     1   1305.54    949.92     86.00
     3     1   1304.35    945.49     87.00
     3     1   1303.16    941.06     88.00
     3     1   1301.98    936.63     89.00
     3     1   1300.79    932.20     90.00
     3     1   1299.60    927.77     91.00
     3     1   1298.28    922.84     92.11
     3     1   1297.03    918.97     93.00
     3     1   1295.61    914.59     94.00
     3     1   1294.20    910.22     95.00
     3     1   1292.78    905.85     96.00
     3     1   1291.37    901.48     97.00
     3     1   1289.54    895.83     98.29
     3     1   1290.07    895.87     99.00
     3     1   1290.82    895.92    100.00
     3     1   1291.57    895.97    101.00
     3     1   1292.32    896.02    102.00
     3     1   1293.07    896.08    103.00
     3     1   1292.52    893.50    104.00
     3     1   1291.97    890.93    105.00
     3     1   1291.41    888.35    106.00
     3     1   1290.86    885.78    107.00
     3     1   1290.31    883.20    108.00
     3     1   1289.76    880.63    109.00
     3     1   1289.21    878.06    110.00
     3     1   1288.66    875.48    111.00
     3     1   1288.11    872.91    112.00
     3     1   1287.56    870.33    113.00
     3     1   1287.01    867.76    114.00
     3     1   1286.46    865.18    115.00
     3     1   1285.91    862.61    116.00
     3     1   1285.37    860.12    116.97
     3     1   1284.81    857.46    118.00
     3     1   1284.26    854.88    119.00
     3     1   1283.71    852.31    120.00
     3     1   1283.16    849.74    121.00
     3     1   1282.61    847.16    122.00
     3     1   1282.06    844.59    123.00
     3     1   1281.52    842.01    124.00
     3     1   1280.97    839.44    125.00
     3     1   1280.42    836.86    126.00
     3     1   1279.87    834.29    127.00
     3     1   1279.32    831.71    128.00
     3     1   1278.77    829.14    129.00
     3     1   1278.22    826.56    130.00
     3     1   1277.68    823.99    131.00
     3     1   1276.93    820.50    132.36
     3     1   1276.59    818.83    133.00
     3     1   1276.06    816.26    134.00
     3     1   1275.54    813.68    135.00
     3     1   1275.01    811.10    136.00
     3     1   1274.48    808.52    137.00
     3     1   1273.96    805.94    138.00
     3     1   1273.43    803.36    139.00
     3     1   1272.90    800.78    140.00
     3     1   1272.37    798.20    141.00
     3     1   1271.85    795.62    142.00
     3     1   1271.32    793.04    143.00
     3     1   1270.79    790.46    144.00
     3     1   1270.26    787.88    145.00
     3     1   1269.74    785.31    146.00
     3     1   1269.21    782.73    147.00
     3     1   1268.50    779.28    148.34
     3     1   1268.21    777.56    149.00
     3     1   1267.76    774.96    150.00
     3     1   1267.31    772.37    151.00
     3     1   1266.86    769.77    152.00
     3     1   1266.41    767.18    153.00
     3     1   1265.95    764.58    154.00
     3     1   1265.50    761.99    155.00
     3     1   1265.05    759.39    156.00
     3     1   1264.60    756.80    157.00
     3     1   1264.15    754.20    158.00
     3     1   1263.70    751.61    159.00
     3     1   1263.25    749.01    160.00
     3     1   1262.80    746.42    161.00
     3     1   1262.42    743.81    162.00
     3     1   1262.03    741.20    163.00
     3     1   1261.64    738.60    164.00
     3     1   1261.25    735.99    165.00
     3     1   1260.86    733.38    166.00
     3     1   1260.47    730.77    167.00
     3     1   1260.08    728.17    168.00
     3     1   1259.69    725.56    169.00
     3     1   1259.30    722.95    170.00
     3     1   1258.91    720.34    171.00
     3     1   1258.52    717.74    172.00
     3     1   1258.13    715.13    173.00
     3     1   1257.74    712.52    174.00
     3     1   1257.27    709.38    175.21
     3     1   1256.95    707.31    176.00
     3     1   1256.55    704.70    177.00
     3     1   1256.15    702.10    178.00
     3     1   1255.75    699.49    179.00
     3     1   1255.35    696.89    180.00
     3     1   1254.95    694.28    181.00
     3     1   1254.55    691.68    182.00
     3     1   1254.15    689.07    183.00
     3     1   1253.75    686.47    184.00
     3     1   1253.34    683.86    185.00
     3     1   1252.94    681.26    186.00
     3     1   1252.54    678.65    187.00
     3     1   1252.14    676.05    188.00
     3     1   1251.74    673.44    189.00
     3     1   1251.34    670.84    190.00
     3     1   1251.05    668.99    190.71
     3     1   1250.32    665.67    192.00
     3     1   1249.75    663.10    193.00
     3     1   1249.19    660.53    194.00
     3     1   1248.62    657.96    195.00
     3     1   1248.05    655.39    196.00
     3     1   1247.48    652.82    197.00
     3     1   1246.91    650.25    198.00
     3     1   1246.34    647.68    199.00
     3     1   1245.78    645.11    200.00
     3     1   1245.21    642.54    201.00
     3     1   1244.64    639.97    202.00
     3     1   1244.07    637.40    203.00
     3     1   1243.50    634.82    204.00
     3     1   1242.93    632.25    205.00
     3     1   1242.37    629.68    206.00
     3     1   1241.97    627.91    206.69
     3     2   1544.06   1688.65      9.00
     3     2   1533.25   1666.55      8.83
     3     2   1522.41   1639.91      8.63
     3     2   1510.36   1612.06      8.42
     3     2   1506.51   1602.05      9.00
     3     2   1497.68   1579.13     10.33
     3     2   1494.14   1567.21     11.00
     3     2   1486.90   1542.91     12.37
     3     2   1483.46   1531.69     13.00
     3     2   1478.02   1513.97     14.00
     3     2   1474.75   1503.30     14.60
     3     2   1467.25   1478.48     16.00
     3     2   1463.34   1465.54     16.73
     3     2   1456.87   1442.87     18.00
     3     2   1451.28   1423.28     19.10
     3     2   1448.65   1414.80     20.00
     3     2   1445.73   1405.40     21.00
     3     2   1442.82   1396.00     22.00
     3     2   1439.90   1386.59     23.00
     3     2   1437.82   1379.89     23.71
     3     2   1434.07   1367.79     25.00
     3     2   1431.16   1358.38     26.00
     3     2   1428.25   1348.98     27.00
     3     2   1425.34   1339.57     28.00
     3     2   1423.79   1334.59     28.53
     3     2   1418.60   1317.87     30.00
     3     2   1415.07   1306.50     31.00
     3     2   1411.08   1293.67     32.13
     3     2   1408.44   1283.62     33.00
     3     2   1405.41   1272.09     34.00
     3     2   1402.39   1260.57     35.00
     3     2   1399.43   1249.30     35.98
     3     2   1396.39   1237.50     37.00
     3     2   1393.41   1225.96     38.00
     3     2   1390.44   1214.42     39.00
     3     2   1387.32   1202.30     40.05
     3     2   1384.47   1191.34     41.00
     3     2   1381.47   1179.80     42.00
     3     2   1378.48   1168.27     43.00
     3     2   1374.44   1152.75     44.35
     3     2   1373.35   1148.40     45.00
     3     2   1371.69   1141.75     46.00
     3     2   1370.02   1135.10     47.00
     3     2   1368.35   1128.45     48.00
     3     2   1366.69   1121.80     49.00
     3     2   1365.14   1115.64     49.93
     3     2   1363.52   1108.46     51.00
     3     2   1362.00   1101.77     52.00
     3     2   1360.49   1095.08     53.00
     3     2   1358.97   1088.39     54.00
     3     2   1357.46   1081.70     55.00
     3     2   1355.82   1074.44     56.09
     3     2   1354.42   1068.33     57.00
     3     2   1352.90   1061.64     58.00
     3     2   1351.38   1054.96     59.00
     3     2   1349.85   1048.27     60.00
     3     2   1348.33   1041.58     61.00
     3     2   1346.80   1034.90     62.00
     3     2   1345.99   1031.33     62.53
     3     2   1344.41   1024.61     64.00
     3     2   1343.34   1020.03     65.00
     3     2   1342.26   1015.45     66.00
     3     2   1341.19   1010.87     67.00
     3     2   1340.11   1006.29     68.00
     3     2   1339.04   1001.71     69.00
     3     2   1337.96    997.13     70.00
     3     2   1336.88    992.55     71.00
     3     2   1335.81    987.97     72.00
     3     2   1334.36    981.81     73.35
     3     2   1333.66    978.81     74.00
     3     2   1332.59    974.23     75.00
     3     2   1331.51    969.65     76.00
     3     2   1330.44    965.07     77.00
     3     2   1329.37    960.49     78.00
     3     2   1328.29    955.91     79.00
     3     2   1327.22    951.33     80.00
     3     2   1326.14    946.75     81.00
     3     2   1325.07    942.16     82.00
     3     2   1324.00    937.58     83.00
     3     2   1322.92    933.00     84.00
     3     2   1322.01    929.11     84.85
     3     2   1320.81    923.84     86.00
     3     2   1319.76    919.25     87.00
     3     2   1318.72    914.66     88.00
     3     2   1317.67    910.07     89.00
     3     2   1316.63    905.49     90.00
     3     2   1315.58    900.90     91.00
     3     2   1314.54    896.31     92.00
     3     2   1313.49    891.73     93.00
     3     2   1312.44    887.14     94.00
     3     2   1311.40    882.55     95.00
     3     2   1310.78    879.84     95.59
     3     2   1310.71    877.85     97.00
     3     2   1310.65    876.45     98.00
     3     2   1310.60    875.04     99.00
     3     2   1310.55    873.63    100.00
     3     2   1310.50    872.22    101.00
     3     2   1310.45    870.81    102.00
     3     2   1310.39    869.40    103.00
     3     2   1309.84    866.83    104.00
     3     2   1309.29    864.26    105.00
     3     2   1308.75    861.68    106.00
     3     2   1308.20    859.11    107.00
     3     2   1307.65    856.53    108.00
     3     2   1307.10    853.96    109.00
     3     2   1306.55    851.38    110.00
     3     2   1306.00    848.81    111.00
     3     2   1305.45    846.23    112.00
     3     2   1304.90    843.66    113.00
     3     2   1304.35    841.08    114.00
     3     2   1303.80    838.51    115.00
     3     2   1303.25    835.93    116.00
     3     2   1302.70    833.36    117.00
     3     2   1302.26    831.31    117.80
     3     2   1301.58    828.22    119.00
     3     2   1301.01    825.64    120.00
     3     2   1300.44    823.07    121.00
     3     2   1299.87    820.50    122.00
     3     2   1299.30    817.93    123.00
     3     2   1298.73    815.36    124.00
     3     2   1298.17    812.79    125.00
     3     2   1297.60    810.22    126.00
     3     2   1297.03    807.65    127.00
     3     2   1296.46    805.08    128.00
     3     2   1295.89    802.51    129.00
     3     2   1295.32    799.94    130.00
     3     2   1294.75    797.37    131.00
     3     2   1294.18    794.80    132.00
     3     2   1293.61    792.23    133.00
     3     2   1293.31    790.84    133.54
     3     2   1292.74    787.03    135.00
     3     2   1292.35    784.42    136.00
     3     2   1291.96    781.82    137.00
     3     2   1291.57    779.21    138.00
     3     2   1291.18    776.60    139.00
     3     2   1290.79    773.99    140.00
     3     2   1290.40    771.39    141.00
     3     2   1290.01    768.78    142.00
     3     2   1289.62    766.17    143.00
     3     2   1289.23    763.56    144.00
     3     2   1288.84    760.96    145.00
     3     2   1288.46    758.35    146.00
     3     2   1288.07    755.74    147.00
     3     2   1287.68    753.14    148.00
     3     2   1287.29    750.53    149.00
     3     2   1286.85    747.63    150.11
     3     2   1286.58    745.30    151.00
     3     2   1286.26    742.68    152.00
     3     2   1285.95    740.05    153.00
     3     2   1285.63    737.43    154.00
     3     2   1285.32    734.81    155.00
     3     2   1285.01    732.19    156.00
     3     2   1284.69    729.56    157.00
     3     2   1284.38    726.94    158.00
     3     2   1284.07    724.32    159.00
     3     2   1283.75    721.69    160.00
     3     2   1283.44    719.07    161.00
     3     2   1283.13    716.45    162.00
     3     2   1282.81    713.83    163.00
     3     2   1282.50    711.20    164.00
     3     2   1282.18    708.58    165.00
     3     2   1281.87    705.96    166.00
     3     2   1281.58    703.55    166.92
     3     2   1281.26    701.37    168.00
     3     2   1280.95    699.36    169.00
     3     2   1280.65    697.35    170.00
     3     2   1280.35    695.33    171.00
     3     2   1280.05    693.32    172.00
     3     2   1279.75    691.31    173.00
     3     2   1279.45    689.29    174.00
     3     2   1279.15    687.28    175.00
     3     2   1278.84    685.27    176.00
     3     2   1278.54    683.26    177.00
     3     2   1278.24    681.24    178.00
     3     2   1277.86    678.66    179.28
     3     2   1277.64    677.22    180.00
     3     2   1277.34    675.21    181.00
     3     2   1277.04    673.19    182.00
     3     2   1276.74    671.18    183.00
     3     2   1276.44    669.17    184.00
     3     2   1276.14    667.15    185.00
     3     2   1275.84    665.14    186.00
     3     2   1275.54    663.13    187.00
     3     2   1275.24    661.12    188.00
     3     2   1274.94    659.10    189.00
     3     2   1274.64    657.09    190.00
     3     2   1274.33    655.08    191.00
     3     2   1274.03    653.06    192.00
     3     2   1273.73    651.05    193.00
     3     2   1273.43    649.04    194.00
     3     2   1273.26    647.86    194.59
     3     2   1272.81    645.02    196.00
     3     2   1272.49    643.01    197.00
     3     2   1272.17    641.00    198.00
     3     2   1271.85    638.99    199.00
     3     2   1271.53    636.98    200.00
     3     2   1271.22    634.97    201.00
     3     2   1270.90    632.96    202.00
     3     2   1270.58    630.95    203.00
     3     2   1270.26    628.94    204.00
     3     2   1269.94    626.93    205.00
     3     2   1269.74    625.68    205.62
     3     3   1550.03   1788.99     63.00
     3     3   1540.43   1756.67     64.00
     3     3   1534.93   1738.17     64.57
     3     3   1518.92   1683.80     66.25
     3     3   1510.88   1659.89     67.00
     3     3   1500.07   1627.75     68.00
     3     3   1489.04   1595.93     69.00
     3     3   1480.25   1570.58     69.79
     3     3   1467.21   1526.45     68.75
     3     3   1451.80   1478.45     67.61
     3     3   1439.17   1435.93     66.60
     3     3   1429.63   1407.78     68.00
     3     3   1422.23   1385.97     69.08
     3     3   1415.93   1367.51     70.00
     3     3   1409.06   1347.38     71.00
     3     3   1404.21   1333.18     71.71
     3     3   1395.54   1307.07     73.00
     3     3   1386.11   1278.70     74.41
     3     3   1382.36   1266.67     75.00
     3     3   1376.04   1246.40     76.00
     3     3   1368.65   1222.68     77.17
     3     3   1363.72   1205.77     78.00
     3     3   1357.78   1185.41     79.00
     3     3   1351.49   1163.84     80.06
     3     3   1349.30   1156.13     81.00
     3     3   1346.97   1147.94     82.00
     3     3   1344.65   1139.75     83.00
     3     3   1342.32   1131.56     84.00
     3     3   1339.99   1123.38     85.00
     3     3   1338.37   1117.66     85.70
     3     3   1335.20   1107.04     87.00
     3     3   1332.76   1098.88     88.00
     3     3   1330.33   1090.73     89.00
     3     3   1327.89   1082.57     90.00
     3     3   1325.45   1074.41     91.00
     3     3   1323.78   1068.81     91.69
     3     3   1320.73   1058.06     93.00
     3     3   1318.41   1049.87     94.00
     3     3   1316.09   1041.68     95.00
     3     3   1313.77   1033.49     96.00
     3     3   1311.59   1025.81     96.94
     3     3   1309.75   1020.25     98.00
     3     3   1308.02   1015.01     99.00
     3     3   1306.29   1009.78    100.00
     3     3   1304.55   1004.54    101.00
     3     3   1302.82    999.31    102.00
     3     3   1301.09    994.07    103.00
     3     3   1300.53    991.35    104.00
     3     3   1299.98    988.63    105.00
     3     3   1299.42    985.91    106.00
     3     3   1298.87    983.19    107.00
     3     3   1298.31    980.47    108.00
     3     3   1297.75    977.75    109.00
     3     3   1297.20    975.02    110.00
     3     3   1296.64    972.30    111.00
     3     3   1296.08    969.58    112.00
     3     3   1295.53    966.86    113.00
     3     3   1294.97    964.14    114.00
     3     3   1294.41    961.42    115.00
     3     3   1293.86    958.70    116.00
     3     3   1293.30    955.98    117.00
     3     3   1292.74    953.25    118.00
     3     3   1292.19    950.53    119.00
     3     3   1291.63    947.81    120.00
     3     3   1291.29    946.14    120.61
     3     3   1290.42    942.39    122.00
     3     3   1289.80    939.68    123.00
     3     3   1289.17    936.97    124.00
     3     3   1288.55    934.27    125.00
     3     3   1287.92    931.56    126.00
     3     3   1287.30    928.85    127.00
     3     3   1286.67    926.15    128.00
     3     3   1286.05    923.44    129.00
     3     3   1285.42    920.73    130.00
     3     3   1284.79    918.02    131.00
     3     3   1284.17    915.32    132.00
     3     3   1283.54    912.61    133.00
     3     3   1282.92    909.90    134.00
     3     3   1282.29    907.19    135.00
     3     3   1281.67    904.49    136.00
     3     3   1281.04    901.78    137.00
     3     3   1280.42    899.07    138.00
     3     3   1279.79    896.37    139.00
     3     3   1279.43    894.79    139.58
     3     3   1278.62    890.94    141.00
     3     3   1278.04    888.22    142.00
     3     3   1277.47    885.50    143.00
     3     3   1276.90    882.78    144.00
     3     3   1276.32    880.06    145.00
     3     3   1275.75    877.35    146.00
     3     3   1275.18    874.63    147.00
     3     3   1274.60    871.91    148.00
     3     3   1274.03    869.19    149.00
     3     3   1273.46    866.48    150.00
     3     3   1272.88    863.76    151.00
     3     3   1272.31    861.04    152.00
     3     3   1271.74    858.32    153.00
     3     3   1271.16    855.60    154.00
     3     3   1270.59    852.89    155.00
     3     3   1270.02    850.17    156.00
     3     3   1269.45    847.45    157.00
     3     3   1268.87    844.73    158.00
     3     3   1268.23    841.69    159.12
     3     3   1267.71    839.30    160.00
     3     3   1267.12    836.59    161.00
     3     3   1266.53    833.87    162.00
     3     3   1265.94    831.16    163.00
     3     3   1265.35    828.44    164.00
     3     3   1264.76    825.73    165.00
     3     3   1264.16    823.01    166.00
     3     3   1263.57    820.30    167.00
     3     3   1262.98    817.59    168.00
     3     3   1262.63    815.95    168.60
     3     3   1261.88    812.14    170.00
     3     3   1261.35    809.42    171.00
     3     3   1260.81    806.69    172.00
     3     3   1260.28    803.96    173.00
     3     3   1259.75    801.24    174.00
     3     3   1259.21    798.51    175.00
     3     3   1258.68    795.79    176.00
     3     3   1258.14    793.06    177.00
     3     3   1257.61    790.33    178.00
     3     3   1257.08    787.61    179.00
     3     3   1256.54    784.88    180.00
     3     3   1256.01    782.16    181.00
     3     3   1255.47    779.43    182.00
     3     3   1254.91    776.55    183.06
     3     3   1254.33    773.99    184.00
     3     3   1253.71    771.29    185.00
     3     3   1253.09    768.58    186.00
     3     3   1252.48    765.87    187.00
     3     3   1251.86    763.16    188.00
     3     3   1251.24    760.45    189.00
     3     3   1250.62    757.74    190.00
     3     3   1250.00    755.03    191.00
     3     3   1249.39    752.32    192.00
     3     3   1248.77    749.62    193.00
     3     3   1248.15    746.91    194.00
     3     3   1247.53    744.20    195.00
     3     3   1246.92    741.49    196.00
     3     3   1246.30    738.78    197.00
     3     3   1245.68    736.07    198.00
     3     3   1245.01    733.12    199.09
     3     3   1244.02    729.96    200.00
     3     3   1242.94    726.48    201.00
     3     3   1241.86    723.01    202.00
     3     3   1240.77    719.54    203.00
     3     3   1239.69    716.07    204.00
     3     3   1238.61    712.59    205.00
     3     3   1237.39    708.68    206.13
     3     3   1236.47    705.68    207.00
     3     3   1235.42    702.25    208.00
     3     3   1234.37    698.81    209.00
     3     3   1233.32    695.38    210.00
     3     3   1232.27    691.95    211.00
     3     3   1231.22    688.51    212.00
     3     3   1230.16    685.08    213.00
     3     3   1229.33    682.36    213.79
