# Supplementary material for: Mechanical design principles of a mitotic spindle
Source: eLife. 2014 Dec 18;3:e03398. doi: 10.7554/eLife.03398 (PMC4290452; doi:10.7554/eLife.03398)
Supplement: Source Code 1. — Compressed plain text files containing raw data, scripts and analysis code. The directory ‘EM_analysis’ includes microtubule coordinates for eleven fission yeast spindles that were reconstructed using ET, in addition to MATLAB (The MathWorks inc.) programs for performing geometric analysis on the spindles' architecture. Scripts used to perform analyses of live-cell fluorescent imaging of fission yeast mitosis are included in the directory, ‘LM_analysis’. The directory, ‘simulation_configs’ contains Cytosim configuration files for simulations of yeast spindles buckling under compressive force. DOI: http://dx.doi.org/10.7554/eLife.03398.026 [file elife03398s001.zip › data_and_code/EM_analysis/spindle_coords/wild_type/embl_wt4.txt]

     1     1   1316.00   2829.00    281.00
     1     1   1315.67   2862.66    282.00
     1     1   1315.39   2890.39    282.82
     1     1   1316.55   2930.02    284.00
     1     1   1317.25   2953.82    284.71
     1     1   1318.04   2997.38    286.00
     1     1   1318.50   3023.23    286.77
     1     1   1318.26   3036.66    288.00
     1     1   1318.06   3047.56    289.00
     1     1   1317.87   3058.45    290.00
     1     1   1317.67   3069.35    291.00
     1     1   1317.50   3078.80    291.87
     1     1   1317.17   3091.14    293.00
     1     1   1316.89   3102.03    294.00
     1     1   1316.60   3112.92    295.00
     1     1   1316.31   3123.82    296.00
     1     1   1315.92   3138.78    297.37
     1     1   1315.64   3145.60    298.00
     1     1   1315.19   3156.49    299.00
     1     1   1314.74   3167.39    300.00
     1     1   1314.29   3178.28    301.00
     1     1   1313.84   3189.17    302.00
     1     1   1313.26   3203.16    303.29
     1     1   1312.34   3218.28    304.00
     1     1   1311.05   3239.41    305.00
     1     1   1309.71   3261.35    306.04
     1     1   1307.90   3281.68    307.00
     1     1   1306.03   3302.81    308.00
     1     1   1304.06   3324.97    309.05
     1     1   1302.19   3345.06    310.00
     1     1   1300.22   3366.19    311.00
     1     1   1297.86   3391.57    312.20
     1     1   1296.82   3408.45    313.00
     1     1   1295.51   3429.58    314.00
     1     1   1293.62   3460.20    315.45
     1     1   1293.06   3471.86    316.00
     1     1   1292.04   3493.01    317.00
     1     1   1291.23   3509.95    317.80
     1     1   1290.49   3524.42    319.00
     1     1   1289.88   3536.49    320.00
     1     1   1289.27   3548.56    321.00
     1     1   1288.65   3560.63    322.00
     1     1   1288.12   3571.07    322.86
     1     1   1287.14   3584.77    324.00
     1     1   1286.28   3596.84    325.00
     1     1   1285.42   3608.91    326.00
     1     1   1284.56   3620.97    327.00
     1     1   1283.44   3636.60    328.30
     1     1   1282.73   3645.11    329.00
     1     1   1281.72   3657.17    330.00
     1     1   1280.71   3669.24    331.00
     1     1   1279.70   3681.30    332.00
     1     1   1278.69   3693.37    333.00
     1     1   1277.71   3705.08    333.97
     1     1   1276.87   3717.50    335.00
     1     1   1276.07   3729.57    336.00
     1     1   1275.26   3741.64    337.00
     1     1   1274.45   3753.71    338.00
     1     1   1273.64   3765.77    339.00
     1     1   1272.92   3776.53    339.89
     1     1   1272.38   3789.92    341.00
     1     1   1271.89   3801.99    342.00
     1     1   1271.40   3814.07    343.00
     1     1   1270.91   3826.14    344.00
     1     1   1270.22   3843.08    345.40
     1     1   1269.94   3850.29    346.00
     1     1   1269.47   3862.36    347.00
     1     1   1269.01   3874.44    348.00
     1     1   1268.54   3886.51    349.00
     1     1   1268.07   3898.59    350.00
     1     1   1267.41   3915.56    351.41
     1     1   1266.94   3922.73    352.00
     1     1   1266.14   3934.80    353.00
     1     1   1265.34   3946.87    354.00
     1     1   1264.67   3956.95    354.84
     1     1   1264.92   4025.92    356.16
     1     1   1264.44   4069.66    357.00
     1     1   1264.14   4097.36    357.53
     1     1   1262.69   4149.80    358.54
     1     1   1263.98   4185.82    360.00
     1     1   1264.86   4210.49    361.00
     1     1   1265.74   4235.16    362.00
     1     1   1266.63   4259.83    363.00
     1     1   1267.51   4284.49    364.00
     1     1   1268.39   4309.16    365.00
     1     1   1269.27   4333.83    366.00
     1     1   1270.16   4358.50    367.00
     1     1   1271.04   4383.16    368.00
     1     1   1271.92   4407.83    369.00
     1     1   1272.80   4432.50    370.00
     1     1   1273.69   4457.17    371.00
     1     1   1274.57   4481.83    372.00
     1     1   1275.45   4506.50    373.00
     1     1   1276.33   4531.17    374.00
     1     1   1277.22   4555.83    375.00
     1     1   1275.42   4565.87    376.00
     1     1   1273.63   4575.91    377.00
     1     1   1271.83   4585.94    378.00
     1     1   1270.04   4595.98    379.00
     1     1   1268.24   4606.02    380.00
     1     1   1266.44   4616.06    381.00
     1     1   1264.43   4627.33    382.12
     1     1   1262.57   4636.08    383.00
     1     1   1260.44   4646.07    384.00
     1     1   1258.32   4656.05    385.00
     1     1   1256.20   4666.03    386.00
     1     1   1254.07   4676.02    387.00
     1     1   1251.95   4686.00    388.00
     1     1   1249.83   4695.99    389.00
     1     1   1248.08   4704.21    389.82
     1     1   1245.51   4715.94    391.00
     1     1   1243.32   4725.92    392.00
     1     1   1241.14   4735.89    393.00
     1     1   1238.95   4745.86    394.00
     1     1   1236.77   4755.84    395.00
     1     1   1234.58   4765.81    396.00
     1     1   1232.40   4775.79    397.00
     1     1   1230.55   4784.22    397.85
     1     1   1228.32   4793.14    399.00
     1     1   1226.38   4800.87    400.00
     1     1   1224.44   4808.60    401.00
     1     1   1222.50   4816.32    402.00
     1     1   1220.57   4824.05    403.00
     1     1   1218.63   4831.78    404.00
     1     1   1216.69   4839.50    405.00
     1     1   1214.35   4848.85    406.21
     1     1   1212.75   4854.94    407.00
     1     1   1210.72   4862.65    408.00
     1     1   1208.70   4870.36    409.00
     1     1   1206.68   4878.06    410.00
     1     1   1204.65   4885.77    411.00
     1     1   1202.63   4893.48    412.00
     1     1   1200.60   4901.19    413.00
     1     1   1197.91   4911.44    414.33
     1     1   1196.82   4916.66    415.00
     1     1   1195.19   4924.45    416.00
     1     1   1193.56   4932.25    417.00
     1     1   1191.93   4940.04    418.00
     1     1   1190.31   4947.84    419.00
     1     1   1188.68   4955.63    420.00
     1     1   1187.05   4963.43    421.00
     1     1   1185.42   4971.22    422.00
     1     1   1183.89   4978.54    422.94
     1     1   1182.40   4986.86    424.00
     1     1   1180.99   4994.70    425.00
     1     1   1179.58   5002.55    426.00
     1     1   1178.17   5010.39    427.00
     1     1   1176.76   5018.23    428.00
     1     1   1175.35   5026.07    429.00
     1     1   1173.94   5033.92    430.00
     1     1   1172.53   5041.76    431.00
     1     1   1171.42   5047.95    431.79
     1     1   1170.14   5057.54    433.00
     1     1   1169.08   5065.45    434.00
     1     1   1168.02   5073.37    435.00
     1     1   1166.96   5081.29    436.00
     1     1   1165.90   5089.21    437.00
     1     1   1164.84   5097.13    438.00
     1     1   1163.78   5105.05    439.00
     1     1   1162.72   5112.97    440.00
     1     1   1161.79   5119.97    440.88
     1     1   1161.48   5129.00    442.00
     1     1   1161.21   5137.09    443.00
     1     1   1160.94   5145.18    444.00
     1     1   1160.67   5153.27    445.00
     1     1   1160.40   5161.37    446.00
     1     1   1160.12   5169.46    447.00
     1     1   1159.85   5177.55    448.00
     1     1   1159.58   5185.64    449.00
     1     1   1159.32   5193.57    449.98
     1     1   1159.56   5201.84    451.00
     1     1   1159.81   5209.95    452.00
     1     1   1160.05   5218.06    453.00
     1     1   1160.29   5226.17    454.00
     1     1   1160.53   5234.28    455.00
     1     1   1160.89   5246.07    456.45
     1     1   1163.86   5273.34    457.00
     1     1   1168.54   5316.31    457.86
     1     1   1177.36   5391.26    459.36
     1     1   1185.06   5423.52    460.00
     1     1   1195.49   5467.18    460.87
     1     1   1218.22   5545.26    462.42
     1     1   1226.05   5574.37    463.00
     1     1   1239.56   5624.62    464.00
     1     1   1258.41   5699.24    465.48
     1     1   1267.38   5734.79    465.61
     1     1   1268.98   5747.58    467.00
     1     1   1270.13   5756.80    468.00
     1     1   1271.28   5766.01    469.00
     1     1   1272.43   5775.23    470.00
     1     1   1273.58   5784.45    471.00
     1     1   1274.74   5793.67    472.00
     1     1   1275.89   5802.88    473.00
     1     1   1277.04   5812.10    474.00
     1     1   1278.19   5821.32    475.00
     1     1   1279.34   5830.53    476.00
     1     1   1280.49   5839.75    477.00
     1     1   1281.64   5848.97    478.00
     1     1   1282.80   5858.19    479.00
     1     1   1283.95   5867.40    480.00
     1     1   1285.10   5876.62    481.00
     1     1   1286.25   5885.84    482.00
     1     1   1287.40   5895.05    483.00
     1     1   1288.55   5904.27    484.00
     1     1   1289.70   5913.49    485.00
     1     1   1290.61   5920.74    485.79
     1     1   1290.28   5924.08    487.00
     1     1   1290.00   5926.84    488.00
     1     1   1289.73   5929.59    489.00
     1     1   1289.45   5932.35    490.00
     1     1   1289.18   5935.10    491.00
     1     1   1288.90   5937.86    492.00
     1     1   1288.63   5940.61    493.00
     1     1   1288.35   5943.37    494.00
     1     1   1288.08   5946.12    495.00
     1     1   1287.80   5948.88    496.00
     1     1   1287.53   5951.63    497.00
     1     1   1287.26   5954.39    498.00
     1     1   1286.98   5957.14    499.00
     1     1   1286.71   5959.90    500.00
     1     1   1286.43   5962.65    501.00
     1     1   1286.16   5965.41    502.00
     1     1   1285.88   5968.16    503.00
     1     1   1285.61   5970.92    504.00
     1     1   1285.46   5972.43    504.55
     1     1   1284.79   5976.42    506.00
     1     1   1284.33   5979.16    507.00
     1     1   1283.87   5981.91    508.00
     1     1   1283.41   5984.66    509.00
     1     1   1282.95   5987.41    510.00
     1     1   1282.49   5990.16    511.00
     1     1   1282.03   5992.91    512.00
     1     1   1281.57   5995.65    513.00
     1     1   1281.11   5998.40    514.00
     1     1   1280.65   6001.15    515.00
     1     1   1280.19   6003.90    516.00
     1     1   1279.73   6006.65    517.00
     1     1   1279.27   6009.40    518.00
     1     1   1278.81   6012.14    519.00
     1     1   1278.35   6014.89    520.00
     1     1   1277.89   6017.64    521.00
     1     1   1277.43   6020.39    522.00
     1     1   1277.01   6022.93    522.92
     1     1   1276.10   6025.87    524.00
     1     1   1275.25   6028.61    525.00
     1     1   1274.40   6031.34    526.00
     1     1   1273.55   6034.08    527.00
     1     1   1272.71   6036.81    528.00
     1     1   1271.86   6039.55    529.00
     1     1   1271.01   6042.28    530.00
     1     1   1270.17   6045.02    531.00
     1     1   1269.32   6047.75    532.00
     1     1   1268.73   6049.66    532.70
     1     1   1267.75   6052.19    534.00
     1     1   1266.99   6054.13    535.00
     1     1   1266.24   6056.07    536.00
     1     1   1265.49   6058.01    537.00
     1     1   1264.74   6059.96    538.00
     1     1   1263.98   6061.90    539.00
     1     1   1263.23   6063.84    540.00
     1     1   1262.48   6065.79    541.00
     1     1   1261.73   6067.73    542.00
     1     1   1260.97   6069.67    543.00
     1     1   1260.22   6071.61    544.00
     1     1   1259.47   6073.56    545.00
     1     1   1258.72   6075.50    546.00
     1     1   1257.96   6077.44    547.00
     1     1   1257.21   6079.38    548.00
     1     1   1256.46   6081.33    549.00
     1     1   1255.70   6083.27    550.00
     1     1   1254.95   6085.21    551.00
     1     1   1254.20   6087.15    552.00
     1     1   1253.45   6089.10    553.00
     1     1   1252.69   6091.04    554.00
     1     1   1251.94   6092.98    555.00
     1     1   1251.33   6094.56    555.81
     1     1   1250.33   6096.83    557.00
     1     1   1249.48   6098.75    558.00
     1     1   1248.64   6100.66    559.00
     1     1   1247.79   6102.58    560.00
     1     1   1246.95   6104.49    561.00
     1     1   1246.10   6106.40    562.00
     1     1   1245.26   6108.32    563.00
     1     1   1244.41   6110.23    564.00
     1     1   1243.57   6112.15    565.00
     1     1   1242.73   6114.06    566.00
     1     1   1241.88   6115.97    567.00
     1     1   1241.04   6117.89    568.00
     1     1   1240.19   6119.80    569.00
     1     1   1239.35   6121.72    570.00
     1     1   1238.50   6123.63    571.00
     1     1   1237.66   6125.54    572.00
     1     1   1236.81   6127.46    573.00
     1     1   1235.97   6129.37    574.00
     1     1   1235.12   6131.29    575.00
     1     1   1234.28   6133.20    576.00
     1     1   1233.44   6135.12    577.00
     1     1   1232.59   6137.03    578.00
     1     1   1231.75   6138.94    579.00
     1     1   1230.90   6140.86    580.00
     1     1   1230.25   6142.34    580.77
     1     1   1228.96   6144.61    582.00
     1     1   1227.91   6146.46    583.00
     1     1   1226.86   6148.31    584.00
     1     1   1225.82   6150.16    585.00
     1     1   1224.77   6152.01    586.00
     1     1   1223.72   6153.86    587.00
     1     1   1222.67   6155.72    588.00
     1     1   1221.62   6157.57    589.00
     1     1   1220.57   6159.42    590.00
     1     1   1219.52   6161.27    591.00
     1     1   1218.48   6163.12    592.00
     1     1   1217.43   6164.97    593.00
     1     1   1216.38   6166.82    594.00
     1     1   1215.33   6168.67    595.00
     1     1   1214.28   6170.52    596.00
     1     1   1213.23   6172.37    597.00
     1     1   1212.18   6174.22    598.00
     1     1   1211.14   6176.07    599.00
     1     1   1210.09   6177.93    600.00
     1     1   1209.04   6179.78    601.00
     1     1   1207.99   6181.63    602.00
     1     1   1206.94   6183.48    603.00
     1     1   1205.89   6185.33    604.00
     1     1   1204.84   6187.18    605.00
     1     1   1204.07   6188.54    605.73
     1     1   1202.45   6190.79    607.00
     1     1   1201.17   6192.57    608.00
     1     1   1199.89   6194.35    609.00
     1     1   1198.61   6196.13    610.00
     1     1   1197.33   6197.90    611.00
     1     1   1196.04   6199.68    612.00
     1     1   1194.76   6201.46    613.00
     1     1   1193.48   6203.24    614.00
     1     1   1192.20   6205.02    615.00
     1     1   1190.92   6206.80    616.00
     1     1   1189.64   6208.58    617.00
     1     1   1188.36   6210.36    618.00
     1     1   1187.07   6212.14    619.00
     1     1   1185.71   6214.03    620.07
     1     2   1321.00   2836.00    307.00
     1     2   1320.86   2859.33    308.00
     1     2   1320.72   2882.66    309.00
     1     2   1320.57   2905.99    310.00
     1     2   1320.50   2918.20    310.52
     1     2   1320.30   2952.65    312.00
     1     2   1320.17   2975.97    313.00
     1     2   1320.00   3004.38    314.22
     1     2   1319.88   3022.63    315.00
     1     2   1319.74   3045.96    316.00
     1     2   1319.59   3069.29    317.00
     1     2   1319.50   3083.09    317.59
     1     2   1319.21   3098.75    319.00
     1     2   1319.00   3109.86    320.00
     1     2   1318.79   3120.98    321.00
     1     2   1318.50   3136.24    322.37
     1     2   1318.56   3143.21    323.00
     1     2   1318.66   3154.33    324.00
     1     2   1318.75   3165.44    325.00
     1     2   1318.85   3176.56    326.00
     1     2   1318.94   3187.67    327.00
     1     2   1319.00   3194.31    327.60
     1     2   1318.84   3209.90    329.00
     1     2   1318.73   3221.02    330.00
     1     2   1318.61   3232.13    331.00
     1     2   1318.50   3243.03    331.98
     1     2   1314.50   3297.51    332.60
     1     2   1309.50   3359.50    333.30
     1     2   1308.50   3414.98    333.93
     1     2   1308.04   3424.31    335.00
     1     2   1307.60   3433.04    336.00
     1     2   1307.17   3441.76    337.00
     1     2   1306.73   3450.49    338.00
     1     2   1306.15   3462.22    339.34
     1     2   1306.05   3467.94    340.00
     1     2   1305.89   3476.67    341.00
     1     2   1305.73   3485.41    342.00
     1     2   1305.57   3494.14    343.00
     1     2   1305.42   3502.87    344.00
     1     2   1305.21   3514.36    345.32
     1     2   1304.94   3520.33    346.00
     1     2   1304.54   3529.05    347.00
     1     2   1304.14   3537.78    348.00
     1     2   1303.75   3546.51    349.00
     1     2   1303.35   3555.23    350.00
     1     2   1302.95   3563.96    351.00
     1     2   1302.73   3568.91    351.57
     1     2   1302.50   3581.42    353.00
     1     2   1302.34   3590.15    354.00
     1     2   1302.19   3598.88    355.00
     1     2   1302.10   3603.51    355.53
     1     2   1298.00   3664.43    356.22
     1     2   1296.37   3727.40    356.94
     1     2   1296.96   3777.90    357.51
     1     2   1297.62   3800.56    359.00
     1     2   1298.06   3815.76    360.00
     1     2   1298.50   3830.98    361.00
     1     2   1298.92   3846.16    362.00
     1     2   1299.33   3861.36    363.00
     1     2   1299.75   3876.56    364.00
     1     2   1300.01   3886.04    364.62
     1     2   1299.26   3906.94    366.00
     1     2   1298.72   3922.13    367.00
     1     2   1297.99   3942.53    368.34
     1     2   1297.65   3971.57    369.00
     1     2   1297.12   4015.80    370.00
     1     2   1296.59   4060.04    371.00
     1     2   1296.07   4104.27    372.00
     1     2   1295.54   4148.50    373.00
     1     2   1295.01   4192.74    374.00
     1     2   1294.49   4236.97    375.00
     1     2   1293.96   4281.21    376.00
     1     2   1293.43   4325.44    377.00
     1     2   1292.91   4369.67    378.00
     1     2   1292.38   4413.91    379.00
     1     2   1291.85   4458.14    380.00
     1     2   1291.33   4502.38    381.00
     1     2   1290.93   4535.87    381.76
     1     2   1288.64   4546.48    383.00
     1     2   1286.80   4555.02    384.00
     1     2   1284.95   4563.56    385.00
     1     2   1283.11   4572.10    386.00
     1     2   1281.27   4580.63    387.00
     1     2   1279.43   4589.17    388.00
     1     2   1277.58   4597.71    389.00
     1     2   1275.74   4606.25    390.00
     1     2   1273.90   4614.79    391.00
     1     2   1272.15   4622.92    391.95
     1     2   1270.22   4631.86    393.00
     1     2   1268.38   4640.40    394.00
     1     2   1266.54   4648.94    395.00
     1     2   1264.70   4657.48    396.00
     1     2   1262.86   4666.02    397.00
     1     2   1261.02   4674.56    398.00
     1     2   1259.18   4683.10    399.00
     1     2   1257.34   4691.63    400.00
     1     2   1255.50   4700.17    401.00
     1     2   1253.12   4711.24    402.30
     1     2   1251.81   4717.25    403.00
     1     2   1249.96   4725.78    404.00
     1     2   1248.10   4734.32    405.00
     1     2   1246.25   4742.85    406.00
     1     2   1244.40   4751.39    407.00
     1     2   1242.54   4759.93    408.00
     1     2   1240.69   4768.46    409.00
     1     2   1238.83   4777.00    410.00
     1     2   1236.98   4785.53    411.00
     1     2   1235.32   4793.18    411.90
     1     2   1233.29   4802.61    413.00
     1     2   1231.46   4811.15    414.00
     1     2   1229.62   4819.69    415.00
     1     2   1227.79   4828.23    416.00
     1     2   1225.95   4836.77    417.00
     1     2   1224.12   4845.31    418.00
     1     2   1222.35   4853.56    418.97
     1     2   1219.85   4865.80    420.00
     1     2   1217.44   4877.64    421.00
     1     2   1215.03   4889.48    422.00
     1     2   1212.62   4901.32    423.00
     1     2   1210.01   4914.14    424.08
     1     2   1207.69   4924.97    425.00
     1     2   1205.16   4936.79    426.00
     1     2   1202.62   4948.60    427.00
     1     2   1200.09   4960.42    428.00
     1     2   1196.78   4975.89    429.31
     1     2   1195.20   4984.08    430.00
     1     2   1192.92   4995.95    431.00
     1     2   1190.64   5007.81    432.00
     1     2   1188.35   5019.67    433.00
     1     2   1186.07   5031.54    434.00
     1     2   1184.48   5039.83    434.70
     1     2   1183.13   5052.04    436.00
     1     2   1182.09   5061.42    437.00
     1     2   1181.06   5070.80    438.00
     1     2   1180.03   5080.19    439.00
     1     2   1178.99   5089.57    440.00
     1     2   1178.09   5097.71    440.87
     1     2   1177.40   5108.43    442.00
     1     2   1176.80   5117.89    443.00
     1     2   1176.19   5127.36    444.00
     1     2   1175.58   5136.82    445.00
     1     2   1174.97   5146.29    446.00
     1     2   1174.36   5155.75    447.00
     1     2   1174.00   5161.33    447.59
     1     2   1174.65   5201.79    449.00
     1     2   1175.21   5236.05    450.19
     1     2   1177.29   5259.28    451.00
     1     2   1179.87   5288.11    452.00
     1     2   1182.60   5318.50    453.05
     1     2   1186.23   5345.83    454.00
     1     2   1190.07   5374.74    455.00
     1     2   1193.85   5403.19    455.98
     1     2   1206.11   5455.70    455.00
     1     2   1212.57   5483.36    454.48
     1     2   1234.90   5570.46    452.84
     1     2   1247.04   5615.33    452.00
     1     2   1254.73   5643.77    451.46
     1     2   1255.89   5648.30    452.00
     1     2   1258.06   5656.76    453.00
     1     2   1260.22   5665.22    454.00
     1     2   1262.39   5673.68    455.00
     1     2   1264.55   5682.14    456.00
     1     2   1266.81   5690.99    457.05
     1     2   1268.50   5699.16    458.00
     1     2   1270.28   5707.73    459.00
     1     2   1272.05   5716.29    460.00
     1     2   1273.82   5724.86    461.00
     1     2   1275.59   5733.43    462.00
     1     2   1278.02   5745.18    463.37
     1     2   1278.42   5748.84    464.00
     1     2   1279.06   5754.67    465.00
     1     2   1279.70   5760.50    466.00
     1     2   1280.34   5766.33    467.00
     1     2   1280.97   5772.16    468.00
     1     2   1281.61   5777.99    469.00
     1     2   1282.25   5783.82    470.00
     1     2   1282.89   5789.65    471.00
     1     2   1283.53   5795.48    472.00
     1     2   1284.17   5801.31    473.00
     1     2   1284.80   5807.14    474.00
     1     2   1285.44   5812.97    475.00
     1     2   1286.08   5818.80    476.00
     1     2   1286.72   5824.63    477.00
     1     2   1287.36   5830.46    478.00
     1     2   1288.00   5836.29    479.00
     1     2   1288.63   5842.12    480.00
     1     2   1289.27   5847.95    481.00
     1     2   1289.91   5853.78    482.00
     1     2   1290.55   5859.60    483.00
     1     2   1291.19   5865.43    484.00
     1     2   1291.83   5871.26    485.00
     1     2   1292.47   5877.09    486.00
     1     2   1293.10   5882.92    487.00
     1     2   1293.45   5886.05    487.54
     1     2   1293.33   5890.04    489.00
     1     2   1293.24   5892.77    490.00
     1     2   1293.16   5895.49    491.00
     1     2   1293.08   5898.22    492.00
     1     2   1293.00   5900.95    493.00
     1     2   1292.91   5903.67    494.00
     1     2   1292.83   5906.40    495.00
     1     2   1292.75   5909.13    496.00
     1     2   1292.67   5911.85    497.00
     1     2   1292.58   5914.58    498.00
     1     2   1292.50   5917.31    499.00
     1     2   1292.42   5920.03    500.00
     1     2   1292.34   5922.76    501.00
     1     2   1292.25   5925.49    502.00
     1     2   1292.17   5928.21    503.00
     1     2   1292.09   5930.94    504.00
     1     2   1292.01   5933.67    505.00
     1     2   1291.93   5936.39    506.00
     1     2   1291.80   5940.39    507.47
     1     2   1291.63   5941.85    508.00
     1     2   1291.31   5944.58    509.00
     1     2   1290.98   5947.32    510.00
     1     2   1290.66   5950.05    511.00
     1     2   1290.33   5952.79    512.00
     1     2   1290.01   5955.52    513.00
     1     2   1289.68   5958.25    514.00
     1     2   1289.36   5960.99    515.00
     1     2   1289.04   5963.72    516.00
     1     2   1288.71   5966.46    517.00
     1     2   1288.39   5969.19    518.00
     1     2   1288.06   5971.92    519.00
     1     2   1287.74   5974.66    520.00
     1     2   1287.41   5977.39    521.00
     1     2   1287.09   5980.13    522.00
     1     2   1286.76   5982.86    523.00
     1     2   1286.44   5985.59    524.00
     1     2   1286.11   5988.33    525.00
     1     2   1285.79   5991.06    526.00
     1     2   1285.46   5993.81    527.00
     1     2   1284.77   5996.54    528.00
     1     2   1284.08   5999.29    529.00
     1     2   1283.38   6002.03    530.00
     1     2   1282.69   6004.78    531.00
     1     2   1281.99   6007.52    532.00
     1     2   1281.30   6010.27    533.00
     1     2   1280.61   6013.02    534.00
     1     2   1279.91   6015.76    535.00
     1     2   1279.22   6018.51    536.00
     1     2   1278.52   6021.25    537.00
     1     2   1277.83   6024.00    538.00
     1     2   1277.13   6026.74    539.00
     1     2   1276.44   6029.49    540.00
     1     2   1275.74   6032.23    541.00
     1     2   1274.77   6036.07    542.40
     1     2   1274.41   6037.39    543.00
     1     2   1273.81   6039.58    544.00
     1     2   1273.21   6041.77    545.00
     1     2   1272.61   6043.96    546.00
     1     2   1272.02   6046.14    547.00
     1     2   1271.42   6048.33    548.00
     1     2   1270.82   6050.52    549.00
     1     2   1270.22   6052.71    550.00
     1     2   1269.62   6054.90    551.00
     1     2   1269.02   6057.09    552.00
     1     2   1268.42   6059.27    553.00
     1     2   1267.82   6061.46    554.00
     1     2   1267.22   6063.65    555.00
     1     2   1266.62   6065.84    556.00
     1     2   1265.79   6068.87    557.39
     1     2   1265.30   6070.18    558.00
     1     2   1264.50   6072.32    559.00
     1     2   1263.70   6074.46    560.00
     1     2   1262.90   6076.60    561.00
     1     2   1262.10   6078.73    562.00
     1     2   1261.30   6080.87    563.00
     1     2   1260.49   6083.01    564.00
     1     2   1259.69   6085.15    565.00
     1     2   1258.89   6087.29    566.00
     1     2   1258.09   6089.42    567.00
     1     2   1257.29   6091.56    568.00
     1     2   1256.49   6093.70    569.00
     1     2   1255.69   6095.83    570.00
     1     2   1254.89   6097.97    571.00
     1     2   1254.09   6100.11    572.00
     1     2   1253.08   6102.80    573.26
     1     2   1252.37   6104.35    574.00
     1     2   1251.40   6106.45    575.00
     1     2   1250.44   6108.55    576.00
     1     2   1249.47   6110.64    577.00
     1     2   1248.51   6112.74    578.00
     1     2   1247.54   6114.83    579.00
     1     2   1246.58   6116.93    580.00
     1     2   1245.62   6119.03    581.00
     1     2   1244.65   6121.12    582.00
     1     2   1243.69   6123.22    583.00
     1     2   1242.72   6125.31    584.00
     1     2   1241.76   6127.41    585.00
     1     2   1240.79   6129.51    586.00
     1     2   1239.83   6131.60    587.00
     1     2   1238.86   6133.70    588.00
     1     2   1237.90   6135.79    589.00
     1     2   1236.93   6137.89    590.00
     1     2   1236.29   6139.30    590.67
     1     2   1234.79   6142.03    592.00
     1     2   1233.66   6144.08    593.00
     1     2   1232.53   6146.14    594.00
     1     2   1231.40   6148.19    595.00
     1     2   1230.27   6150.25    596.00
     1     2   1229.15   6152.30    597.00
     1     2   1228.02   6154.35    598.00
     1     2   1226.89   6156.41    599.00
     1     2   1225.76   6158.46    600.00
     1     2   1224.63   6160.52    601.00
     1     2   1223.50   6162.57    602.00
     1     2   1222.38   6164.63    603.00
     1     2   1221.25   6166.68    604.00
     1     2   1220.12   6168.74    605.00
     1     2   1218.99   6170.79    606.00
     1     2   1217.86   6172.85    607.00
     1     2   1216.73   6174.90    608.00
     1     2   1215.89   6176.44    608.75
     1     3   1295.33   3880.67    345.00
     1     3   1294.73   3890.77    346.00
     1     3   1294.12   3900.87    347.00
     1     3   1293.33   3914.02    348.30
     1     3   1292.96   3921.07    349.00
     1     3   1292.43   3931.17    350.00
     1     3   1291.90   3941.27    351.00
     1     3   1291.33   3951.95    352.06
     1     3   1290.66   3978.92    353.00
     1     3   1289.83   4012.30    354.17
     1     3   1288.17   4036.12    355.00
     1     3   1285.33   4076.65    356.42
     1     3   1283.81   4093.32    357.00
     1     3   1281.21   4121.92    358.00
     1     3   1279.83   4137.00    358.53
     1     3   1281.69   4173.24    360.00
     1     3   1282.95   4197.85    361.00
     1     3   1284.21   4222.45    362.00
     1     3   1285.47   4247.06    363.00
     1     3   1286.73   4271.66    364.00
     1     3   1287.99   4296.27    365.00
     1     3   1289.25   4320.88    366.00
     1     3   1290.51   4345.48    367.00
     1     3   1291.77   4370.09    368.00
     1     3   1293.03   4394.69    369.00
     1     3   1294.29   4419.30    370.00
     1     3   1295.55   4443.91    371.00
     1     3   1296.81   4468.51    372.00
     1     3   1298.07   4493.12    373.00
     1     3   1299.33   4517.72    374.00
     1     3   1300.59   4542.33    375.00
     1     3   1298.52   4550.97    376.00
     1     3   1296.45   4559.61    377.00
     1     3   1294.37   4568.25    378.00
     1     3   1292.30   4576.89    379.00
     1     3   1290.23   4585.53    380.00
     1     3   1287.38   4597.41    381.38
     1     3   1286.24   4602.85    382.00
     1     3   1284.42   4611.56    383.00
     1     3   1282.59   4620.27    384.00
     1     3   1280.77   4628.99    385.00
     1     3   1278.94   4637.70    386.00
     1     3   1277.12   4646.41    387.00
     1     3   1274.82   4657.42    388.26
     1     3   1273.34   4663.79    389.00
     1     3   1271.34   4672.45    390.00
     1     3   1269.33   4681.11    391.00
     1     3   1267.33   4689.77    392.00
     1     3   1265.32   4698.43    393.00
     1     3   1263.32   4707.09    394.00
     1     3   1261.15   4716.43    395.08
     1     3   1258.76   4726.96    396.00
     1     3   1256.15   4738.38    397.00
     1     3   1253.55   4749.81    398.00
     1     3   1250.94   4761.24    399.00
     1     3   1248.34   4772.67    400.00
     1     3   1245.94   4783.18    400.92
     1     3   1242.65   4795.38    402.00
     1     3   1239.60   4806.68    403.00
     1     3   1236.55   4817.98    404.00
     1     3   1233.50   4829.28    405.00
     1     3   1230.45   4840.57    406.00
     1     3   1227.62   4851.08    406.93
     1     3   1224.59   4863.24    408.00
     1     3   1221.76   4874.60    409.00
     1     3   1218.92   4885.96    410.00
     1     3   1216.09   4897.32    411.00
     1     3   1213.26   4908.68    412.00
     1     3   1210.76   4918.72    412.88
     1     3   1207.93   4931.50    414.00
     1     3   1205.39   4942.95    415.00
     1     3   1202.85   4954.40    416.00
     1     3   1200.32   4965.84    417.00
     1     3   1197.78   4977.29    418.00
     1     3   1195.09   4989.44    419.06
     1     3   1192.56   5000.15    420.00
     1     3   1189.87   5011.57    421.00
     1     3   1187.18   5022.98    422.00
     1     3   1183.63   5038.06    423.32
     1     3   1182.40   5045.94    424.00
     1     3   1180.59   5057.55    425.00
     1     3   1178.78   5069.16    426.00
     1     3   1176.97   5080.76    427.00
     1     3   1175.51   5090.10    427.80
     1     3   1174.41   5104.22    429.00
     1     3   1173.50   5116.02    430.00
     1     3   1172.58   5127.83    431.00
     1     3   1171.66   5139.64    432.00
     1     3   1171.09   5147.01    432.62
     1     3   1171.01   5163.34    434.00
     1     3   1170.95   5175.21    435.00
     1     3   1170.89   5187.08    436.00
     1     3   1170.81   5202.38    437.29
     1     3   1171.00   5210.85    438.00
     1     3   1171.27   5222.75    439.00
     1     3   1171.53   5234.64    440.00
     1     3   1171.80   5246.54    441.00
     1     3   1172.16   5262.48    442.34
     1     3   1172.22   5270.34    443.00
     1     3   1172.32   5282.24    444.00
     1     3   1172.41   5294.14    445.00
     1     3   1172.53   5308.51    446.21
     1     3   1181.39   5376.31    445.44
     1     3   1193.64   5446.70    444.63
     1     3   1211.27   5518.97    443.81
     1     3   1231.04   5597.19    442.92
     1     3   1238.88   5630.95    442.53
     1     3   1241.14   5641.67    444.00
     1     3   1242.68   5648.98    445.00
     1     3   1244.22   5656.29    446.00
     1     3   1245.76   5663.60    447.00
     1     3   1247.30   5670.91    448.00
     1     3   1249.25   5680.14    449.26
     1     3   1250.39   5685.53    450.00
     1     3   1251.94   5692.83    451.00
     1     3   1253.49   5700.14    452.00
     1     3   1255.05   5707.45    453.00
     1     3   1256.60   5714.75    454.00
     1     3   1258.15   5722.06    455.00
     1     3   1260.09   5731.20    456.25
     1     3   1260.99   5736.74    457.00
     1     3   1262.19   5744.13    458.00
     1     3   1263.40   5751.53    459.00
     1     3   1264.60   5758.92    460.00
     1     3   1265.81   5766.32    461.00
     1     3   1267.01   5773.71    462.00
     1     3   1268.81   5784.79    463.50
     1     3   1269.18   5788.56    464.00
     1     3   1269.89   5796.08    465.00
     1     3   1270.61   5803.60    466.00
     1     3   1271.33   5811.11    467.00
     1     3   1272.16   5819.81    468.16
     1     3   1272.47   5823.79    469.00
     1     3   1272.84   5828.50    470.00
     1     3   1273.20   5833.22    471.00
     1     3   1273.57   5837.94    472.00
     1     3   1273.94   5842.65    473.00
     1     3   1274.30   5847.37    474.00
     1     3   1274.67   5852.09    475.00
     1     3   1275.04   5856.80    476.00
     1     3   1275.40   5861.52    477.00
     1     3   1275.77   5866.23    478.00
     1     3   1276.14   5870.95    479.00
     1     3   1276.50   5875.67    480.00
     1     3   1276.87   5880.39    481.00
     1     3   1277.17   5884.25    481.82
     1     3   1277.06   5887.23    483.00
     1     3   1276.96   5889.75    484.00
     1     3   1276.87   5892.27    485.00
     1     3   1276.77   5894.79    486.00
     1     3   1276.67   5897.31    487.00
     1     3   1276.58   5899.84    488.00
     1     3   1276.48   5902.36    489.00
     1     3   1276.39   5904.88    490.00
     1     3   1276.29   5907.40    491.00
     1     3   1276.20   5909.92    492.00
     1     3   1276.10   5912.45    493.00
     1     3   1276.01   5914.97    494.00
     1     3   1275.91   5917.49    495.00
     1     3   1275.82   5920.01    496.00
     1     3   1275.72   5922.53    497.00
     1     3   1275.65   5924.45    497.76
     1     3   1275.38   5927.57    499.00
     1     3   1275.17   5930.09    500.00
     1     3   1274.95   5932.61    501.00
     1     3   1274.74   5935.13    502.00
     1     3   1274.53   5937.65    503.00
     1     3   1274.31   5940.17    504.00
     1     3   1274.10   5942.69    505.00
     1     3   1273.88   5945.21    506.00
     1     3   1273.67   5947.73    507.00
     1     3   1273.45   5950.25    508.00
     1     3   1273.24   5952.77    509.00
     1     3   1273.02   5955.29    510.00
     1     3   1272.81   5957.81    511.00
     1     3   1272.59   5960.33    512.00
     1     3   1272.38   5962.84    513.00
     1     3   1272.10   5966.18    514.33
     1     3   1271.81   5967.88    515.00
     1     3   1271.38   5970.39    516.00
     1     3   1270.95   5972.91    517.00
     1     3   1270.52   5975.42    518.00
     1     3   1270.10   5977.94    519.00
     1     3   1269.67   5980.45    520.00
     1     3   1269.24   5982.97    521.00
     1     3   1268.81   5985.48    522.00
     1     3   1268.38   5988.00    523.00
     1     3   1267.96   5990.51    524.00
     1     3   1267.53   5993.03    525.00
     1     3   1267.10   5995.54    526.00
     1     3   1266.67   5998.06    527.00
     1     3   1266.25   6000.57    528.00
     1     3   1265.82   6003.09    529.00
     1     3   1265.39   6005.60    530.00
     1     3   1264.96   6008.12    531.00
     1     3   1264.48   6010.96    532.13
     1     3   1264.09   6012.82    533.00
     1     3   1263.64   6014.96    534.00
     1     3   1263.19   6017.09    535.00
     1     3   1262.75   6019.23    536.00
     1     3   1262.30   6021.36    537.00
     1     3   1261.85   6023.50    538.00
     1     3   1261.41   6025.63    539.00
     1     3   1260.96   6027.77    540.00
     1     3   1260.51   6029.90    541.00
     1     3   1260.06   6032.04    542.00
     1     3   1259.62   6034.18    543.00
     1     3   1259.17   6036.31    544.00
     1     3   1258.72   6038.45    545.00
     1     3   1258.28   6040.58    546.00
     1     3   1257.83   6042.72    547.00
     1     3   1257.38   6044.86    548.00
     1     3   1257.06   6046.41    548.73
     1     3   1256.13   6049.12    550.00
     1     3   1255.40   6051.25    551.00
     1     3   1254.66   6053.38    552.00
     1     3   1253.93   6055.51    553.00
     1     3   1253.20   6057.64    554.00
     1     3   1252.47   6059.77    555.00
     1     3   1251.74   6061.90    556.00
     1     3   1251.01   6064.03    557.00
     1     3   1250.28   6066.16    558.00
     1     3   1249.55   6068.29    559.00
     1     3   1248.82   6070.42    560.00
     1     3   1248.09   6072.55    561.00
     1     3   1247.36   6074.68    562.00
     1     3   1246.62   6076.81    563.00
     1     3   1245.89   6078.94    564.00
     1     3   1245.16   6081.07    565.00
     1     3   1244.26   6083.69    566.23
     1     3   1243.56   6085.32    567.00
     1     3   1242.64   6087.45    568.00
     1     3   1241.72   6089.57    569.00
     1     3   1240.80   6091.70    570.00
     1     3   1239.89   6093.82    571.00
     1     3   1238.97   6095.95    572.00
     1     3   1238.05   6098.08    573.00
     1     3   1237.13   6100.20    574.00
     1     3   1236.21   6102.33    575.00
     1     3   1235.29   6104.45    576.00
     1     3   1234.38   6106.58    577.00
     1     3   1233.46   6108.70    578.00
     1     3   1232.54   6110.83    579.00
     1     3   1231.62   6112.96    580.00
     1     3   1230.70   6115.08    581.00
     1     3   1229.79   6117.21    582.00
     1     3   1228.87   6119.33    583.00
     1     3   1227.95   6121.46    584.00
     1     3   1226.73   6124.28    585.33
     1     3   1226.00   6125.71    586.00
     1     3   1224.90   6127.83    587.00
     1     3   1223.81   6129.95    588.00
     1     3   1222.72   6132.07    589.00
     1     3   1221.63   6134.20    590.00
     1     3   1220.53   6136.32    591.00
     1     3   1219.44   6138.44    592.00
     1     3   1218.35   6140.56    593.00
     1     3   1217.25   6142.68    594.00
     1     3   1216.16   6144.81    595.00
     1     3   1215.07   6146.93    596.00
     1     3   1213.98   6149.05    597.00
     1     3   1212.88   6151.17    598.00
     1     3   1211.79   6153.29    599.00
     1     3   1210.70   6155.42    600.00
     1     3   1209.34   6158.05    601.24
     1     3   1208.22   6159.51    602.00
     1     3   1206.74   6161.43    603.00
     1     3   1205.25   6163.35    604.00
     1     3   1203.77   6165.27    605.00
     1     3   1202.29   6167.19    606.00
     1     3   1200.81   6169.11    607.00
     1     3   1199.32   6171.04    608.00
     1     3   1197.84   6172.96    609.00
     1     3   1196.36   6174.88    610.00
     1     3   1194.88   6176.80    611.00
     1     3   1193.39   6178.72    612.00
     1     3   1191.91   6180.64    613.00
     1     3   1190.43   6182.56    614.00
     1     3   1188.94   6184.48    615.00
     1     3   1186.81   6187.25    616.44
     1     4   1237.12   5667.89    457.00
     1     4   1238.88   5675.83    458.00
     1     4   1240.64   5683.77    459.00
     1     4   1242.40   5691.71    460.00
     1     4   1244.16   5699.64    461.00
     1     4   1245.77   5706.90    461.91
     1     4   1247.86   5715.56    463.00
     1     4   1249.79   5723.54    464.00
     1     4   1251.72   5731.51    465.00
     1     4   1253.65   5739.48    466.00
     1     4   1255.59   5747.51    467.01
     1     4   1256.60   5756.69    468.00
     1     4   1257.61   5765.94    469.00
     1     4   1258.62   5775.18    470.00
     1     4   1259.63   5784.42    471.00
     1     4   1260.65   5793.67    472.00
     1     4   1261.66   5802.91    473.00
     1     4   1262.67   5812.15    474.00
     1     4   1263.68   5821.40    475.00
     1     4   1264.70   5830.64    476.00
     1     4   1265.71   5839.88    477.00
     1     4   1266.72   5849.13    478.00
     1     4   1267.73   5858.37    479.00
     1     4   1268.75   5867.61    480.00
     1     4   1269.76   5876.85    481.00
     1     4   1270.77   5886.10    482.00
     1     4   1271.78   5895.34    483.00
     1     4   1272.80   5904.58    484.00
     1     4   1273.81   5913.83    485.00
     1     4   1274.82   5923.07    486.00
     1     4   1275.90   5932.90    487.06
     1     4   1275.57   5935.03    488.00
     1     4   1275.21   5937.30    489.00
     1     4   1274.86   5939.58    490.00
     1     4   1274.50   5941.85    491.00
     1     4   1274.15   5944.12    492.00
     1     4   1273.79   5946.40    493.00
     1     4   1273.44   5948.67    494.00
     1     4   1273.09   5950.94    495.00
     1     4   1272.73   5953.22    496.00
     1     4   1272.38   5955.49    497.00
     1     4   1272.02   5957.76    498.00
     1     4   1271.67   5960.04    499.00
     1     4   1271.31   5962.31    500.00
     1     4   1270.96   5964.58    501.00
     1     4   1270.61   5966.85    502.00
     1     4   1270.25   5969.13    503.00
     1     4   1269.90   5971.40    504.00
     1     4   1269.54   5973.67    505.00
     1     4   1269.19   5975.95    506.00
     1     4   1268.84   5978.22    507.00
     1     4   1268.45   5980.72    508.10
     1     4   1267.92   5982.75    509.00
     1     4   1267.33   5985.01    510.00
     1     4   1266.74   5987.26    511.00
     1     4   1266.15   5989.52    512.00
     1     4   1265.56   5991.78    513.00
     1     4   1264.97   5994.03    514.00
     1     4   1264.38   5996.29    515.00
     1     4   1263.79   5998.55    516.00
     1     4   1263.20   6000.80    517.00
     1     4   1262.61   6003.06    518.00
     1     4   1262.02   6005.31    519.00
     1     4   1261.43   6007.57    520.00
     1     4   1260.84   6009.83    521.00
     1     4   1260.25   6012.08    522.00
     1     4   1259.66   6014.34    523.00
     1     4   1259.07   6016.59    524.00
     1     4   1258.49   6018.85    525.00
     1     4   1257.90   6021.11    526.00
     1     4   1257.31   6023.36    527.00
     1     4   1256.72   6025.62    528.00
     1     4   1256.13   6027.88    529.00
     1     4   1255.53   6030.16    530.01
     1     4   1254.83   6032.38    531.00
     1     4   1254.12   6034.63    532.00
     1     4   1253.41   6036.87    533.00
     1     4   1252.70   6039.12    534.00
     1     4   1251.99   6041.37    535.00
     1     4   1251.27   6043.62    536.00
     1     4   1250.56   6045.86    537.00
     1     4   1249.85   6048.11    538.00
     1     4   1249.14   6050.36    539.00
     1     4   1248.43   6052.61    540.00
     1     4   1247.72   6054.85    541.00
     1     4   1247.01   6057.10    542.00
     1     4   1246.30   6059.35    543.00
     1     4   1245.59   6061.60    544.00
     1     4   1244.88   6063.84    545.00
     1     4   1244.17   6066.09    546.00
     1     4   1243.46   6068.34    547.00
     1     4   1242.75   6070.59    548.00
     1     4   1242.03   6072.83    549.00
     1     4   1241.32   6075.08    550.00
     1     4   1240.61   6077.33    551.00
     1     4   1239.96   6079.41    551.93
     1     4   1239.02   6081.50    553.00
     1     4   1238.15   6083.45    554.00
     1     4   1237.28   6085.40    555.00
     1     4   1236.40   6087.35    556.00
     1     4   1235.53   6089.30    557.00
     1     4   1234.66   6091.25    558.00
     1     4   1233.79   6093.20    559.00
     1     4   1232.92   6095.15    560.00
     1     4   1232.05   6097.10    561.00
     1     4   1231.17   6099.05    562.00
     1     4   1230.30   6101.00    563.00
     1     4   1229.43   6102.96    564.00
     1     4   1228.56   6104.91    565.00
     1     4   1227.69   6106.86    566.00
     1     4   1226.82   6108.81    567.00
     1     4   1225.94   6110.76    568.00
     1     4   1225.07   6112.71    569.00
     1     4   1224.20   6114.66    570.00
     1     4   1223.33   6116.61    571.00
     1     4   1222.46   6118.56    572.00
     1     4   1221.58   6120.51    573.00
     1     4   1220.83   6122.21    573.87
     1     4   1219.72   6124.37    575.00
     1     4   1218.74   6126.29    576.00
     1     4   1217.77   6128.20    577.00
     1     4   1216.79   6130.12    578.00
     1     4   1215.81   6132.04    579.00
     1     4   1214.83   6133.95    580.00
     1     4   1213.86   6135.87    581.00
     1     4   1212.88   6137.79    582.00
     1     4   1211.90   6139.70    583.00
     1     4   1210.92   6141.62    584.00
     1     4   1209.94   6143.54    585.00
     1     4   1208.97   6145.45    586.00
     1     4   1207.99   6147.37    587.00
     1     4   1207.01   6149.29    588.00
     1     4   1206.03   6151.20    589.00
     1     4   1205.06   6153.12    590.00
     1     4   1204.08   6155.04    591.00
     1     4   1203.10   6156.96    592.00
     1     4   1202.12   6158.87    593.00
     1     4   1201.14   6160.79    594.00
     1     4   1200.17   6162.71    595.00
     1     4   1199.19   6164.62    596.00
     1     4   1198.21   6166.54    597.00
     1     4   1196.91   6169.09    598.33
     1     4   1196.07   6170.28    599.00
     1     4   1194.81   6172.05    600.00
     1     4   1193.55   6173.82    601.00
     1     4   1192.29   6175.59    602.00
     1     4   1191.03   6177.37    603.00
     1     4   1189.77   6179.14    604.00
     1     4   1188.51   6180.91    605.00
     1     4   1187.25   6182.69    606.00
     1     4   1185.99   6184.46    607.00
     1     4   1184.73   6186.23    608.00
     1     4   1183.47   6188.01    609.00
     1     4   1182.21   6189.78    610.00
     1     4   1180.95   6191.55    611.00
     1     4   1179.69   6193.33    612.00
     1     4   1178.33   6195.25    613.08
     2     2   1438.86    711.86    100.00
     2     2   1435.98    702.83    100.00
     2     2   1435.55    696.82     99.00
     2     2   1435.13    690.81     98.00
     2     2   1428.29    678.72     88.00
     2     2   1429.45    683.30     87.00
     2     2   1430.61    687.88     86.00
     2     2   1431.76    692.45     85.00
     2     2   1432.92    697.03     84.00
     2     2   1434.08    701.61     83.00
     2     2   1435.24    706.19     82.00
     2     2   1436.39    710.76     81.00
     2     2   1437.55    715.34     80.00
     2     2   1438.71    719.92     79.00
     2     2   1439.86    724.49     78.00
     2     2   1441.10    729.40     76.93
     2     2   1442.01    733.70     76.00
     2     2   1442.98    738.34     75.00
     2     2   1443.95    742.98     74.00
     2     2   1444.93    747.61     73.00
     2     2   1445.90    752.25     72.00
     2     2   1446.87    756.89     71.00
     2     2   1447.84    761.53     70.00
     2     2   1448.82    766.16     69.00
     2     2   1449.79    770.80     68.00
     2     2   1450.76    775.44     67.00
     2     2   1451.73    780.07     66.00
     2     2   1452.88    785.56     64.82
     2     2   1453.51    789.40     64.00
     2     2   1454.28    794.10     63.00
     2     2   1455.05    798.80     62.00
     2     2   1455.82    803.51     61.00
     2     2   1456.59    808.21     60.00
     2     2   1457.35    812.91     59.00
     2     2   1458.12    817.61     58.00
     2     2   1458.89    822.32     57.00
     2     2   1459.66    827.02     56.00
     2     2   1460.43    831.72     55.00
     2     2   1461.20    836.42     54.00
     2     2   1461.97    841.13     53.00
     2     2   1462.99    847.42     51.66
     2     2   1463.55    850.52     51.00
     2     2   1464.39    855.19     50.00
     2     2   1465.23    859.87     49.00
     2     2   1466.08    864.55     48.00
     2     2   1466.92    869.23     47.00
     2     2   1467.76    873.91     46.00
     2     2   1468.60    878.59     45.00
     2     2   1469.44    883.27     44.00
     2     2   1470.29    887.95     43.00
     2     2   1471.13    892.63     42.00
     2     2   1471.97    897.30     41.00
     2     2   1472.75    901.65     40.07
     2     2   1474.74    912.70     39.00
     2     2   1476.59    923.02     38.00
     2     2   1478.45    933.34     37.00
     2     2   1481.22    948.70     35.51
     2     2   1481.77    954.04     35.00
     2     2   1482.85    964.50     34.00
     2     2   1483.92    974.96     33.00
     2     2   1485.00    985.42     32.00
     2     2   1486.08    995.88     31.00
     2     2   1486.67   1001.62     30.45
     2     2   1487.95   1016.85     29.00
     2     2   1488.83   1027.34     28.00
     2     2   1489.71   1037.84     27.00
     2     2   1490.59   1048.33     26.00
     2     2   1491.40   1057.99     25.08
     2     2   1491.80   1069.42     24.00
     2     2   1492.18   1080.00     23.00
     2     2   1492.55   1090.59     22.00
     2     2   1492.92   1101.17     21.00
     2     2   1493.22   1109.56     20.21
     2     2   1493.47   1126.64     21.00
     2     2   1493.77   1148.20     22.00
     2     2   1494.12   1172.63     23.13
     2     2   1492.08   1191.41     24.00
     2     2   1489.72   1213.06     25.00
     2     2   1486.57   1241.98     26.34
     2     2   1484.51   1256.39     27.00
     2     2   1481.41   1278.08     28.00
     2     2   1478.31   1299.76     29.00
     2     2   1475.88   1316.75     29.78
     2     2   1474.92   1321.81     31.00
     2     2   1474.12   1325.97     32.00
     2     2   1473.33   1330.13     33.00
     2     2   1472.54   1334.29     34.00
     2     2   1471.75   1338.45     35.00
     2     2   1470.96   1342.62     36.00
     2     2   1470.16   1346.78     37.00
     2     2   1469.37   1350.94     38.00
     2     2   1468.58   1355.10     39.00
     2     2   1467.79   1359.26     40.00
     2     2   1467.00   1363.42     41.00
     2     2   1466.20   1367.58     42.00
     2     2   1465.05   1373.65     43.46
     2     2   1464.44   1375.88     44.00
     2     2   1463.33   1379.99     45.00
     2     2   1462.21   1384.10     46.00
     2     2   1461.09   1388.22     47.00
     2     2   1459.97   1392.33     48.00
     2     2   1458.85   1396.45     49.00
     2     2   1457.73   1400.56     50.00
     2     2   1456.61   1404.68     51.00
     2     2   1455.49   1408.79     52.00
     2     2   1454.37   1412.90     53.00
     2     2   1453.25   1417.02     54.00
     2     2   1452.14   1421.13     55.00
     2     2   1451.02   1425.25     56.00
     2     2   1449.43   1431.09     57.42
     2     2   1448.60   1433.45     58.00
     2     2   1447.16   1437.52     59.00
     2     2   1445.73   1441.59     60.00
     2     2   1444.30   1445.66     61.00
     2     2   1442.87   1449.72     62.00
     2     2   1441.43   1453.79     63.00
     2     2   1440.00   1457.86     64.00
     2     2   1438.57   1461.93     65.00
     2     2   1437.13   1466.00     66.00
     2     2   1435.70   1470.07     67.00
     2     2   1434.27   1474.14     68.00
     2     2   1432.84   1478.21     69.00
     2     2   1431.40   1482.28     70.00
     2     2   1429.97   1486.35     71.00
     2     2   1429.02   1489.05     71.66
     2     2   1427.31   1494.51     73.00
     2     2   1426.02   1498.60     74.00
     2     2   1424.74   1502.70     75.00
     2     2   1423.46   1506.79     76.00
     2     2   1422.18   1510.88     77.00
     2     2   1420.90   1514.97     78.00
     2     2   1419.62   1519.06     79.00
     2     2   1418.33   1523.15     80.00
     2     2   1417.05   1527.24     81.00
     2     2   1415.77   1531.33     82.00
     2     2   1414.49   1535.42     83.00
     2     2   1413.21   1539.51     84.00
     2     2   1411.67   1544.41     85.20
     2     2   1410.73   1546.81     86.00
     2     2   1409.55   1549.79     87.00
     2     2   1408.37   1552.78     88.00
     2     2   1407.19   1555.76     89.00
     2     2   1406.01   1558.74     90.00
     2     2   1404.83   1561.73     91.00
     2     2   1403.65   1564.71     92.00
     2     2   1402.46   1567.70     93.00
     2     2   1401.28   1570.68     94.00
     2     2   1400.10   1573.67     95.00
     2     2   1398.92   1576.65     96.00
     2     2   1397.74   1579.64     97.00
     2     2   1396.56   1582.62     98.00
     2     2   1395.38   1585.60     99.00
     2     2   1394.20   1588.59    100.00
     2     2   1393.02   1591.57    101.00
     2     2   1391.84   1594.56    102.00
     2     2   1390.66   1597.54    103.00
     2     2   1389.48   1600.53    104.00
     2     2   1388.12   1603.98    105.16
     2     2   1387.15   1606.50    106.00
     2     2   1386.00   1609.50    107.00
     2     2   1384.86   1612.49    108.00
     2     2   1383.71   1615.49    109.00
     2     2   1382.56   1618.48    110.00
     2     2   1381.41   1621.47    111.00
     2     2   1380.26   1624.47    112.00
     2     2   1379.11   1627.46    113.00
     2     2   1377.97   1630.46    114.00
     2     2   1376.82   1633.45    115.00
     2     2   1375.67   1636.45    116.00
     2     2   1374.52   1639.44    117.00
     2     2   1373.37   1642.43    118.00
     2     2   1372.23   1645.43    119.00
     2     2   1371.08   1648.42    120.00
     2     2   1369.93   1651.42    121.00
     2     2   1368.78   1654.41    122.00
     2     2   1367.63   1657.41    123.00
     2     2   1366.48   1660.40    124.00
     2     2   1365.20   1663.75    125.12
     2     2   1364.02   1667.33    126.00
     2     2   1362.68   1671.39    127.00
     2     2   1361.35   1675.45    128.00
     2     2   1360.01   1679.51    129.00
     2     2   1358.67   1683.57    130.00
     2     2   1357.34   1687.63    131.00
     2     2   1356.00   1691.69    132.00
     2     2   1354.66   1695.74    133.00
     2     2   1353.32   1699.80    134.00
     2     2   1351.99   1703.86    135.00
     2     2   1350.65   1707.92    136.00
     2     2   1349.31   1711.98    137.00
     2     2   1347.98   1716.04    138.00
     2     2   1346.64   1720.10    139.00
     2     2   1345.30   1724.16    140.00
     2     2   1343.96   1728.22    141.00
     2     2   1342.63   1732.28    142.00
     2     2   1341.29   1736.34    143.00
     2     2   1339.95   1740.40    144.00
     2     2   1338.62   1744.46    145.00
     2     2   1337.28   1748.52    146.00
     2     2   1336.49   1750.93    146.59
     2     2   1334.65   1756.58    148.00
     2     2   1333.35   1760.60    149.00
     2     2   1332.05   1764.63    150.00
     2     2   1330.75   1768.65    151.00
     2     2   1329.44   1772.67    152.00
     2     2   1328.14   1776.69    153.00
     2     2   1326.84   1780.71    154.00
     2     2   1325.54   1784.73    155.00
     2     2   1324.24   1788.76    156.00
     2     2   1322.93   1792.78    157.00
     2     2   1321.96   1795.78    157.75
     2     2   1320.49   1800.86    159.00
     2     2   1319.32   1804.91    160.00
     2     2   1318.15   1808.96    161.00
     2     2   1316.98   1813.01    162.00
     2     2   1315.80   1817.07    163.00
     2     2   1314.63   1821.12    164.00
     2     2   1313.46   1825.17    165.00
     2     2   1312.29   1829.22    166.00
     2     2   1311.12   1833.27    167.00
     2     2   1309.94   1837.33    168.00
     2     2   1308.77   1841.38    169.00
     2     2   1308.05   1843.86    169.61
     2     2   1306.93   1849.60    171.00
     2     2   1306.13   1853.74    172.00
     2     2   1305.32   1857.87    173.00
     2     2   1304.51   1862.01    174.00
     2     2   1303.70   1866.14    175.00
     2     2   1302.89   1870.28    176.00
     2     2   1302.09   1874.42    177.00
     2     2   1301.28   1878.55    178.00
     2     2   1300.47   1882.69    179.00
     2     2   1299.66   1886.83    180.00
     2     2   1298.85   1890.96    181.00
     2     2   1298.05   1895.10    182.00
     2     2   1297.19   1899.46    183.05
     2     2   1296.78   1903.46    184.00
     2     2   1296.35   1907.68    185.00
     2     2   1295.92   1911.90    186.00
     2     2   1295.49   1916.13    187.00
     2     2   1295.05   1920.35    188.00
     2     2   1294.62   1924.57    189.00
     2     2   1294.19   1928.80    190.00
     2     2   1293.76   1933.02    191.00
     2     2   1293.32   1937.24    192.00
     2     2   1292.89   1941.47    193.00
     2     2   1292.46   1945.69    194.00
     2     2   1292.03   1949.92    195.00
     2     2   1291.59   1954.14    196.00
     2     2   1291.26   1957.43    196.78
     2     2   1290.97   1962.64    198.00
     2     2   1290.74   1966.91    199.00
     2     2   1290.51   1971.18    200.00
     2     2   1290.28   1975.45    201.00
     2     2   1290.05   1979.72    202.00
     2     2   1289.81   1983.99    203.00
     2     2   1289.58   1988.26    204.00
     2     2   1289.35   1992.53    205.00
     2     2   1289.17   1995.89    205.79
     2     2   1288.47   2006.30    207.00
     2     2   1287.90   2014.88    208.00
     2     2   1287.33   2023.45    209.00
     2     2   1286.75   2032.03    210.00
     2     2   1286.18   2040.60    211.00
     2     2   1285.58   2049.67    212.06
     2     2   1285.33   2057.77    213.00
     2     2   1285.06   2066.36    214.00
     2     2   1284.80   2074.96    215.00
     2     2   1284.54   2083.55    216.00
     2     2   1284.27   2092.14    217.00
     2     2   1284.01   2100.74    218.00
     2     2   1283.84   2106.15    218.63
     2     2   1283.60   2117.93    220.00
     2     2   1283.42   2126.53    221.00
     2     2   1283.25   2135.12    222.00
     2     2   1283.07   2143.72    223.00
     2     2   1282.90   2152.32    224.00
     2     2   1282.72   2160.92    225.00
     2     2   1282.63   2165.26    225.51
     2     2   1282.78   2178.13    227.00
     2     2   1282.88   2186.75    228.00
     2     2   1282.98   2195.36    229.00
     2     2   1283.07   2203.97    230.00
     2     2   1283.21   2216.01    231.40
     2     2   1283.56   2219.87    232.00
     2     2   1284.13   2226.29    233.00
     2     2   1284.70   2232.70    234.00
     2     2   1285.27   2239.12    235.00
     2     2   1285.84   2245.53    236.00
     2     2   1286.41   2251.95    237.00
     2     2   1286.99   2258.36    238.00
     2     2   1287.80   2267.52    239.43
     2     2   1288.04   2271.20    240.00
     2     2   1288.45   2277.61    241.00
     2     2   1288.86   2284.03    242.00
     2     2   1289.28   2290.45    243.00
     2     2   1289.69   2296.86    244.00
     2     2   1290.10   2303.28    245.00
     2     2   1290.52   2309.70    246.00
     2     2   1290.93   2316.11    247.00
     2     2   1291.34   2322.53    248.00
     2     2   1291.85   2330.49    249.24
     2     2   1292.44   2335.36    250.00
     2     2   1293.21   2341.78    251.00
     2     2   1293.98   2348.19    252.00
     2     2   1294.75   2354.60    253.00
     2     2   1295.51   2361.01    254.00
     2     2   1296.28   2367.36    254.99
     2     2   1297.47   2378.37    256.00
     2     2   1298.65   2389.28    257.00
     2     2   1299.83   2400.18    258.00
     2     2   1301.01   2411.08    259.00
     2     2   1302.19   2421.98    260.00
     2     2   1303.37   2432.88    261.00
     2     2   1304.55   2443.78    262.00
     2     2   1305.73   2454.69    263.00
     2     2   1306.92   2465.59    264.00
     2     2   1308.10   2476.49    265.00
     2     2   1309.28   2487.39    266.00
     2     2   1310.46   2498.29    267.00
     2     2   1311.64   2509.20    268.00
     2     2   1312.82   2520.10    269.00
     2     2   1314.00   2531.00    270.00
     2     2   1314.09   2538.41    271.00
     2     2   1314.17   2545.82    272.00
     2     2   1314.26   2553.24    273.00
     2     2   1314.34   2560.65    274.00
     2     2   1314.43   2568.06    275.00
     2     2   1314.52   2575.47    276.00
     2     2   1314.60   2582.88    277.00
     2     2   1314.73   2593.75    278.47
     2     2   1314.74   2597.71    279.00
     2     2   1314.77   2605.12    280.00
     2     2   1314.80   2612.53    281.00
     2     2   1314.83   2619.94    282.00
     2     2   1314.86   2627.36    283.00
     2     2   1314.89   2634.77    284.00
     2     2   1314.92   2642.18    285.00
     2     2   1314.95   2649.59    286.00
     2     2   1314.98   2658.92    287.26
     2     2   1314.88   2664.42    288.00
     2     2   1314.73   2671.84    289.00
     2     2   1314.58   2679.25    290.00
     2     2   1314.44   2686.66    291.00
     2     2   1314.29   2694.08    292.00
     2     2   1314.14   2701.49    293.00
     2     2   1314.00   2708.91    294.00
     2     2   1313.85   2716.32    295.00
     2     2   1313.72   2722.66    295.86
     2     2   1311.97   2787.14    297.04
     2     2   1309.26   2854.63    298.27
     2     2   1308.03   2921.11    299.49
     2     2   1307.93   2948.82    300.00
     2     2   1307.80   2988.07    300.72
     2     2   1305.53   3050.56    301.86
     2     2   1305.43   3060.98    303.00
     2     2   1305.35   3070.15    304.00
     2     2   1305.27   3079.32    305.00
     2     2   1305.18   3088.50    306.00
     2     2   1305.09   3098.93    307.14
     2     2   1304.67   3106.85    308.00
     2     2   1304.18   3116.03    309.00
     2     2   1303.68   3125.21    310.00
     2     2   1303.19   3134.39    311.00
     2     2   1302.70   3143.57    312.00
     2     2   1302.21   3152.71    313.00
     2     2   1302.16   3161.92    314.00
     2     2   1302.10   3171.10    315.00
     2     2   1302.05   3180.27    316.00
     2     2   1301.99   3189.44    317.00
     2     2   1301.94   3198.62    318.00
     2     2   1301.87   3209.38    319.17
     2     2   1301.81   3216.97    320.00
     2     2   1301.73   3226.14    321.00
     2     2   1301.66   3234.30    321.89
     2     2   1299.31   3263.87    323.00
     2     2   1297.30   3289.20    323.95
     2     2   1294.97   3317.12    325.00
     2     2   1292.47   3347.10    326.13
     2     2   1291.18   3370.37    327.00
     2     2   1289.16   3406.97    328.38
     2     2   1289.19   3423.59    329.00
     2     2   1289.25   3457.83    330.29
     2     2   1288.84   3465.68    331.00
     2     2   1288.26   3476.68    332.00
     2     2   1287.67   3487.69    333.00
     2     2   1287.09   3498.70    334.00
     2     2   1286.51   3509.70    335.00
     2     2   1285.87   3521.79    336.10
     2     2   1285.36   3531.71    337.00
     2     2   1284.80   3542.72    338.00
     2     2   1284.24   3553.73    339.00
     2     2   1283.68   3564.73    340.00
     2     2   1283.12   3575.74    341.00
     2     2   1282.49   3588.21    342.13
     2     2   1282.15   3597.75    343.00
     2     2   1281.75   3608.76    344.00
     2     2   1281.36   3619.76    345.00
     2     2   1280.97   3630.77    346.00
     2     2   1280.58   3641.78    347.00
     2     2   1280.10   3655.12    348.21
     2     2   1279.90   3663.79    349.00
     2     2   1279.64   3674.79    350.00
     2     2   1279.39   3685.80    351.00
     2     2   1279.13   3696.80    352.00
     2     2   1278.87   3707.81    353.00
     2     2   1278.71   3714.64    353.62
     2     2   1278.95   3739.63    355.00
     2     2   1279.13   3757.74    356.00
     2     2   1279.32   3777.26    357.08
     2     2   1279.48   3793.97    358.00
     2     2   1279.65   3812.09    359.00
     2     2   1279.83   3830.21    360.00
     2     2   1279.93   3841.37    360.62
     2     2   1279.39   3866.44    362.00
     2     2   1279.00   3884.55    363.00
     2     2   1278.55   3905.48    364.16
     2     2   1278.58   3920.79    365.00
     2     2   1278.61   3938.90    366.00
     2     2   1278.64   3957.02    367.00
     2     2   1278.66   3968.10    367.61
     2     2   1274.34   4072.10    368.56
     2     2   1295.47   4252.76    370.00
     2     2   1310.19   4378.60    371.00
     2     2   1308.90   4386.71    372.00
     2     2   1307.62   4394.81    373.00
     2     2   1306.33   4402.92    374.00
     2     2   1305.04   4411.02    375.00
     2     2   1303.76   4419.12    376.00
     2     2   1302.98   4424.03    376.61
     2     2   1300.83   4435.28    378.00
     2     2   1299.29   4443.35    379.00
     2     2   1297.51   4452.69    380.16
     2     3   1404.35    674.41     75.00
     2     3   1405.74    681.48     74.00
     2     3   1407.14    688.56     73.00
     2     3   1408.54    695.64     72.00
     2     3   1409.93    702.72     71.00
     2     3   1411.33    709.79     70.00
     2     3   1412.73    716.87     69.00
     2     3   1414.12    723.95     68.00
     2     3   1415.05    728.63     67.34
     2     3   1416.70    738.15     66.00
     2     3   1417.93    745.26     65.00
     2     3   1419.17    752.38     64.00
     2     3   1420.40    759.49     63.00
     2     3   1421.64    766.61     62.00
     2     3   1422.87    773.72     61.00
     2     3   1424.72    784.39     59.50
     2     3   1425.43    787.93     59.00
     2     3   1426.85    795.00     58.00
     2     3   1428.26    802.07     57.00
     2     3   1429.68    809.14     56.00
     2     3   1431.10    816.22     55.00
     2     3   1432.51    823.29     54.00
     2     3   1433.93    830.36     53.00
     2     3   1435.34    837.44     52.00
     2     3   1436.96    845.50     50.86
     2     3   1438.06    851.61     50.00
     2     3   1439.34    858.71     49.00
     2     3   1440.63    865.81     48.00
     2     3   1441.91    872.92     47.00
     2     3   1443.19    880.02     46.00
     2     3   1444.48    887.12     45.00
     2     3   1445.76    894.22     44.00
     2     3   1447.04    901.33     43.00
     2     3   1448.73    910.67     41.68
     2     3   1449.49    915.56     41.00
     2     3   1450.60    922.70     40.00
     2     3   1451.71    929.84     39.00
     2     3   1452.82    936.98     38.00
     2     3   1453.93    944.12     37.00
     2     3   1455.04    951.26     36.00
     2     3   1456.64    961.56     34.56
     2     3   1461.01    987.83     34.00
     2     3   1466.81   1022.67     33.26
     2     3   1470.71   1086.78     31.92
     2     3   1474.35   1153.62     30.52
     2     3   1473.31   1176.13     32.00
     2     3   1472.51   1193.44     33.13
     2     3   1471.12   1206.68     34.00
     2     3   1469.51   1221.98     35.00
     2     3   1467.67   1239.37     36.14
     2     3   1466.86   1245.55     37.00
     2     3   1465.92   1252.70     38.00
     2     3   1464.98   1259.85     39.00
     2     3   1464.03   1267.01     40.00
     2     3   1463.09   1274.16     41.00
     2     3   1462.15   1281.31     42.00
     2     3   1460.96   1290.35     43.26
     2     3   1459.97   1295.59     44.00
     2     3   1458.61   1302.69     45.00
     2     3   1457.26   1309.80     46.00
     2     3   1455.91   1316.91     47.00
     2     3   1454.56   1324.02     48.00
     2     3   1453.21   1331.13     49.00
     2     3   1451.93   1337.84     49.94
     2     3   1451.39   1341.90     51.00
     2     3   1450.87   1345.75     52.00
     2     3   1450.35   1349.59     53.00
     2     3   1449.83   1353.44     54.00
     2     3   1449.31   1357.29     55.00
     2     3   1448.60   1362.53     56.36
     2     3   1448.09   1364.94     57.00
     2     3   1447.28   1368.73     58.00
     2     3   1446.48   1372.52     59.00
     2     3   1445.67   1376.32     60.00
     2     3   1444.86   1380.11     61.00
     2     3   1444.06   1383.90     62.00
     2     3   1443.25   1387.69     63.00
     2     3   1442.19   1392.67     64.31
     2     3   1441.60   1395.26     65.00
     2     3   1440.73   1399.04     66.00
     2     3   1439.86   1402.82     67.00
     2     3   1438.99   1406.60     68.00
     2     3   1438.12   1410.38     69.00
     2     3   1437.25   1414.16     70.00
     2     3   1436.39   1417.94     71.00
     2     3   1435.52   1421.72     72.00
     2     3   1434.36   1426.76     73.33
     2     3   1433.88   1429.29     74.00
     2     3   1433.15   1433.10     75.00
     2     3   1432.43   1436.91     76.00
     2     3   1431.70   1440.71     77.00
     2     3   1430.98   1444.52     78.00
     2     3   1430.26   1448.33     79.00
     2     3   1429.53   1452.14     80.00
     2     3   1428.81   1455.94     81.00
     2     3   1428.09   1459.75     82.00
     2     3   1427.36   1463.56     83.00
     2     3   1426.28   1469.25     84.50
     2     3   1425.73   1471.13     85.00
     2     3   1424.62   1474.87     86.00
     2     3   1423.52   1478.60     87.00
     2     3   1422.42   1482.34     88.00
     2     3   1421.31   1486.07     89.00
     2     3   1420.21   1489.81     90.00
     2     3   1419.11   1493.54     91.00
     2     3   1418.00   1497.28     92.00
     2     3   1416.90   1501.01     93.00
     2     3   1415.80   1504.74     94.00
     2     3   1414.70   1508.48     95.00
     2     3   1413.59   1512.21     96.00
     2     3   1412.96   1514.35     96.57
     2     3   1411.46   1518.83     98.00
     2     3   1410.41   1521.96     99.00
     2     3   1409.37   1525.09    100.00
     2     3   1408.32   1528.23    101.00
     2     3   1407.27   1531.36    102.00
     2     3   1406.22   1534.49    103.00
     2     3   1405.17   1537.63    104.00
     2     3   1404.12   1540.76    105.00
     2     3   1403.07   1543.90    106.00
     2     3   1402.02   1547.03    107.00
     2     3   1400.98   1550.16    108.00
     2     3   1399.93   1553.30    109.00
     2     3   1398.88   1556.43    110.00
     2     3   1397.83   1559.56    111.00
     2     3   1396.78   1562.70    112.00
     2     3   1395.21   1567.38    113.50
     2     3   1394.67   1568.96    114.00
     2     3   1393.59   1572.09    115.00
     2     3   1392.52   1575.21    116.00
     2     3   1391.44   1578.34    117.00
     2     3   1390.36   1581.46    118.00
     2     3   1389.29   1584.59    119.00
     2     3   1388.21   1587.71    120.00
     2     3   1387.14   1590.84    121.00
     2     3   1386.06   1593.97    122.00
     2     3   1384.98   1597.09    123.00
     2     3   1383.91   1600.22    124.00
     2     3   1382.83   1603.34    125.00
     2     3   1381.76   1606.47    126.00
     2     3   1380.53   1610.02    127.14
     2     3   1379.50   1613.16    128.00
     2     3   1378.30   1616.80    129.00
     2     3   1377.10   1620.44    130.00
     2     3   1375.90   1624.08    131.00
     2     3   1374.70   1627.72    132.00
     2     3   1373.50   1631.36    133.00
     2     3   1372.30   1634.99    134.00
     2     3   1371.10   1638.63    135.00
     2     3   1369.90   1642.27    136.00
     2     3   1368.70   1645.91    137.00
     2     3   1367.50   1649.55    138.00
     2     3   1366.30   1653.19    139.00
     2     3   1365.11   1656.83    140.00
     2     3   1363.91   1660.47    141.00
     2     3   1362.71   1664.10    142.00
     2     3   1361.51   1667.74    143.00
     2     3   1360.31   1671.38    144.00
     2     3   1359.11   1675.02    145.00
     2     3   1357.91   1678.66    146.00
     2     3   1356.71   1682.30    147.00
     2     3   1355.51   1685.94    148.00
     2     3   1354.31   1689.58    149.00
     2     3   1353.11   1693.21    150.00
     2     3   1351.91   1696.85    151.00
     2     3   1350.88   1700.34    152.00
     2     3   1349.84   1703.83    153.00
     2     3   1348.80   1707.31    154.00
     2     3   1347.76   1710.80    155.00
     2     3   1346.72   1714.29    156.00
     2     3   1345.69   1717.77    157.00
     2     3   1344.65   1721.26    158.00
     2     3   1343.61   1724.75    159.00
     2     3   1342.57   1728.23    160.00
     2     3   1341.53   1731.72    161.00
     2     3   1340.58   1734.93    161.92
     2     3   1339.76   1738.78    163.00
     2     3   1339.00   1742.35    164.00
     2     3   1338.25   1745.93    165.00
     2     3   1337.49   1749.50    166.00
     2     3   1336.73   1753.07    167.00
     2     3   1335.97   1756.64    168.00
     2     3   1335.21   1760.21    169.00
     2     3   1334.46   1763.78    170.00
     2     3   1333.70   1767.35    171.00
     2     3   1332.94   1770.92    172.00
     2     3   1331.94   1775.63    173.32
     2     3   1331.37   1778.04    174.00
     2     3   1330.54   1781.59    175.00
     2     3   1329.70   1785.13    176.00
     2     3   1328.86   1788.68    177.00
     2     3   1328.03   1792.23    178.00
     2     3   1327.19   1795.77    179.00
     2     3   1326.35   1799.32    180.00
     2     3   1325.52   1802.87    181.00
     2     3   1324.68   1806.41    182.00
     2     3   1323.84   1809.96    183.00
     2     3   1323.01   1813.51    184.00
     2     3   1322.17   1817.06    185.00
     2     3   1321.33   1820.63    186.01
     2     3   1320.47   1824.14    187.00
     2     3   1319.60   1827.68    188.00
     2     3   1318.73   1831.21    189.00
     2     3   1317.86   1834.75    190.00
     2     3   1316.99   1838.29    191.00
     2     3   1316.12   1841.82    192.00
     2     3   1315.25   1845.36    193.00
     2     3   1314.38   1848.90    194.00
     2     3   1313.51   1852.43    195.00
     2     3   1312.64   1855.97    196.00
     2     3   1311.41   1860.95    197.41
     2     3   1311.07   1865.54    198.00
     2     3   1310.50   1873.31    199.00
     2     3   1309.92   1881.07    200.00
     2     3   1309.34   1888.84    201.00
     2     3   1308.77   1896.60    202.00
     2     3   1308.19   1904.37    203.00
     2     3   1307.62   1912.14    204.00
     2     3   1307.04   1919.90    205.00
     2     3   1306.67   1924.90    205.64
     2     3   1305.88   1935.43    207.00
     2     3   1305.29   1943.19    208.00
     2     3   1304.71   1950.95    209.00
     2     3   1304.13   1958.72    210.00
     2     3   1303.54   1966.48    211.00
     2     3   1302.96   1974.24    212.00
     2     3   1302.37   1982.01    213.00
     2     3   1301.79   1989.77    214.00
     2     3   1301.22   1997.30    214.97
     2     3   1300.82   2005.35    216.00
     2     3   1300.43   2013.16    217.00
     2     3   1300.04   2020.97    218.00
     2     3   1299.66   2028.78    219.00
     2     3   1299.27   2036.59    220.00
     2     3   1298.88   2044.40    221.00
     2     3   1298.49   2052.21    222.00
     2     3   1298.10   2060.02    223.00
     2     3   1297.56   2070.81    224.38
     2     3   1297.69   2077.14    225.00
     2     3   1297.91   2087.36    226.00
     2     3   1298.12   2097.57    227.00
     2     3   1298.33   2107.79    228.00
     2     3   1298.54   2118.01    229.00
     2     3   1298.75   2128.23    230.00
     2     3   1298.94   2137.03    230.86
     2     3   1298.91   2148.65    232.00
     2     3   1298.89   2158.85    233.00
     2     3   1298.87   2169.06    234.00
     2     3   1298.85   2179.26    235.00
     2     3   1298.82   2189.47    236.00
     2     3   1298.80   2199.67    237.00
     2     3   1298.78   2207.11    237.73
     2     3   1299.29   2220.11    239.00
     2     3   1299.68   2230.34    240.00
     2     3   1300.08   2240.56    241.00
     2     3   1300.47   2250.79    242.00
     2     3   1300.87   2261.02    243.00
     2     3   1301.26   2271.24    244.00
     2     3   1301.70   2282.58    245.11
     2     3   1302.68   2291.67    246.00
     2     3   1303.78   2301.87    247.00
     2     3   1304.87   2312.07    248.00
     2     3   1305.97   2322.27    249.00
     2     3   1307.07   2332.47    250.00
     2     3   1308.16   2342.67    251.00
     2     3   1308.99   2350.40    251.76
     2     3   1310.59   2363.06    253.00
     2     3   1311.88   2373.25    254.00
     2     3   1313.17   2383.44    255.00
     2     3   1314.76   2396.01    256.23
     2     3   1315.04   2413.33    257.00
     2     3   1315.41   2435.92    258.00
     2     3   1315.78   2458.50    259.00
     2     3   1316.15   2481.08    260.00
     2     3   1316.52   2503.67    261.00
     2     3   1316.89   2526.25    262.00
     2     3   1317.26   2548.83    263.00
     2     3   1317.63   2571.42    264.00
     2     3   1318.00   2594.00    265.00
     2     3   1318.20   2601.21    266.00
     2     3   1318.40   2608.42    267.00
     2     3   1318.60   2615.63    268.00
     2     3   1318.80   2622.85    269.00
     2     3   1319.00   2630.06    270.00
     2     3   1319.20   2637.27    271.00
     2     3   1319.40   2644.48    272.00
     2     3   1319.60   2651.81    273.02
     2     3   1319.84   2658.90    274.00
     2     3   1320.08   2666.11    275.00
     2     3   1320.33   2673.33    276.00
     2     3   1320.57   2680.54    277.00
     2     3   1320.81   2687.75    278.00
     2     3   1321.06   2694.96    279.00
     2     3   1321.30   2702.17    280.00
     2     3   1321.54   2709.38    281.00
     2     3   1321.71   2714.45    281.70
     2     3   1322.10   2723.80    283.00
     2     3   1322.40   2731.02    284.00
     2     3   1322.71   2738.23    285.00
     2     3   1323.01   2745.44    286.00
     2     3   1323.31   2752.65    287.00
     2     3   1323.61   2759.86    288.00
     2     3   1323.91   2767.07    289.00
     2     3   1324.32   2777.08    290.39
     2     3   1325.41   2794.59    291.00
     2     3   1327.93   2835.43    292.43
     2     3   1328.49   2851.79    293.00
     2     3   1329.46   2880.39    294.00
     2     3   1330.04   2897.28    294.59
     2     3   1330.74   2937.59    296.00
     2     3   1331.15   2961.62    296.84
     2     3   1331.73   2994.79    298.00
     2     3   1332.27   3025.46    299.07
     2     3   1331.98   3034.92    300.00
     2     3   1331.68   3045.11    301.00
     2     3   1331.38   3055.31    302.00
     2     3   1331.07   3065.50    303.00
     2     3   1330.85   3073.05    303.74
     2     3   1330.20   3085.89    305.00
     2     3   1329.68   3096.08    306.00
     2     3   1329.16   3106.28    307.00
     2     3   1328.43   3120.65    308.41
     2     3   1328.38   3126.67    309.00
     2     3   1328.29   3136.86    310.00
     2     3   1328.19   3147.06    311.00
     2     3   1328.10   3157.25    312.00
     2     3   1328.02   3166.28    312.89
     2     3   1327.62   3223.20    314.43
     2     3   1326.23   3244.36    315.00
     2     3   1323.72   3282.62    316.04
     2     3   1320.95   3318.23    317.00
     2     3   1318.83   3345.54    317.74
     2     3   1314.95   3410.45    319.50
     2     3   1313.95   3429.03    320.00
     2     3   1312.53   3455.39    320.71
     2     3   1311.95   3468.49    322.00
     2     3   1311.50   3478.67    323.00
     2     3   1311.05   3488.86    324.00
     2     3   1310.60   3499.04    325.00
     2     3   1310.26   3506.86    325.77
     2     3   1309.70   3519.41    327.00
     2     3   1309.24   3529.59    328.00
     2     3   1308.79   3539.78    329.00
     2     3   1308.34   3549.96    330.00
     2     3   1307.85   3560.78    331.06
     2     3   1307.52   3570.34    332.00
     2     3   1307.16   3580.53    333.00
     2     3   1306.80   3590.72    334.00
     2     3   1306.44   3600.91    335.00
     2     3   1305.98   3614.23    336.31
     2     4   1411.42    668.50     88.00
     2     4   1412.85    674.48     87.00
     2     4   1414.28    680.45     86.00
     2     4   1415.70    686.43     85.00
     2     4   1417.13    692.40     84.00
     2     4   1418.55    698.38     83.00
     2     4   1419.98    704.35     82.00
     2     4   1421.40    710.33     81.00
     2     4   1422.83    716.30     80.00
     2     4   1424.25    722.28     79.00
     2     4   1425.82    728.85     77.90
     2     4   1426.89    734.31     77.00
     2     4   1428.09    740.38     76.00
     2     4   1429.28    746.45     75.00
     2     4   1430.47    752.51     74.00
     2     4   1431.66    758.58     73.00
     2     4   1432.86    764.65     72.00
     2     4   1434.05    770.72     71.00
     2     4   1435.24    776.78     70.00
     2     4   1436.43    782.85     69.00
     2     4   1437.63    788.92     68.00
     2     4   1438.73    794.54     67.07
     2     4   1440.00    801.05     66.00
     2     4   1441.19    807.12     65.00
     2     4   1442.37    813.19     64.00
     2     4   1443.56    819.26     63.00
     2     4   1444.75    825.33     62.00
     2     4   1445.93    831.40     61.00
     2     4   1447.12    837.47     60.00
     2     4   1448.30    843.54     59.00
     2     4   1449.49    849.61     58.00
     2     4   1450.67    855.68     57.00
     2     4   1452.18    863.42     55.73
     2     4   1453.08    867.81     55.00
     2     4   1454.31    873.86     54.00
     2     4   1455.54    879.92     53.00
     2     4   1456.77    885.97     52.00
     2     4   1458.00    892.02     51.00
     2     4   1459.23    898.07     50.00
     2     4   1460.46    904.12     49.00
     2     4   1461.69    910.18     48.00
     2     4   1462.92    916.23     47.00
     2     4   1464.15    922.28     46.00
     2     4   1465.25    927.69     45.11
     2     4   1467.35    941.68     44.00
     2     4   1469.24    954.33     43.00
     2     4   1471.13    966.98     42.00
     2     4   1473.02    979.62     41.00
     2     4   1474.72    990.96     40.10
     2     4   1476.42   1005.00     39.00
     2     4   1477.96   1017.72     38.00
     2     4   1479.50   1030.44     37.00
     2     4   1481.05   1043.16     36.00
     2     4   1482.75   1057.21     34.90
     2     4   1483.68   1068.69     34.00
     2     4   1484.72   1081.51     33.00
     2     4   1485.92   1096.22     31.85
     2     4   1486.20   1117.39     33.00
     2     4   1486.45   1135.85     34.00
     2     4   1486.71   1155.34     35.06
     2     4   1486.19   1172.81     36.00
     2     4   1485.63   1191.33     37.00
     2     4   1484.90   1215.33     38.30
     2     4   1483.56   1228.44     39.00
     2     4   1481.66   1247.06     40.00
     2     4   1478.94   1273.67     41.43
     2     4   1478.49   1276.76     42.00
     2     4   1477.69   1282.17     43.00
     2     4   1476.90   1287.59     44.00
     2     4   1476.11   1293.00     45.00
     2     4   1475.31   1298.41     46.00
     2     4   1474.52   1303.82     47.00
     2     4   1473.72   1309.24     48.00
     2     4   1472.93   1314.65     49.00
     2     4   1472.13   1320.06     50.00
     2     4   1471.34   1325.47     51.00
     2     4   1470.55   1330.89     52.00
     2     4   1470.12   1333.81     52.54
     2     4   1468.57   1341.67     54.00
     2     4   1467.51   1347.06     55.00
     2     4   1466.45   1352.44     56.00
     2     4   1465.39   1357.83     57.00
     2     4   1464.34   1363.21     58.00
     2     4   1463.28   1368.60     59.00
     2     4   1462.22   1373.99     60.00
     2     4   1461.16   1379.37     61.00
     2     4   1460.10   1384.76     62.00
     2     4   1458.96   1390.57     63.08
     2     4   1457.66   1395.49     64.00
     2     4   1456.25   1400.84     65.00
     2     4   1454.84   1406.19     66.00
     2     4   1453.43   1411.54     67.00
     2     4   1452.03   1416.89     68.00
     2     4   1450.62   1422.24     69.00
     2     4   1449.21   1427.59     70.00
     2     4   1447.80   1432.94     71.00
     2     4   1446.39   1438.29     72.00
     2     4   1444.98   1443.64     73.00
     2     4   1443.63   1448.79     73.96
     2     4   1442.76   1452.30     75.00
     2     4   1441.92   1455.68     76.00
     2     4   1441.09   1459.07     77.00
     2     4   1440.25   1462.45     78.00
     2     4   1439.42   1465.83     79.00
     2     4   1438.58   1469.21     80.00
     2     4   1437.75   1472.60     81.00
     2     4   1436.91   1475.98     82.00
     2     4   1436.08   1479.36     83.00
     2     4   1435.24   1482.75     84.00
     2     4   1434.41   1486.13     85.00
     2     4   1433.57   1489.51     86.00
     2     4   1432.73   1492.89     87.00
     2     4   1431.90   1496.28     88.00
     2     4   1431.06   1499.68     89.01
     2     4   1430.02   1503.02     90.00
     2     4   1428.97   1506.38     91.00
     2     4   1427.93   1509.74     92.00
     2     4   1426.88   1513.10     93.00
     2     4   1425.83   1516.47     94.00
     2     4   1424.79   1519.83     95.00
     2     4   1423.74   1523.19     96.00
     2     4   1422.70   1526.55     97.00
     2     4   1421.65   1529.91     98.00
     2     4   1420.60   1533.27     99.00
     2     4   1419.56   1536.63    100.00
     2     4   1418.51   1539.99    101.00
     2     4   1417.47   1543.36    102.00
     2     4   1416.42   1546.72    103.00
     2     4   1415.38   1550.08    104.00
     2     4   1414.10   1554.19    105.22
     2     4   1413.18   1556.79    106.00
     2     4   1412.01   1560.14    107.00
     2     4   1410.84   1563.49    108.00
     2     4   1409.66   1566.83    109.00
     2     4   1408.49   1570.18    110.00
     2     4   1407.31   1573.53    111.00
     2     4   1406.14   1576.88    112.00
     2     4   1404.97   1580.23    113.00
     2     4   1403.79   1583.58    114.00
     2     4   1402.62   1586.92    115.00
     2     4   1401.44   1590.27    116.00
     2     4   1400.27   1593.62    117.00
     2     4   1399.09   1596.97    118.00
     2     4   1397.92   1600.32    119.00
     2     4   1396.75   1603.67    120.00
     2     4   1395.57   1607.01    121.00
     2     4   1394.40   1610.36    122.00
     2     4   1393.29   1613.52    122.94
     2     4   1391.93   1617.05    124.00
     2     4   1390.65   1620.38    125.00
     2     4   1389.37   1623.72    126.00
     2     4   1388.08   1627.06    127.00
     2     4   1386.80   1630.39    128.00
     2     4   1385.99   1632.48    128.63
     2     4   1383.99   1638.48    130.00
     2     4   1382.53   1642.85    131.00
     2     4   1381.08   1647.22    132.00
     2     4   1379.62   1651.58    133.00
     2     4   1378.16   1655.95    134.00
     2     4   1376.70   1660.32    135.00
     2     4   1375.24   1664.68    136.00
     2     4   1373.79   1669.05    137.00
     2     4   1372.33   1673.42    138.00
     2     4   1370.87   1677.78    139.00
     2     4   1369.41   1682.15    140.00
     2     4   1367.95   1686.51    141.00
     2     4   1366.50   1690.88    142.00
     2     4   1365.04   1695.25    143.00
     2     4   1363.58   1699.61    144.00
     2     4   1362.12   1703.98    145.00
     2     4   1360.67   1708.35    146.00
     2     4   1359.21   1712.71    147.00
     2     4   1357.75   1717.08    148.00
     2     4   1356.29   1721.45    149.00
     2     4   1354.83   1725.81    150.00
     2     4   1353.38   1730.18    151.00
     2     4   1351.97   1735.03    152.00
     2     4   1350.56   1739.87    153.00
     2     4   1349.16   1744.71    154.00
     2     4   1347.75   1749.56    155.00
     2     4   1346.34   1754.40    156.00
     2     4   1344.93   1759.25    157.00
     2     4   1343.53   1764.09    158.00
     2     4   1342.12   1768.93    159.00
     2     4   1340.37   1774.96    160.24
     2     4   1339.37   1778.64    161.00
     2     4   1338.05   1783.50    162.00
     2     4   1336.73   1788.36    163.00
     2     4   1335.42   1793.22    164.00
     2     4   1334.10   1798.08    165.00
     2     4   1332.78   1802.94    166.00
     2     4   1331.46   1807.81    167.00
     2     4   1330.14   1812.67    168.00
     2     4   1328.82   1817.53    169.00
     2     4   1327.53   1822.30    169.98
     2     4   1326.59   1827.34    171.00
     2     4   1325.68   1832.28    172.00
     2     4   1324.76   1837.22    173.00
     2     4   1323.84   1842.16    174.00
     2     4   1322.92   1847.10    175.00
     2     4   1322.00   1852.04    176.00
     2     4   1321.09   1856.99    177.00
     2     4   1320.17   1861.93    178.00
     2     4   1319.25   1866.87    179.00
     2     4   1318.25   1872.24    180.09
     2     4   1317.58   1876.78    181.00
     2     4   1316.84   1881.76    182.00
     2     4   1316.10   1886.74    183.00
     2     4   1315.36   1891.72    184.00
     2     4   1314.62   1896.69    185.00
     2     4   1313.88   1901.67    186.00
     2     4   1313.14   1906.65    187.00
     2     4   1312.41   1911.63    188.00
     2     4   1311.67   1916.60    189.00
     2     4   1310.93   1921.58    190.00
     2     4   1310.33   1925.61    190.81
     2     4   1309.57   1931.56    192.00
     2     4   1308.93   1936.56    193.00
     2     4   1308.30   1941.56    194.00
     2     4   1307.66   1946.55    195.00
     2     4   1307.02   1951.55    196.00
     2     4   1306.39   1956.55    197.00
     2     4   1305.75   1961.55    198.00
     2     4   1305.11   1966.54    199.00
     2     4   1304.48   1971.54    200.00
     2     4   1303.84   1976.54    201.00
     2     4   1303.11   1982.28    202.15
     2     4   1302.43   1990.94    203.00
     2     4   1301.64   2001.12    204.00
     2     4   1300.85   2011.30    205.00
     2     4   1300.05   2021.47    206.00
     2     4   1299.26   2031.65    207.00
     2     4   1298.47   2041.82    208.00
     2     4   1297.82   2050.19    208.82
     2     4   1297.32   2062.23    210.00
     2     4   1296.90   2072.45    211.00
     2     4   1296.47   2082.67    212.00
     2     4   1296.05   2092.90    213.00
     2     4   1295.63   2103.12    214.00
     2     4   1295.21   2113.34    215.00
     2     4   1294.92   2120.39    215.69
     2     4   1294.73   2133.83    217.00
     2     4   1294.59   2144.09    218.00
     2     4   1294.44   2154.35    219.00
     2     4   1294.30   2164.61    220.00
     2     4   1294.16   2174.87    221.00
     2     4   1294.01   2185.13    222.00
     2     4   1293.92   2191.48    222.62
     2     4   1293.91   2205.67    224.00
     2     4   1293.90   2215.94    225.00
     2     4   1293.88   2226.22    226.00
     2     4   1293.87   2236.49    227.00
     2     4   1293.86   2246.77    228.00
     2     4   1293.85   2257.04    229.00
     2     4   1293.84   2265.99    229.87
     2     4   1295.15   2277.76    231.00
     2     4   1296.32   2288.18    232.00
     2     4   1297.48   2298.61    233.00
     2     4   1298.65   2309.03    234.00
     2     4   1299.81   2319.46    235.00
     2     4   1300.98   2329.88    236.00
     2     4   1301.69   2336.24    236.61
     2     4   1302.87   2344.77    238.00
     2     4   1303.71   2350.91    239.00
     2     4   1304.56   2357.04    240.00
     2     4   1305.41   2363.18    241.00
     2     4   1306.26   2369.32    242.00
     2     4   1307.10   2375.45    243.00
     2     4   1307.95   2381.59    244.00
     2     4   1308.72   2387.16    244.91
     2     4   1309.40   2393.89    246.00
     2     4   1310.02   2400.05    247.00
     2     4   1310.64   2406.21    248.00
     2     4   1311.26   2412.37    249.00
     2     4   1311.88   2418.53    250.00
     2     4   1312.50   2424.69    251.00
     2     4   1313.12   2430.85    252.00
     2     4   1313.74   2437.02    253.00
     2     4   1314.36   2443.18    254.00
     2     4   1314.82   2447.76    254.74
     2     4   1315.99   2458.40    256.00
     2     4   1316.92   2466.87    257.00
     2     4   1317.85   2475.34    258.00
     2     4   1318.78   2483.82    259.00
     2     4   1319.71   2492.29    260.00
     2     4   1320.64   2500.76    261.00
     2     4   1321.57   2509.23    262.00
     2     4   1322.49   2517.70    263.00
     2     4   1323.42   2526.17    264.00
     2     4   1324.35   2534.64    265.00
     2     4   1325.28   2543.11    266.00
     2     4   1326.21   2551.59    267.00
     2     4   1327.14   2560.06    268.00
     2     4   1328.07   2568.53    269.00
     2     4   1329.00   2577.00    270.00
     2     4   1329.47   2590.54    271.00
     2     4   1329.94   2604.09    272.00
     2     4   1330.40   2617.63    273.00
     2     4   1331.00   2634.87    274.27
     2     4   1331.08   2644.72    275.00
     2     4   1331.19   2658.26    276.00
     2     4   1331.30   2671.81    277.00
     2     4   1331.42   2685.35    278.00
     2     4   1331.50   2695.71    278.76
     2     4   1331.98   2712.44    280.00
     2     4   1332.37   2725.98    281.00
     2     4   1332.77   2739.53    282.00
     2     4   1333.00   2747.65    282.60
     2     4   1333.87   2769.10    282.00
     2     4   1335.50   2809.55    280.87
     2     4   1334.80   2840.65    280.00
     2     4   1334.00   2876.45    279.00
     2     4   1333.23   2912.19    278.00
     2     4   1332.50   2945.84    277.06
     2     4   1332.50   2983.74    276.00
     2     4   1332.50   3009.24    275.29
     2     4   1331.97   3019.01    276.00
     2     4   1331.22   3032.72    277.00
     2     4   1330.48   3046.43    278.00
     2     4   1329.73   3060.14    279.00
     2     4   1329.00   3073.56    279.98
     2     4   1328.47   3087.56    281.00
     2     4   1327.95   3101.27    282.00
     2     4   1327.43   3114.98    283.00
     2     4   1326.91   3128.69    284.00
     2     4   1326.50   3139.36    284.78
     2     4   1325.81   3156.11    286.00
     2     4   1325.25   3169.82    287.00
     2     4   1324.69   3183.53    288.00
     2     4   1324.00   3200.22    289.22
     2     4   1318.70   3256.03    289.85
     2     4   1313.79   3314.87    290.52
     2     4   1308.39   3373.18    291.19
     2     4   1307.55   3382.12    292.00
     2     4   1306.53   3393.09    293.00
     2     4   1305.51   3404.06    294.00
     2     4   1304.49   3415.03    295.00
     2     4   1303.46   3426.01    296.00
     2     4   1302.12   3440.38    297.31
     2     4   1301.71   3447.96    298.00
     2     4   1301.10   3458.95    299.00
     2     4   1300.50   3469.94    300.00
     2     4   1299.89   3480.93    301.00
     2     4   1299.29   3491.92    302.00
     2     4   1298.68   3502.91    303.00
     2     4   1298.18   3512.10    303.84
     2     4   1297.48   3524.89    305.00
     2     4   1296.88   3535.88    306.00
     2     4   1296.28   3546.87    307.00
     2     4   1295.68   3557.86    308.00
     2     4   1295.08   3568.85    309.00
     2     4   1294.49   3579.84    310.00
     2     4   1294.11   3586.77    310.63
     2     4   1293.19   3601.82    312.00
     2     4   1292.52   3612.80    313.00
     2     4   1291.84   3623.79    314.00
     2     4   1291.17   3634.78    315.00
     2     4   1290.50   3645.76    316.00
     2     4   1289.54   3661.42    317.42
     2     4   1289.06   3671.20    318.00
     2     4   1288.23   3688.21    319.00
     2     4   1287.40   3705.21    320.00
     2     4   1286.41   3725.40    321.19
     2     4   1285.63   3739.22    322.00
     2     4   1284.68   3756.22    323.00
     2     4   1283.72   3773.22    324.00
     2     4   1282.70   3791.35    325.07
     2     4   1282.17   3807.23    326.00
     2     4   1281.60   3824.25    327.00
     2     4   1281.04   3841.27    328.00
     2     4   1280.53   3856.37    328.89
     2     4   1280.36   3867.71    330.00
     2     4   1280.21   3877.91    331.00
     2     4   1280.06   3888.11    332.00
     2     4   1279.91   3898.30    333.00
     2     4   1279.69   3913.30    334.47
     2     4   1279.56   3918.69    335.00
     2     4   1279.30   3928.89    336.00
     2     4   1279.04   3939.08    337.00
     2     4   1278.78   3949.27    338.00
     2     4   1278.53   3959.46    339.00
     2     4   1278.27   3969.65    340.00
     2     4   1278.09   3976.58    340.68
     2     4   1278.25   3990.06    342.00
     2     4   1278.43   4005.08    343.47
