# Supplementary material for: Mechanical design principles of a mitotic spindle
Source: eLife. 2014 Dec 18;3:e03398. doi: 10.7554/eLife.03398 (PMC4290452; doi:10.7554/eLife.03398)
Supplement: Source Code 1. — Compressed plain text files containing raw data, scripts and analysis code. The directory ‘EM_analysis’ includes microtubule coordinates for eleven fission yeast spindles that were reconstructed using ET, in addition to MATLAB (The MathWorks inc.) programs for performing geometric analysis on the spindles' architecture. Scripts used to perform analyses of live-cell fluorescent imaging of fission yeast mitosis are included in the directory, ‘LM_analysis’. The directory, ‘simulation_configs’ contains Cytosim configuration files for simulations of yeast spindles buckling under compressive force. DOI: http://dx.doi.org/10.7554/eLife.03398.026 [file elife03398s001.zip › data_and_code/EM_analysis/spindle_coords/wild_type/embl_wt5.txt]

     1     1   1197.43   4400.27     63.00
     1     1   1212.01   4362.06     64.43
     1     1   1218.61   4347.13     65.00
     1     1   1231.40   4318.21     66.10
     1     1   1240.98   4294.44     67.00
     1     1   1251.53   4268.23     67.99
     1     1   1261.85   4241.17     69.00
     1     1   1272.33   4213.70     70.03
     1     1   1282.23   4187.73     71.00
     1     1   1292.94   4159.64     72.05
     1     1   1296.73   4150.73     73.00
     1     1   1300.72   4141.34     74.00
     1     1   1304.71   4131.96     75.00
     1     1   1308.50   4123.04     75.95
     1     1   1312.10   4112.95     77.00
     1     1   1315.53   4103.35     78.00
     1     1   1318.95   4093.74     79.00
     1     1   1324.00   4079.59     80.47
     1     1   1325.78   4074.53     81.00
     1     1   1329.15   4064.90     82.00
     1     1   1332.52   4055.28     83.00
     1     1   1335.89   4045.65     84.00
     1     1   1339.27   4036.03     85.00
     1     1   1342.18   4027.71     85.86
     1     1   1344.56   4020.51     87.00
     1     1   1346.66   4014.17     88.00
     1     1   1347.19   4008.91     89.00
     1     1   1347.72   4003.64     90.00
     1     1   1348.25   3998.38     91.00
     1     1   1348.79   3993.11     92.00
     1     1   1349.16   3989.40     92.71
     1     1   1350.69   3982.58     94.00
     1     1   1351.87   3977.32     95.00
     1     1   1353.05   3972.05     96.00
     1     1   1354.23   3966.79     97.00
     1     1   1355.66   3960.42     98.21
     1     1   1356.18   3956.26     99.00
     1     1   1356.85   3950.99    100.00
     1     1   1357.51   3945.73    101.00
     1     1   1358.17   3940.46    102.00
     1     1   1358.83   3935.20    103.00
     1     1   1359.66   3928.63    104.25
     1     1   1360.07   3924.67    105.00
     1     1   1360.62   3919.40    106.00
     1     1   1361.16   3914.14    107.00
     1     1   1361.71   3908.87    108.00
     1     1   1362.25   3903.61    109.00
     1     1   1362.66   3899.65    109.75
     1     1   1362.91   3896.09    111.00
     1     1   1363.11   3893.23    112.00
     1     1   1363.32   3890.37    113.00
     1     1   1363.52   3887.52    114.00
     1     1   1363.72   3884.66    115.00
     1     1   1363.92   3881.80    116.00
     1     1   1364.13   3878.95    117.00
     1     1   1364.33   3876.09    118.00
     1     1   1364.53   3873.24    119.00
     1     1   1364.66   3871.40    119.64
     1     1   1364.91   3867.52    121.00
     1     1   1365.09   3864.67    122.00
     1     1   1365.27   3861.81    123.00
     1     1   1365.45   3858.95    124.00
     1     1   1365.63   3856.10    125.00
     1     1   1365.81   3853.24    126.00
     1     1   1365.99   3850.39    127.00
     1     1   1366.17   3847.53    128.00
     1     1   1366.35   3844.67    129.00
     1     1   1366.54   3841.82    130.00
     1     1   1366.66   3839.86    130.69
     1     1   1366.94   3836.10    132.00
     1     1   1367.15   3833.25    133.00
     1     1   1367.36   3830.39    134.00
     1     1   1367.58   3827.53    135.00
     1     1   1367.79   3824.68    136.00
     1     1   1368.00   3821.82    137.00
     1     1   1368.21   3818.97    138.00
     1     1   1368.43   3816.11    139.00
     1     1   1368.64   3813.25    140.00
     1     1   1368.85   3810.40    141.00
     1     1   1369.16   3806.27    142.44
     1     1   1369.11   3804.68    143.00
     1     1   1369.03   3801.83    144.00
     1     1   1368.94   3798.97    145.00
     1     1   1368.85   3796.11    146.00
     1     1   1368.77   3793.26    147.00
     1     1   1368.68   3790.40    148.00
     1     1   1368.60   3787.55    149.00
     1     1   1368.51   3784.69    150.00
     1     1   1368.42   3781.83    151.00
     1     1   1368.34   3778.98    152.00
     1     1   1368.25   3776.12    153.00
     1     1   1368.16   3773.10    154.06
     1     1   1368.06   3770.65    155.00
     1     1   1367.95   3768.05    156.00
     1     1   1367.84   3765.44    157.00
     1     1   1367.73   3762.84    158.00
     1     1   1367.62   3760.24    159.00
     1     1   1367.51   3757.64    160.00
     1     1   1367.41   3755.04    161.00
     1     1   1367.30   3752.44    162.00
     1     1   1367.19   3749.83    163.00
     1     1   1367.08   3747.23    164.00
     1     1   1366.97   3744.63    165.00
     1     1   1366.86   3742.03    166.00
     1     1   1366.75   3739.43    167.00
     1     1   1366.65   3736.82    168.00
     1     1   1366.58   3735.14    168.65
     1     1   1366.07   3731.77    170.00
     1     1   1365.69   3729.27    171.00
     1     1   1365.32   3726.78    172.00
     1     1   1364.94   3724.28    173.00
     1     1   1364.56   3721.79    174.00
     1     1   1364.19   3719.30    175.00
     1     1   1363.81   3716.80    176.00
     1     1   1363.44   3714.31    177.00
     1     1   1363.06   3711.81    178.00
     1     1   1362.69   3709.32    179.00
     1     1   1362.31   3706.82    180.00
     1     1   1361.90   3704.09    181.10
     1     1   1361.78   3701.82    182.00
     1     1   1361.65   3699.31    183.00
     1     1   1361.51   3696.80    184.00
     1     1   1361.38   3694.29    185.00
     1     1   1361.25   3691.78    186.00
     1     1   1361.12   3689.26    187.00
     1     1   1360.99   3686.75    188.00
     1     1   1360.85   3684.24    189.00
     1     1   1360.72   3681.73    190.00
     1     1   1360.59   3679.22    191.00
     1     1   1360.46   3676.71    192.00
     1     1   1360.38   3675.17    192.61
     1     1   1360.08   3671.82    194.00
     1     1   1359.87   3669.40    195.00
     1     1   1359.65   3666.98    196.00
     1     1   1359.44   3664.56    197.00
     1     1   1359.22   3662.15    198.00
     1     1   1359.01   3659.73    199.00
     1     1   1358.80   3657.31    200.00
     1     1   1358.58   3654.90    201.00
     1     1   1358.37   3652.48    202.00
     1     1   1358.15   3650.06    203.00
     1     1   1357.99   3648.26    203.74
     1     1   1357.83   3645.22    205.00
     1     1   1357.69   3642.80    206.00
     1     1   1357.56   3640.38    207.00
     1     1   1357.42   3637.95    208.00
     1     1   1357.29   3635.53    209.00
     1     1   1357.15   3633.11    210.00
     1     1   1357.02   3630.68    211.00
     1     1   1356.88   3628.26    212.00
     1     1   1356.75   3625.84    213.00
     1     1   1356.61   3623.42    214.00
     1     1   1356.48   3620.99    215.00
     1     1   1356.34   3618.57    216.00
     1     1   1356.21   3616.15    217.00
     1     1   1356.04   3613.21    218.21
     1     1   1355.91   3611.30    219.00
     1     1   1355.74   3608.88    220.00
     1     1   1355.57   3606.46    221.00
     1     1   1355.40   3604.04    222.00
     1     1   1355.23   3601.62    223.00
     1     1   1355.07   3599.20    224.00
     1     1   1354.90   3596.78    225.00
     1     1   1354.73   3594.36    226.00
     1     1   1354.56   3591.94    227.00
     1     1   1354.39   3589.52    228.00
     1     1   1354.22   3587.10    229.00
     1     1   1354.05   3584.68    230.00
     1     1   1353.86   3582.03    231.10
     1     1   1353.35   3579.99    232.00
     1     1   1352.79   3577.74    233.00
     1     1   1352.23   3575.48    234.00
     1     1   1351.66   3573.23    235.00
     1     1   1351.08   3570.87    236.05
     1     1   1350.64   3568.14    237.00
     1     1   1350.18   3565.27    238.00
     1     1   1349.72   3562.40    239.00
     1     1   1349.26   3559.53    240.00
     1     1   1348.80   3556.67    241.00
     1     1   1348.34   3553.80    242.00
     1     1   1347.74   3550.09    243.29
     1     1   1347.90   3548.07    244.00
     1     1   1348.11   3545.20    245.00
     1     1   1348.33   3542.33    246.00
     1     1   1348.55   3539.47    247.00
     1     1   1348.77   3536.60    248.00
     1     1   1349.08   3532.59    249.40
     1     1   1349.03   3530.86    250.00
     1     1   1348.95   3528.00    251.00
     1     1   1348.87   3525.13    252.00
     1     1   1348.79   3522.26    253.00
     1     1   1348.71   3519.40    254.00
     1     1   1348.63   3516.53    255.00
     1     1   1348.55   3513.66    256.00
     1     1   1348.47   3510.80    257.00
     1     1   1348.41   3508.54    257.79
     1     1   1348.56   3505.06    259.00
     1     1   1348.68   3502.20    260.00
     1     1   1348.81   3499.33    261.00
     1     1   1348.93   3496.46    262.00
     1     1   1349.06   3493.59    263.00
     1     1   1349.18   3490.73    264.00
     1     1   1349.31   3487.86    265.00
     1     1   1349.43   3484.99    266.00
     1     1   1349.56   3482.13    267.00
     1     1   1349.74   3477.92    268.47
     1     1   1349.80   3476.39    269.00
     1     1   1349.90   3473.53    270.00
     1     1   1350.01   3470.66    271.00
     1     1   1350.12   3467.79    272.00
     1     1   1350.22   3464.93    273.00
     1     1   1350.33   3462.06    274.00
     1     1   1350.43   3459.19    275.00
     1     1   1350.54   3456.32    276.00
     1     1   1350.65   3453.46    277.00
     1     1   1350.75   3450.59    278.00
     1     1   1350.86   3447.72    279.00
     1     1   1350.96   3444.86    280.00
     1     1   1351.08   3441.83    281.06
     1     1   1351.13   3439.12    282.00
     1     1   1351.20   3436.26    283.00
     1     1   1351.26   3433.39    284.00
     1     1   1351.32   3430.52    285.00
     1     1   1351.38   3427.66    286.00
     1     1   1351.45   3424.79    287.00
     1     1   1351.51   3421.92    288.00
     1     1   1351.57   3419.05    289.00
     1     1   1351.63   3416.19    290.00
     1     1   1351.70   3413.32    291.00
     1     1   1351.74   3411.21    291.74
     1     1   1351.04   3407.83    293.00
     1     1   1350.48   3405.15    294.00
     1     1   1349.93   3402.48    295.00
     1     1   1349.37   3399.80    296.00
     1     1   1348.82   3397.13    297.00
     1     1   1348.26   3394.45    298.00
     1     1   1347.70   3391.78    299.00
     1     1   1347.18   3389.26    299.94
     1     1   1348.09   3385.77    301.00
     1     1   1348.95   3382.48    302.00
     1     1   1349.81   3379.19    303.00
     1     1   1350.67   3375.90    304.00
     1     1   1351.53   3372.61    305.00
     1     1   1352.39   3369.32    306.00
     1     1   1353.25   3366.03    307.00
     1     1   1354.10   3362.74    308.00
     1     1   1354.96   3359.45    309.00
     1     1   1355.82   3356.16    310.00
     1     1   1356.68   3352.87    311.00
     1     1   1357.54   3349.58    312.00
     1     1   1358.40   3346.29    313.00
     1     1   1359.53   3341.95    314.32
     1     1   1360.25   3339.74    315.00
     1     1   1361.30   3336.49    316.00
     1     1   1362.35   3333.23    317.00
     1     1   1363.40   3329.98    318.00
     1     1   1364.45   3326.73    319.00
     1     1   1365.50   3323.48    320.00
     1     1   1366.55   3320.23    321.00
     1     1   1367.60   3316.98    322.00
     1     1   1368.65   3313.73    323.00
     1     1   1369.70   3310.48    324.00
     1     1   1370.75   3307.22    325.00
     1     1   1371.80   3303.97    326.00
     1     1   1372.85   3300.72    327.00
     1     1   1373.90   3297.47    328.00
     1     1   1374.95   3294.22    329.00
     1     1   1376.06   3290.80    330.05
     1     1   1376.85   3287.68    331.00
     1     1   1377.68   3284.38    332.00
     1     1   1378.52   3281.09    333.00
     1     1   1379.35   3277.79    334.00
     1     1   1380.18   3274.49    335.00
     1     1   1381.01   3271.20    336.00
     1     1   1381.85   3267.90    337.00
     1     1   1382.68   3264.61    338.00
     1     1   1383.51   3261.31    339.00
     1     1   1384.35   3258.02    340.00
     1     1   1385.18   3254.72    341.00
     1     1   1386.01   3251.43    342.00
     1     1   1386.84   3248.13    343.00
     1     1   1387.68   3244.84    344.00
     1     1   1388.51   3241.54    345.00
     1     1   1389.34   3238.24    346.00
     1     1   1390.01   3235.60    346.80
     1     1   1391.02   3231.66    348.00
     1     1   1391.86   3228.36    349.00
     1     1   1392.71   3225.07    350.00
     1     1   1393.55   3221.78    351.00
     1     1   1394.39   3218.48    352.00
     1     1   1395.23   3215.19    353.00
     1     1   1396.08   3211.90    354.00
     1     1   1396.92   3208.60    355.00
     1     1   1397.76   3205.31    356.00
     1     1   1398.60   3202.01    357.00
     1     1   1399.44   3198.72    358.00
     1     1   1399.99   3196.60    358.64
     1     1   1401.41   3193.78    360.00
     1     1   1402.46   3191.70    361.00
     1     1   1403.22   3190.19    361.72
     1     1   1404.13   3185.96    363.00
     1     1   1404.84   3182.65    364.00
     1     1   1405.56   3179.33    365.00
     1     1   1406.27   3176.02    366.00
     1     1   1406.98   3172.70    367.00
     1     1   1407.70   3169.39    368.00
     1     1   1408.41   3166.07    369.00
     1     1   1409.03   3163.19    369.87
     1     1   1409.83   3159.44    371.00
     1     1   1410.54   3156.13    372.00
     1     1   1411.24   3152.81    373.00
     1     1   1411.95   3149.50    374.00
     1     1   1412.66   3146.18    375.00
     1     1   1413.36   3142.87    376.00
     1     1   1414.07   3139.55    377.00
     1     1   1414.78   3136.23    378.00
     1     1   1415.48   3132.92    379.00
     1     1   1416.19   3129.60    380.00
     1     1   1416.94   3126.06    381.07
     1     1   1417.34   3122.93    382.00
     1     1   1417.77   3119.58    383.00
     1     1   1418.19   3116.22    384.00
     1     1   1418.62   3112.87    385.00
     1     1   1419.05   3109.51    386.00
     1     1   1419.47   3106.16    387.00
     1     1   1419.90   3102.80    388.00
     1     1   1420.33   3099.45    389.00
     1     1   1420.75   3096.09    390.00
     1     1   1421.18   3092.74    391.00
     1     1   1421.60   3089.38    392.00
     1     1   1422.03   3086.03    393.00
     1     1   1422.46   3082.67    394.00
     1     1   1422.88   3079.32    395.00
     1     1   1423.31   3075.96    396.00
     1     1   1423.70   3072.60    397.00
     1     1   1424.10   3069.24    398.00
     1     1   1424.49   3065.88    399.00
     1     1   1424.88   3062.52    400.00
     1     1   1425.27   3059.16    401.00
     1     1   1425.67   3055.80    402.00
     1     1   1426.06   3052.44    403.00
     1     1   1426.45   3049.08    404.00
     1     1   1426.85   3045.72    405.00
     1     1   1427.24   3042.36    406.00
     1     1   1427.63   3039.00    407.00
     1     1   1428.02   3035.64    408.00
     1     1   1428.42   3032.28    409.00
     1     1   1428.81   3028.92    410.00
     1     1   1429.20   3025.56    411.00
     1     1   1429.60   3022.20    412.00
     1     1   1429.98   3018.95    412.97
     1     1   1430.26   3015.54    414.00
     1     1   1430.53   3012.24    415.00
     1     1   1430.80   3008.93    416.00
     1     1   1431.07   3005.63    417.00
     1     1   1431.34   3002.33    418.00
     1     1   1431.61   2999.02    419.00
     1     1   1431.88   2995.72    420.00
     1     1   1432.15   2992.41    421.00
     1     1   1432.42   2989.11    422.00
     1     1   1432.69   2985.81    423.00
     1     1   1432.96   2982.50    424.00
     1     1   1433.24   2979.20    425.00
     1     1   1433.51   2975.89    426.00
     1     1   1433.78   2972.59    427.00
     1     1   1434.05   2969.29    428.00
     1     1   1434.32   2965.98    429.00
     1     1   1434.59   2962.68    430.00
     1     1   1434.86   2959.38    431.00
     1     1   1435.13   2956.07    432.00
     1     1   1435.52   2951.31    433.44
     1     1   1435.61   2949.34    434.00
     1     1   1435.77   2945.82    435.00
     1     1   1435.93   2942.30    436.00
     1     1   1436.09   2938.78    437.00
     1     1   1436.25   2935.26    438.00
     1     1   1436.41   2931.74    439.00
     1     1   1436.57   2928.22    440.00
     1     1   1436.73   2924.70    441.00
     1     1   1436.89   2921.18    442.00
     1     1   1437.05   2917.66    443.00
     1     1   1437.21   2914.14    444.00
     1     1   1437.37   2910.62    445.00
     1     1   1437.52   2907.10    446.00
     1     1   1437.68   2903.57    447.00
     1     1   1437.84   2900.05    448.00
     1     1   1438.00   2896.53    449.00
     1     1   1438.16   2893.01    450.00
     1     1   1438.32   2889.49    451.00
     1     1   1438.48   2885.97    452.00
     1     1   1438.64   2882.45    453.00
     1     1   1438.86   2877.70    454.35
     1     1   1438.80   2875.41    455.00
     1     1   1438.71   2871.89    456.00
     1     1   1438.62   2868.37    457.00
     1     1   1438.54   2864.85    458.00
     1     1   1438.45   2861.33    459.00
     1     1   1438.36   2857.81    460.00
     1     1   1438.27   2854.29    461.00
     1     1   1438.19   2850.76    462.00
     1     1   1438.10   2847.24    463.00
     1     1   1438.01   2843.72    464.00
     1     1   1437.92   2840.20    465.00
     1     1   1437.84   2836.68    466.00
     1     1   1437.75   2833.16    467.00
     1     1   1437.66   2829.64    468.00
     1     1   1437.58   2826.12    469.00
     1     1   1437.49   2822.60    470.00
     1     1   1437.40   2819.08    471.00
     1     1   1437.31   2815.56    472.00
     1     1   1437.23   2812.04    473.00
     1     1   1437.14   2808.52    474.00
     1     1   1437.05   2805.00    475.00
     1     1   1436.96   2801.48    476.00
     1     1   1436.86   2797.12    477.24
     1     1   1436.59   2794.60    478.00
     1     1   1436.24   2791.30    479.00
     1     1   1435.89   2788.01    480.00
     1     1   1435.53   2784.71    481.00
     1     1   1435.18   2781.41    482.00
     1     1   1434.83   2778.11    483.00
     1     1   1434.48   2774.81    484.00
     1     1   1434.13   2771.51    485.00
     1     1   1433.78   2768.21    486.00
     1     1   1433.43   2764.91    487.00
     1     1   1433.08   2761.61    488.00
     1     1   1432.79   2758.97    488.80
     1     1   1432.75   2755.19    490.00
     1     1   1432.72   2752.04    491.00
     1     1   1432.68   2748.89    492.00
     1     1   1432.65   2745.74    493.00
     1     1   1432.61   2742.59    494.00
     1     1   1432.58   2739.43    495.00
     1     1   1432.54   2736.28    496.00
     1     1   1432.51   2733.13    497.00
     1     1   1432.47   2729.98    498.00
     1     1   1432.44   2726.83    499.00
     1     1   1432.40   2723.68    500.00
     1     1   1432.37   2720.52    501.00
     1     1   1432.33   2717.37    502.00
     1     1   1432.29   2713.80    503.13
     1     1   1432.37   2711.07    504.00
     1     1   1432.46   2707.92    505.00
     1     1   1432.55   2704.77    506.00
     1     1   1432.64   2701.62    507.00
     1     1   1432.73   2698.46    508.00
     1     1   1432.82   2695.31    509.00
     1     1   1432.91   2692.16    510.00
     1     1   1433.00   2689.01    511.00
     1     1   1433.09   2685.86    512.00
     1     1   1433.19   2682.71    513.00
     1     1   1433.28   2679.56    514.00
     1     1   1433.37   2676.40    515.00
     1     1   1433.46   2673.25    516.00
     1     1   1433.55   2670.10    517.00
     1     1   1433.64   2666.95    518.00
     1     1   1433.73   2663.80    519.00
     1     1   1433.79   2661.45    519.74
     1     1   1433.95   2657.49    521.00
     1     1   1434.07   2654.34    522.00
     1     1   1434.19   2651.19    523.00
     1     1   1434.31   2648.04    524.00
     1     1   1434.43   2644.89    525.00
     1     1   1434.55   2641.74    526.00
     1     1   1434.67   2638.59    527.00
     1     1   1434.79   2635.44    528.00
     1     1   1434.91   2632.28    529.00
     1     1   1435.03   2629.13    530.00
     1     1   1435.15   2625.98    531.00
     1     1   1435.27   2622.83    532.00
     1     1   1435.39   2619.68    533.00
     1     1   1435.51   2616.53    534.00
     1     1   1435.63   2613.37    535.00
     1     1   1435.79   2609.10    536.36
     1     1   1435.73   2603.32    537.00
     1     1   1435.64   2594.35    538.00
     1     1   1435.54   2585.38    539.00
     1     1   1435.45   2576.41    540.00
     1     1   1435.35   2567.44    541.00
     1     1   1435.26   2558.46    542.00
     1     1   1435.16   2549.49    543.00
     1     1   1435.07   2540.52    544.00
     1     1   1434.97   2531.55    545.00
     1     1   1434.88   2522.58    546.00
     1     1   1434.78   2513.60    547.00
     1     1   1434.69   2504.63    548.00
     1     1   1434.60   2496.04    548.96
     1     2   1184.43   4401.27     75.00
     1     2   1203.92   4348.77     75.20
     1     2   1229.55   4285.77     75.43
     1     2   1256.38   4216.81     75.69
     1     2   1281.55   4153.63     75.93
     1     2   1287.22   4138.37     77.00
     1     2   1292.52   4124.13     78.00
     1     2   1297.82   4109.90     79.00
     1     2   1303.33   4095.09     80.04
     1     2   1308.53   4081.46     81.00
     1     2   1313.94   4067.27     82.00
     1     2   1319.36   4053.07     83.00
     1     2   1326.47   4034.41     84.31
     1     2   1327.81   4028.23     85.00
     1     2   1329.76   4019.21     86.00
     1     2   1331.71   4010.19     87.00
     1     2   1333.66   4001.17     88.00
     1     2   1335.00   3995.81     89.00
     1     2   1336.35   3990.45     90.00
     1     2   1337.69   3985.09     91.00
     1     2   1339.04   3979.73     92.00
     1     2   1340.38   3974.37     93.00
     1     2   1341.70   3969.09     93.99
     1     2   1342.35   3963.55     95.00
     1     2   1342.99   3958.09     96.00
     1     2   1343.62   3952.63     97.00
     1     2   1344.26   3947.17     98.00
     1     2   1344.90   3941.71     99.00
     1     2   1345.54   3936.25    100.00
     1     2   1346.17   3930.79    101.00
     1     2   1346.66   3926.61    101.77
     1     2   1347.46   3919.88    103.00
     1     2   1348.10   3914.42    104.00
     1     2   1348.74   3908.96    105.00
     1     2   1349.39   3903.50    106.00
     1     2   1350.03   3898.04    107.00
     1     2   1350.67   3892.58    108.00
     1     2   1351.31   3887.12    109.00
     1     2   1351.89   3882.27    109.89
     1     2   1352.22   3878.66    111.00
     1     2   1352.53   3875.41    112.00
     1     2   1352.84   3872.16    113.00
     1     2   1353.14   3868.91    114.00
     1     2   1353.45   3865.66    115.00
     1     2   1353.75   3862.41    116.00
     1     2   1354.06   3859.16    117.00
     1     2   1354.36   3855.91    118.00
     1     2   1354.64   3852.98    118.90
     1     2   1354.81   3849.40    120.00
     1     2   1354.96   3846.14    121.00
     1     2   1355.11   3842.88    122.00
     1     2   1355.26   3839.61    123.00
     1     2   1355.41   3836.35    124.00
     1     2   1355.56   3833.09    125.00
     1     2   1355.71   3829.83    126.00
     1     2   1355.86   3826.57    127.00
     1     2   1356.02   3823.31    128.00
     1     2   1356.16   3820.17    128.96
     1     2   1356.10   3816.77    130.00
     1     2   1356.04   3813.49    131.00
     1     2   1355.98   3810.21    132.00
     1     2   1355.92   3806.93    133.00
     1     2   1355.86   3803.65    134.00
     1     2   1355.80   3800.38    135.00
     1     2   1355.74   3797.10    136.00
     1     2   1355.68   3793.82    137.00
     1     2   1355.62   3790.54    138.00
     1     2   1355.56   3787.26    139.00
     1     2   1355.49   3783.35    140.19
     1     2   1355.41   3781.12    141.00
     1     2   1355.32   3778.36    142.00
     1     2   1355.22   3775.60    143.00
     1     2   1355.13   3772.84    144.00
     1     2   1355.04   3770.08    145.00
     1     2   1354.95   3767.31    146.00
     1     2   1354.85   3764.55    147.00
     1     2   1354.76   3761.79    148.00
     1     2   1354.67   3759.03    149.00
     1     2   1354.57   3756.27    150.00
     1     2   1354.48   3753.51    151.00
     1     2   1354.38   3750.56    152.07
     1     2   1354.37   3747.80    153.00
     1     2   1354.35   3744.84    154.00
     1     2   1354.33   3741.88    155.00
     1     2   1354.31   3738.92    156.00
     1     2   1354.29   3735.96    157.00
     1     2   1354.28   3733.00    158.00
     1     2   1354.26   3730.04    159.00
     1     2   1354.24   3727.08    160.00
     1     2   1354.22   3724.12    161.00
     1     2   1354.21   3721.16    162.00
     1     2   1354.19   3718.20    163.00
     1     2   1354.17   3715.24    164.00
     1     2   1354.15   3712.28    165.00
     1     2   1354.13   3709.32    166.00
     1     2   1354.12   3706.36    167.00
     1     2   1354.10   3703.41    168.00
     1     2   1354.08   3700.17    169.09
     1     2   1353.81   3697.90    170.00
     1     2   1353.51   3695.40    171.00
     1     2   1353.21   3692.90    172.00
     1     2   1352.91   3690.40    173.00
     1     2   1352.61   3687.91    174.00
     1     2   1352.32   3685.41    175.00
     1     2   1352.02   3682.91    176.00
     1     2   1351.72   3680.41    177.00
     1     2   1351.42   3677.91    178.00
     1     2   1351.12   3675.41    179.00
     1     2   1350.82   3672.91    180.00
     1     2   1350.45   3669.83    181.23
     1     2   1350.34   3667.90    182.00
     1     2   1350.20   3665.39    183.00
     1     2   1350.06   3662.88    184.00
     1     2   1349.91   3660.37    185.00
     1     2   1349.77   3657.86    186.00
     1     2   1349.63   3655.35    187.00
     1     2   1349.48   3652.84    188.00
     1     2   1349.34   3650.33    189.00
     1     2   1349.20   3647.82    190.00
     1     2   1349.05   3645.31    191.00
     1     2   1348.91   3642.79    192.00
     1     2   1348.77   3640.28    193.00
     1     2   1348.62   3637.77    194.00
     1     2   1348.48   3635.26    195.00
     1     2   1348.34   3632.75    196.00
     1     2   1348.22   3630.76    196.80
     1     2   1348.08   3627.73    198.00
     1     2   1347.97   3625.22    199.00
     1     2   1347.85   3622.71    200.00
     1     2   1347.73   3620.19    201.00
     1     2   1347.62   3617.68    202.00
     1     2   1347.50   3615.17    203.00
     1     2   1347.39   3612.66    204.00
     1     2   1347.27   3610.14    205.00
     1     2   1347.15   3607.63    206.00
     1     2   1347.04   3605.12    207.00
     1     2   1346.92   3602.61    208.00
     1     2   1346.81   3600.09    209.00
     1     2   1346.69   3597.58    210.00
     1     2   1346.57   3595.07    211.00
     1     2   1346.46   3592.56    212.00
     1     2   1346.34   3590.04    213.00
     1     2   1346.27   3588.53    213.60
     1     2   1346.28   3585.01    215.00
     1     2   1346.29   3582.49    216.00
     1     2   1346.30   3579.97    217.00
     1     2   1346.31   3577.44    218.00
     1     2   1346.31   3574.92    219.00
     1     2   1346.32   3572.40    220.00
     1     2   1346.33   3569.88    221.00
     1     2   1346.34   3567.36    222.00
     1     2   1346.35   3564.84    223.00
     1     2   1346.35   3562.32    224.00
     1     2   1346.36   3559.80    225.00
     1     2   1346.37   3557.28    226.00
     1     2   1346.38   3554.76    227.00
     1     2   1346.38   3552.23    228.00
     1     2   1346.39   3549.71    229.00
     1     2   1346.40   3547.33    229.94
     1     2   1346.78   3543.76    231.00
     1     2   1347.13   3540.37    232.00
     1     2   1347.49   3536.99    233.00
     1     2   1347.84   3533.60    234.00
     1     2   1348.08   3531.41    234.65
     1     2   1348.08   3527.23    236.00
     1     2   1348.08   3524.13    237.00
     1     2   1348.08   3521.04    238.00
     1     2   1348.08   3517.95    239.00
     1     2   1348.08   3514.86    240.00
     1     2   1348.08   3511.77    241.00
     1     2   1348.08   3507.34    242.43
     1     2   1348.14   3505.71    243.00
     1     2   1348.27   3502.85    244.00
     1     2   1348.39   3499.98    245.00
     1     2   1348.51   3497.11    246.00
     1     2   1348.64   3494.24    247.00
     1     2   1348.76   3491.38    248.00
     1     2   1348.88   3488.51    249.00
     1     2   1349.00   3485.64    250.00
     1     2   1349.13   3482.78    251.00
     1     2   1349.25   3479.91    252.00
     1     2   1349.41   3476.18    253.30
     1     2   1349.51   3474.18    254.00
     1     2   1349.65   3471.31    255.00
     1     2   1349.79   3468.44    256.00
     1     2   1349.93   3465.58    257.00
     1     2   1350.07   3462.71    258.00
     1     2   1350.22   3459.84    259.00
     1     2   1350.36   3456.97    260.00
     1     2   1350.50   3454.11    261.00
     1     2   1350.64   3451.24    262.00
     1     2   1350.78   3448.37    263.00
     1     2   1350.92   3445.51    264.00
     1     2   1351.07   3442.64    265.00
     1     2   1351.21   3439.77    266.00
     1     2   1351.41   3435.72    267.42
     1     2   1351.58   3434.04    268.00
     1     2   1351.88   3431.17    269.00
     1     2   1352.19   3428.31    270.00
     1     2   1352.49   3425.44    271.00
     1     2   1352.79   3422.57    272.00
     1     2   1353.09   3419.70    273.00
     1     2   1353.39   3416.84    274.00
     1     2   1353.69   3413.97    275.00
     1     2   1353.99   3411.10    276.00
     1     2   1354.29   3408.24    277.00
     1     2   1354.59   3405.37    278.00
     1     2   1354.89   3402.50    279.00
     1     2   1355.19   3399.64    280.00
     1     2   1355.49   3396.77    281.00
     1     2   1355.79   3393.90    282.00
     1     2   1356.09   3391.04    283.00
     1     2   1356.40   3388.17    284.00
     1     2   1356.74   3384.87    285.15
     1     2   1357.06   3382.43    286.00
     1     2   1357.44   3379.57    287.00
     1     2   1357.82   3376.70    288.00
     1     2   1358.20   3373.83    289.00
     1     2   1358.57   3370.97    290.00
     1     2   1358.95   3368.10    291.00
     1     2   1359.41   3364.64    292.21
     1     2   1359.91   3362.13    293.00
     1     2   1360.54   3358.96    294.00
     1     2   1361.17   3355.80    295.00
     1     2   1361.81   3352.63    296.00
     1     2   1362.44   3349.47    297.00
     1     2   1363.07   3346.30    298.00
     1     2   1363.70   3343.14    299.00
     1     2   1364.34   3339.97    300.00
     1     2   1364.97   3336.81    301.00
     1     2   1365.60   3333.64    302.00
     1     2   1366.23   3330.47    303.00
     1     2   1366.87   3327.31    304.00
     1     2   1367.50   3324.14    305.00
     1     2   1368.13   3320.98    306.00
     1     2   1368.54   3318.93    306.65
     1     2   1369.77   3314.14    308.00
     1     2   1370.68   3310.59    309.00
     1     2   1371.59   3307.05    310.00
     1     2   1372.49   3303.51    311.00
     1     2   1373.40   3299.96    312.00
     1     2   1374.31   3296.42    313.00
     1     2   1375.22   3292.88    314.00
     1     2   1376.13   3289.34    315.00
     1     2   1377.04   3285.79    316.00
     1     2   1377.94   3282.25    317.00
     1     2   1378.43   3280.36    317.53
     1     2   1379.66   3275.14    319.00
     1     2   1380.49   3271.58    320.00
     1     2   1381.33   3268.03    321.00
     1     2   1382.17   3264.47    322.00
     1     2   1383.01   3260.91    323.00
     1     2   1383.84   3257.35    324.00
     1     2   1384.68   3253.80    325.00
     1     2   1385.52   3250.24    326.00
     1     2   1386.35   3246.68    327.00
     1     2   1387.19   3243.12    328.00
     1     2   1388.03   3239.57    329.00
     1     2   1388.48   3237.65    329.54
     1     2   1389.54   3232.42    331.00
     1     2   1390.27   3228.84    332.00
     1     2   1391.00   3225.26    333.00
     1     2   1391.73   3221.68    334.00
     1     2   1392.46   3218.10    335.00
     1     2   1393.18   3214.52    336.00
     1     2   1393.91   3210.94    337.00
     1     2   1394.64   3207.36    338.00
     1     2   1395.37   3203.78    339.00
     1     2   1396.10   3200.20    340.00
     1     2   1396.83   3196.62    341.00
     1     2   1397.55   3193.04    342.00
     1     2   1398.16   3190.09    342.82
     1     2   1398.79   3185.84    344.00
     1     2   1399.34   3182.22    345.00
     1     2   1399.88   3178.60    346.00
     1     2   1400.42   3174.99    347.00
     1     2   1400.96   3171.37    348.00
     1     2   1401.51   3167.75    349.00
     1     2   1401.98   3164.61    349.87
     1     2   1402.82   3159.86    351.00
     1     2   1403.57   3155.66    352.00
     1     2   1404.32   3151.46    353.00
     1     2   1405.07   3147.26    354.00
     1     2   1405.81   3143.06    355.00
     1     2   1406.56   3138.86    356.00
     1     2   1407.31   3134.66    357.00
     1     2   1408.05   3130.46    358.00
     1     2   1408.80   3126.26    359.00
     1     2   1409.55   3122.06    360.00
     1     2   1410.02   3119.40    360.63
     1     2   1410.70   3114.27    362.00
     1     2   1411.20   3110.51    363.00
     1     2   1411.70   3106.75    364.00
     1     2   1412.20   3102.99    365.00
     1     2   1412.70   3099.23    366.00
     1     2   1413.21   3095.48    367.00
     1     2   1413.71   3091.72    368.00
     1     2   1414.16   3088.34    368.90
     1     2   1414.85   3084.21    370.00
     1     2   1415.47   3080.46    371.00
     1     2   1416.10   3076.70    372.00
     1     2   1416.73   3072.95    373.00
     1     2   1417.36   3069.20    374.00
     1     2   1417.98   3065.45    375.00
     1     2   1418.61   3061.70    376.00
     1     2   1419.24   3057.94    377.00
     1     2   1419.86   3054.19    378.00
     1     2   1420.49   3050.44    379.00
     1     2   1421.12   3046.69    380.00
     1     2   1421.59   3043.86    380.75
     1     2   1422.13   3039.17    382.00
     1     2   1422.56   3035.41    383.00
     1     2   1422.99   3031.65    384.00
     1     2   1423.43   3027.89    385.00
     1     2   1423.86   3024.13    386.00
     1     2   1424.29   3020.37    387.00
     1     2   1424.72   3016.61    388.00
     1     2   1425.16   3012.85    389.00
     1     2   1425.59   3009.09    390.00
     1     2   1426.02   3005.32    391.00
     1     2   1426.45   3001.56    392.00
     1     2   1426.88   2997.80    393.00
     1     2   1427.25   2994.58    393.86
     1     2   1427.81   2990.28    395.00
     1     2   1428.30   2986.52    396.00
     1     2   1428.78   2982.77    397.00
     1     2   1429.27   2979.01    398.00
     1     2   1429.75   2975.25    399.00
     1     2   1430.24   2971.49    400.00
     1     2   1430.73   2967.73    401.00
     1     2   1431.21   2963.97    402.00
     1     2   1431.70   2960.21    403.00
     1     2   1432.18   2956.46    404.00
     1     2   1432.67   2952.70    405.00
     1     2   1433.16   2948.94    406.00
     1     2   1433.64   2945.18    407.00
     1     2   1434.13   2941.42    408.00
     1     2   1434.61   2937.72    408.99
     1     2   1435.03   2933.10    410.00
     1     2   1435.45   2928.55    411.00
     1     2   1435.87   2924.00    412.00
     1     2   1436.29   2919.45    413.00
     1     2   1436.72   2914.90    414.00
     1     2   1437.14   2910.35    415.00
     1     2   1437.56   2905.80    416.00
     1     2   1437.98   2901.25    417.00
     1     2   1438.40   2896.70    418.00
     1     2   1438.82   2892.15    419.00
     1     2   1439.24   2887.60    420.00
     1     2   1439.66   2883.05    421.00
     1     2   1440.08   2878.51    422.00
     1     2   1440.52   2873.72    423.05
     1     2   1440.58   2870.83    424.00
     1     2   1440.63   2867.79    425.00
     1     2   1440.69   2864.74    426.00
     1     2   1440.74   2861.70    427.00
     1     2   1440.80   2858.65    428.00
     1     2   1440.86   2855.61    429.00
     1     2   1440.91   2852.56    430.00
     1     2   1440.97   2849.52    431.00
     1     2   1441.02   2846.47    432.00
     1     2   1441.08   2843.43    433.00
     1     2   1441.14   2840.39    434.00
     1     2   1441.19   2837.50    434.95
     1     2   1441.24   2834.30    436.00
     1     2   1441.29   2831.25    437.00
     1     2   1441.34   2828.21    438.00
     1     2   1441.39   2825.16    439.00
     1     2   1441.44   2822.12    440.00
     1     2   1441.50   2819.07    441.00
     1     2   1441.55   2816.03    442.00
     1     2   1441.60   2812.98    443.00
     1     2   1441.65   2809.94    444.00
     1     2   1441.70   2806.89    445.00
     1     2   1441.75   2803.85    446.00
     1     2   1441.80   2800.80    447.00
     1     2   1441.86   2797.38    448.12
     1     2   1441.94   2794.71    449.00
     1     2   1442.03   2791.67    450.00
     1     2   1442.13   2788.62    451.00
     1     2   1442.22   2785.58    452.00
     1     2   1442.32   2782.54    453.00
     1     2   1442.41   2779.49    454.00
     1     2   1442.51   2776.45    455.00
     1     2   1442.60   2773.40    456.00
     1     2   1442.70   2770.36    457.00
     1     2   1442.79   2767.31    458.00
     1     2   1442.88   2764.27    459.00
     1     2   1442.98   2761.22    460.00
     1     2   1443.07   2758.18    461.00
     1     2   1443.19   2754.48    462.22
     1     2   1443.19   2752.09    463.00
     1     2   1443.19   2749.04    464.00
     1     2   1443.19   2746.00    465.00
     1     2   1443.19   2742.96    466.00
     1     2   1443.19   2739.91    467.00
     1     2   1443.19   2736.87    468.00
     1     2   1443.19   2733.82    469.00
     1     2   1443.19   2730.78    470.00
     1     2   1443.19   2727.73    471.00
     1     2   1443.19   2724.69    472.00
     1     2   1443.19   2721.64    473.00
     1     2   1443.19   2718.60    474.00
     1     2   1443.19   2715.55    475.00
     1     2   1443.19   2712.51    476.00
     1     2   1443.19   2708.79    477.22
     1     2   1443.23   2706.70    478.00
     1     2   1443.29   2704.01    479.00
     1     2   1443.35   2701.32    480.00
     1     2   1443.41   2698.64    481.00
     1     2   1443.46   2695.95    482.00
     1     2   1443.52   2693.26    483.00
     1     2   1443.58   2690.58    484.00
     1     2   1443.63   2687.89    485.00
     1     2   1443.69   2685.21    486.00
     1     2   1443.75   2682.52    487.00
     1     2   1443.79   2680.45    487.77
     1     2   1443.83   2676.26    489.00
     1     2   1443.86   2672.85    490.00
     1     2   1443.90   2669.44    491.00
     1     2   1443.93   2666.03    492.00
     1     2   1443.96   2662.62    493.00
     1     2   1443.99   2659.21    494.00
     1     2   1444.02   2655.81    495.00
     1     2   1444.06   2652.40    496.00
     1     2   1444.09   2648.99    497.00
     1     2   1444.12   2645.58    498.00
     1     2   1444.15   2642.17    499.00
     1     2   1444.18   2638.76    500.00
     1     2   1444.22   2635.35    501.00
     1     2   1444.25   2631.94    502.00
     1     2   1444.29   2626.97    503.46
     1     2   1444.37   2625.12    504.00
     1     2   1444.51   2621.72    505.00
     1     2   1444.66   2618.31    506.00
     1     2   1444.80   2614.90    507.00
     1     2   1444.94   2611.49    508.00
     1     2   1445.09   2608.08    509.00
     1     2   1445.23   2604.67    510.00
     1     2   1445.37   2601.26    511.00
     1     2   1445.52   2597.85    512.00
     1     2   1445.66   2594.44    513.00
     1     2   1445.80   2591.04    514.00
     1     2   1445.95   2587.63    515.00
     1     2   1446.09   2584.22    516.00
     1     2   1446.23   2580.81    517.00
     1     2   1446.38   2577.40    518.00
     1     2   1446.52   2573.99    519.00
     1     2   1446.66   2570.58    520.00
     1     2   1446.79   2567.46    520.92
     1     2   1446.89   2563.76    522.00
     1     2   1446.97   2560.36    523.00
     1     2   1447.05   2556.95    524.00
     1     2   1447.14   2553.54    525.00
     1     2   1447.22   2550.13    526.00
     1     2   1447.31   2546.72    527.00
     1     2   1447.39   2543.31    528.00
     1     2   1447.47   2539.90    529.00
     1     2   1447.56   2536.49    530.00
     1     2   1447.64   2533.08    531.00
     1     2   1447.73   2529.68    532.00
     1     2   1447.81   2526.27    533.00
     1     2   1447.89   2522.86    534.00
     1     2   1447.98   2519.45    535.00
     1     2   1448.06   2516.04    536.00
     1     2   1448.15   2512.63    537.00
     1     2   1448.23   2509.22    538.00
     1     2   1448.29   2506.65    538.75
     1     3   1205.43   4399.27     75.00
     1     3   1211.25   4380.42     76.00
     1     3   1216.74   4362.59     76.95
     1     3   1223.55   4342.96     78.00
     1     3   1232.71   4316.51     79.42
     1     3   1236.96   4305.93     80.00
     1     3   1244.30   4287.66     81.00
     1     3   1254.03   4263.41     82.33
     1     3   1258.09   4250.77     83.00
     1     3   1264.13   4232.00     84.00
     1     3   1271.26   4209.82     85.18
     1     3   1285.60   4175.36     86.00
     1     3   1303.13   4133.27     87.00
     1     3   1320.66   4091.17     88.00
     1     3   1321.84   4085.37     89.00
     1     3   1323.02   4079.57     90.00
     1     3   1324.20   4073.78     91.00
     1     3   1325.38   4067.98     92.00
     1     3   1326.56   4062.18     93.00
     1     3   1328.00   4055.12     94.22
     1     3   1328.90   4050.58     95.00
     1     3   1330.06   4044.79     96.00
     1     3   1331.22   4038.99     97.00
     1     3   1332.37   4033.19     98.00
     1     3   1333.53   4027.39     99.00
     1     3   1334.68   4021.59    100.00
     1     3   1335.84   4015.80    101.00
     1     3   1336.70   4011.49    101.74
     1     3   1337.71   4004.21    103.00
     1     3   1338.52   3998.42    104.00
     1     3   1339.33   3992.63    105.00
     1     3   1340.14   3986.83    106.00
     1     3   1340.94   3981.04    107.00
     1     3   1341.75   3975.25    108.00
     1     3   1342.56   3969.46    109.00
     1     3   1343.77   3960.79    110.50
     1     3   1344.14   3957.88    111.00
     1     3   1344.89   3952.09    112.00
     1     3   1345.64   3946.30    113.00
     1     3   1346.38   3940.51    114.00
     1     3   1347.13   3934.72    115.00
     1     3   1347.88   3928.93    116.00
     1     3   1348.62   3923.14    117.00
     1     3   1349.02   3920.06    117.53
     1     3   1349.63   3914.57    119.00
     1     3   1350.04   3910.83    120.00
     1     3   1350.45   3907.09    121.00
     1     3   1350.87   3903.35    122.00
     1     3   1351.28   3899.61    123.00
     1     3   1351.70   3895.88    124.00
     1     3   1352.11   3892.14    125.00
     1     3   1352.52   3888.40    126.00
     1     3   1352.88   3885.17    126.86
     1     3   1353.00   3880.93    128.00
     1     3   1353.10   3877.20    129.00
     1     3   1353.20   3873.47    130.00
     1     3   1353.30   3869.73    131.00
     1     3   1353.41   3866.00    132.00
     1     3   1353.51   3862.27    133.00
     1     3   1353.61   3858.54    134.00
     1     3   1353.71   3854.80    135.00
     1     3   1353.82   3851.07    136.00
     1     3   1353.92   3847.34    137.00
     1     3   1354.02   3843.61    138.00
     1     3   1354.08   3841.52    138.56
     1     3   1354.10   3836.14    140.00
     1     3   1354.12   3832.41    141.00
     1     3   1354.13   3828.68    142.00
     1     3   1354.15   3824.95    143.00
     1     3   1354.16   3821.22    144.00
     1     3   1354.18   3817.49    145.00
     1     3   1354.20   3813.76    146.00
     1     3   1354.21   3810.03    147.00
     1     3   1354.23   3806.30    148.00
     1     3   1354.24   3802.56    149.00
     1     3   1354.27   3797.44    150.37
     1     3   1354.19   3795.47    151.00
     1     3   1354.08   3792.32    152.00
     1     3   1353.96   3789.17    153.00
     1     3   1353.84   3786.02    154.00
     1     3   1353.73   3782.87    155.00
     1     3   1353.61   3779.72    156.00
     1     3   1353.49   3776.57    157.00
     1     3   1353.37   3773.42    158.00
     1     3   1353.28   3770.86    158.81
     1     3   1353.11   3767.17    160.00
     1     3   1352.97   3764.06    161.00
     1     3   1352.84   3760.96    162.00
     1     3   1352.70   3757.85    163.00
     1     3   1352.56   3754.74    164.00
     1     3   1352.42   3751.63    165.00
     1     3   1352.28   3748.53    166.00
     1     3   1352.14   3745.42    167.00
     1     3   1352.00   3742.31    168.00
     1     3   1351.86   3739.21    169.00
     1     3   1351.76   3736.85    169.76
     1     3   1351.49   3733.62    171.00
     1     3   1351.28   3731.02    172.00
     1     3   1351.07   3728.42    173.00
     1     3   1350.86   3725.81    174.00
     1     3   1350.64   3723.21    175.00
     1     3   1350.43   3720.61    176.00
     1     3   1350.22   3718.01    177.00
     1     3   1350.01   3715.40    178.00
     1     3   1349.79   3712.80    179.00
     1     3   1349.65   3711.11    179.65
     1     3   1349.28   3707.61    181.00
     1     3   1349.00   3705.02    182.00
     1     3   1348.72   3702.42    183.00
     1     3   1348.44   3699.83    184.00
     1     3   1348.16   3697.24    185.00
     1     3   1347.88   3694.65    186.00
     1     3   1347.60   3692.05    187.00
     1     3   1347.32   3689.46    188.00
     1     3   1347.04   3686.87    189.00
     1     3   1346.76   3684.28    190.00
     1     3   1346.48   3681.68    191.00
     1     3   1346.34   3680.33    191.52
     1     3   1345.91   3676.50    193.00
     1     3   1345.62   3673.91    194.00
     1     3   1345.33   3671.32    195.00
     1     3   1345.03   3668.73    196.00
     1     3   1344.74   3666.14    197.00
     1     3   1344.45   3663.54    198.00
     1     3   1344.16   3660.95    199.00
     1     3   1343.87   3658.36    200.00
     1     3   1343.58   3655.77    201.00
     1     3   1343.29   3653.18    202.00
     1     3   1343.00   3650.59    203.00
     1     3   1342.70   3648.00    204.00
     1     3   1342.31   3644.44    205.37
     1     3   1342.17   3642.81    206.00
     1     3   1341.94   3640.21    207.00
     1     3   1341.72   3637.61    208.00
     1     3   1341.50   3635.01    209.00
     1     3   1341.28   3632.40    210.00
     1     3   1341.06   3629.80    211.00
     1     3   1340.84   3627.20    212.00
     1     3   1340.62   3624.60    213.00
     1     3   1340.40   3622.00    214.00
     1     3   1340.17   3619.40    215.00
     1     3   1339.95   3616.80    216.00
     1     3   1339.73   3614.20    217.00
     1     3   1339.51   3611.60    218.00
     1     3   1339.21   3608.03    219.37
     1     3   1339.10   3606.39    220.00
     1     3   1338.92   3603.78    221.00
     1     3   1338.74   3601.18    222.00
     1     3   1338.57   3598.57    223.00
     1     3   1338.39   3595.96    224.00
     1     3   1338.22   3593.35    225.00
     1     3   1338.04   3590.75    226.00
     1     3   1337.87   3588.14    227.00
     1     3   1337.69   3585.53    228.00
     1     3   1337.51   3582.92    229.00
     1     3   1337.34   3580.32    230.00
     1     3   1337.16   3577.71    231.00
     1     3   1336.99   3575.10    232.00
     1     3   1336.88   3573.50    232.61
     1     3   1337.11   3569.19    234.00
     1     3   1337.27   3566.08    235.00
     1     3   1337.41   3563.42    235.86
     1     3   1336.82   3560.13    237.00
     1     3   1336.31   3557.27    238.00
     1     3   1335.79   3554.40    239.00
     1     3   1335.28   3551.53    240.00
     1     3   1334.76   3548.67    241.00
     1     3   1334.08   3544.83    242.34
     1     3   1333.99   3542.93    243.00
     1     3   1333.87   3540.07    244.00
     1     3   1333.75   3537.20    245.00
     1     3   1333.63   3534.33    246.00
     1     3   1333.50   3531.47    247.00
     1     3   1333.38   3528.60    248.00
     1     3   1333.26   3525.73    249.00
     1     3   1333.14   3522.86    250.00
     1     3   1333.01   3520.00    251.00
     1     3   1332.89   3517.13    252.00
     1     3   1332.74   3513.66    253.21
     1     3   1332.74   3511.40    254.00
     1     3   1332.74   3508.53    255.00
     1     3   1332.74   3505.66    256.00
     1     3   1332.74   3502.80    257.00
     1     3   1332.74   3499.93    258.00
     1     3   1332.74   3497.06    259.00
     1     3   1332.74   3494.19    260.00
     1     3   1332.74   3491.33    261.00
     1     3   1332.74   3488.46    262.00
     1     3   1332.74   3485.59    263.00
     1     3   1332.74   3481.95    264.27
     1     3   1332.94   3478.99    265.00
     1     3   1333.20   3474.92    266.00
     1     3   1333.47   3470.86    267.00
     1     3   1333.73   3466.80    268.00
     1     3   1334.00   3462.73    269.00
     1     3   1334.27   3458.67    270.00
     1     3   1334.53   3454.60    271.00
     1     3   1334.74   3451.44    271.78
     1     3   1334.90   3446.47    273.00
     1     3   1335.03   3442.41    274.00
     1     3   1335.16   3438.34    275.00
     1     3   1335.30   3434.28    276.00
     1     3   1335.43   3430.21    277.00
     1     3   1335.56   3426.15    278.00
     1     3   1335.69   3422.09    279.00
     1     3   1335.82   3418.02    280.00
     1     3   1335.95   3413.96    281.00
     1     3   1336.08   3410.17    281.93
     1     3   1336.46   3405.83    283.00
     1     3   1336.82   3401.76    284.00
     1     3   1337.19   3397.70    285.00
     1     3   1337.55   3393.63    286.00
     1     3   1337.91   3389.57    287.00
     1     3   1338.27   3385.50    288.00
     1     3   1338.64   3381.44    289.00
     1     3   1339.00   3377.37    290.00
     1     3   1339.36   3373.31    291.00
     1     3   1339.72   3369.25    292.00
     1     3   1340.08   3365.30    292.97
     1     3   1340.69   3361.80    294.00
     1     3   1341.30   3358.40    295.00
     1     3   1341.90   3355.00    296.00
     1     3   1342.50   3351.59    297.00
     1     3   1343.10   3348.19    298.00
     1     3   1343.70   3344.79    299.00
     1     3   1344.30   3341.39    300.00
     1     3   1344.90   3337.99    301.00
     1     3   1345.50   3334.58    302.00
     1     3   1346.10   3331.18    303.00
     1     3   1346.71   3327.78    304.00
     1     3   1347.56   3322.96    305.42
     1     3   1348.02   3320.89    306.00
     1     3   1348.82   3317.34    307.00
     1     3   1349.61   3313.79    308.00
     1     3   1350.40   3310.24    309.00
     1     3   1351.20   3306.69    310.00
     1     3   1351.99   3303.14    311.00
     1     3   1352.79   3299.58    312.00
     1     3   1353.58   3296.03    313.00
     1     3   1354.38   3292.48    314.00
     1     3   1355.08   3289.32    314.89
     1     3   1355.89   3285.37    316.00
     1     3   1356.61   3281.80    317.00
     1     3   1357.34   3278.24    318.00
     1     3   1358.06   3274.67    319.00
     1     3   1358.79   3271.11    320.00
     1     3   1359.51   3267.54    321.00
     1     3   1360.24   3263.98    322.00
     1     3   1360.96   3260.41    323.00
     1     3   1361.69   3256.85    324.00
     1     3   1362.42   3253.28    325.00
     1     3   1363.00   3250.39    325.81
     1     3   1363.72   3246.12    327.00
     1     3   1364.33   3242.53    328.00
     1     3   1364.93   3238.94    329.00
     1     3   1365.54   3235.35    330.00
     1     3   1366.15   3231.76    331.00
     1     3   1366.75   3228.18    332.00
     1     3   1367.36   3224.59    333.00
     1     3   1367.96   3221.00    334.00
     1     3   1368.57   3217.41    335.00
     1     3   1369.17   3213.82    336.00
     1     3   1369.62   3211.20    336.73
     1     3   1370.46   3206.66    338.00
     1     3   1371.13   3203.08    339.00
     1     3   1371.80   3199.50    340.00
     1     3   1372.47   3195.92    341.00
     1     3   1373.13   3192.35    342.00
     1     3   1373.80   3188.77    343.00
     1     3   1374.47   3185.19    344.00
     1     3   1375.13   3181.62    345.00
     1     3   1375.80   3178.04    346.00
     1     3   1376.47   3174.46    347.00
     1     3   1377.12   3170.99    347.97
     1     3   1377.79   3167.31    349.00
     1     3   1378.45   3163.73    350.00
     1     3   1379.10   3160.15    351.00
     1     3   1379.76   3156.57    352.00
     1     3   1380.42   3152.99    353.00
     1     3   1381.07   3149.41    354.00
     1     3   1381.73   3145.84    355.00
     1     3   1382.39   3142.26    356.00
     1     3   1383.33   3137.08    357.45
     1     3   1382.90   3134.87    358.00
     1     3   1382.12   3130.88    359.00
     1     3   1381.33   3126.90    360.00
     1     3   1380.72   3123.75    360.79
     1     3   1381.35   3119.20    362.00
     1     3   1381.87   3115.45    363.00
     1     3   1382.39   3111.69    364.00
     1     3   1382.92   3107.93    365.00
     1     3   1383.44   3104.17    366.00
     1     3   1383.96   3100.42    367.00
     1     3   1384.48   3096.66    368.00
     1     3   1385.00   3092.90    369.00
     1     3   1385.77   3087.42    370.46
     1     3   1386.00   3085.39    371.00
     1     3   1386.42   3081.63    372.00
     1     3   1386.84   3077.86    373.00
     1     3   1387.27   3074.10    374.00
     1     3   1387.69   3070.34    375.00
     1     3   1388.11   3066.58    376.00
     1     3   1388.54   3062.82    377.00
     1     3   1388.96   3059.06    378.00
     1     3   1389.38   3055.29    379.00
     1     3   1389.81   3051.53    380.00
     1     3   1390.23   3047.77    381.00
     1     3   1390.65   3044.01    382.00
     1     3   1391.08   3040.25    383.00
     1     3   1391.51   3036.38    384.03
     1     3   1391.81   3032.72    385.00
     1     3   1392.12   3028.95    386.00
     1     3   1392.43   3025.19    387.00
     1     3   1392.74   3021.42    388.00
     1     3   1393.05   3017.65    389.00
     1     3   1393.36   3013.89    390.00
     1     3   1393.67   3010.12    391.00
     1     3   1393.98   3006.35    392.00
     1     3   1394.29   3002.58    393.00
     1     3   1394.60   2998.82    394.00
     1     3   1394.91   2995.05    395.00
     1     3   1395.22   2991.28    396.00
     1     3   1395.53   2987.52    397.00
     1     3   1395.84   2983.75    398.00
     1     3   1396.20   2979.38    399.16
     1     3   1396.62   2976.22    400.00
     1     3   1397.12   2972.47    401.00
     1     3   1397.61   2968.71    402.00
     1     3   1398.11   2964.95    403.00
     1     3   1398.61   2961.19    404.00
     1     3   1399.11   2957.43    405.00
     1     3   1399.60   2953.68    406.00
     1     3   1400.10   2949.92    407.00
     1     3   1400.60   2946.16    408.00
     1     3   1401.09   2942.40    409.00
     1     3   1401.59   2938.64    410.00
     1     3   1402.09   2934.89    411.00
     1     3   1402.59   2931.13    412.00
     1     3   1403.08   2927.37    413.00
     1     3   1403.58   2923.61    414.00
     1     3   1404.08   2919.85    415.00
     1     3   1404.50   2916.66    415.85
     1     4   1175.43   4398.27     83.00
     1     4   1190.58   4350.13     82.03
     1     4   1211.29   4293.31     80.87
     1     4   1235.01   4229.07     79.55
     1     4   1245.52   4202.14     79.00
     1     4   1261.92   4160.10     78.13
     1     4   1284.52   4103.92     76.97
     1     4   1288.62   4090.63     78.00
     1     4   1292.61   4077.68     79.00
     1     4   1296.19   4066.10     79.89
     1     4   1301.76   4052.18     81.00
     1     4   1306.80   4039.59     82.00
     1     4   1312.76   4024.71     83.18
     1     4   1315.74   4014.02     84.00
     1     4   1319.39   4000.95     85.00
     1     4   1323.04   3987.89     86.00
     1     4   1328.22   3969.37     87.42
     1     4   1322.66   3986.17     88.00
     1     4   1323.74   3979.38     89.00
     1     4   1324.82   3972.58     90.00
     1     4   1325.90   3965.79     91.00
     1     4   1327.16   3957.87     92.16
     1     4   1327.97   3952.19     93.00
     1     4   1328.93   3945.40     94.00
     1     4   1329.90   3938.60     95.00
     1     4   1330.86   3931.81     96.00
     1     4   1331.66   3926.21     96.82
     1     4   1332.87   3918.22     98.00
     1     4   1333.89   3911.42     99.00
     1     4   1334.92   3904.63    100.00
     1     4   1335.94   3897.83    101.00
     1     4   1337.16   3889.76    102.19
     1     4   1337.26   3887.13    103.00
     1     4   1337.38   3883.89    104.00
     1     4   1337.51   3880.65    105.00
     1     4   1337.63   3877.41    106.00
     1     4   1337.75   3874.18    107.00
     1     4   1337.87   3870.94    108.00
     1     4   1338.00   3867.70    109.00
     1     4   1338.12   3864.46    110.00
     1     4   1338.24   3861.22    111.00
     1     4   1338.36   3857.98    112.00
     1     4   1338.49   3854.75    113.00
     1     4   1338.66   3850.20    114.40
     1     4   1338.70   3848.27    115.00
     1     4   1338.77   3845.03    116.00
     1     4   1338.84   3841.79    117.00
     1     4   1338.91   3838.56    118.00
     1     4   1338.98   3835.32    119.00
     1     4   1339.05   3832.08    120.00
     1     4   1339.12   3828.84    121.00
     1     4   1339.19   3825.60    122.00
     1     4   1339.27   3822.36    123.00
     1     4   1339.34   3819.13    124.00
     1     4   1339.41   3815.89    125.00
     1     4   1339.48   3812.65    126.00
     1     4   1339.55   3809.41    127.00
     1     4   1339.62   3806.17    128.00
     1     4   1339.66   3804.25    128.59
     1     4   1339.91   3799.70    130.00
     1     4   1340.09   3796.46    131.00
     1     4   1340.26   3793.22    132.00
     1     4   1340.44   3789.98    133.00
     1     4   1340.62   3786.74    134.00
     1     4   1340.79   3783.51    135.00
     1     4   1340.97   3780.27    136.00
     1     4   1341.15   3777.03    137.00
     1     4   1341.33   3773.79    138.00
     1     4   1341.50   3770.55    139.00
     1     4   1341.66   3767.67    139.89
     1     4   1341.47   3764.08    141.00
     1     4   1341.29   3760.84    142.00
     1     4   1341.12   3757.60    143.00
     1     4   1340.94   3754.36    144.00
     1     4   1340.77   3751.12    145.00
     1     4   1340.59   3747.88    146.00
     1     4   1340.42   3744.65    147.00
     1     4   1340.24   3741.41    148.00
     1     4   1340.07   3738.17    149.00
     1     4   1339.89   3734.93    150.00
     1     4   1339.66   3730.66    151.32
     1     4   1339.71   3728.73    152.00
     1     4   1339.79   3725.91    153.00
     1     4   1339.87   3723.08    154.00
     1     4   1339.95   3720.25    155.00
     1     4   1340.03   3717.43    156.00
     1     4   1340.11   3714.60    157.00
     1     4   1340.19   3711.77    158.00
     1     4   1340.26   3708.94    159.00
     1     4   1340.34   3706.12    160.00
     1     4   1340.42   3703.29    161.00
     1     4   1340.50   3700.46    162.00
     1     4   1340.58   3697.64    163.00
     1     4   1340.66   3694.81    164.00
     1     4   1340.74   3691.98    165.00
     1     4   1340.82   3689.15    166.00
     1     4   1340.89   3686.33    167.00
     1     4   1340.97   3683.50    168.00
     1     4   1341.04   3681.13    168.84
     1     4   1340.71   3678.01    170.00
     1     4   1340.42   3675.33    171.00
     1     4   1340.14   3672.65    172.00
     1     4   1339.85   3669.96    173.00
     1     4   1339.56   3667.28    174.00
     1     4   1339.28   3664.60    175.00
     1     4   1338.99   3661.91    176.00
     1     4   1338.71   3659.23    177.00
     1     4   1338.42   3656.55    178.00
     1     4   1338.14   3653.86    179.00
     1     4   1337.85   3651.18    180.00
     1     4   1337.54   3648.26    181.09
     1     4   1337.37   3645.81    182.00
     1     4   1337.19   3643.13    183.00
     1     4   1337.00   3640.45    184.00
     1     4   1336.82   3637.76    185.00
     1     4   1336.64   3635.08    186.00
     1     4   1336.45   3632.40    187.00
     1     4   1336.27   3629.72    188.00
     1     4   1336.08   3627.03    189.00
     1     4   1335.90   3624.35    190.00
     1     4   1335.72   3621.67    191.00
     1     4   1335.53   3618.98    192.00
     1     4   1335.35   3616.30    193.00
     1     4   1335.16   3613.62    194.00
     1     4   1335.04   3611.78    194.69
     1     4   1334.99   3608.25    196.00
     1     4   1334.95   3605.57    197.00
     1     4   1334.92   3602.88    198.00
     1     4   1334.88   3600.20    199.00
     1     4   1334.85   3597.52    200.00
     1     4   1334.81   3594.83    201.00
     1     4   1334.77   3592.15    202.00
     1     4   1334.74   3589.47    203.00
     1     4   1334.70   3586.78    204.00
     1     4   1334.66   3584.10    205.00
     1     4   1334.63   3581.42    206.00
     1     4   1334.59   3578.73    207.00
     1     4   1334.54   3574.89    208.43
     1     4   1334.46   3573.37    209.00
     1     4   1334.31   3570.68    210.00
     1     4   1334.16   3568.00    211.00
     1     4   1334.02   3565.32    212.00
     1     4   1333.87   3562.64    213.00
     1     4   1333.73   3559.95    214.00
     1     4   1333.58   3557.27    215.00
     1     4   1333.44   3554.59    216.00
     1     4   1333.29   3551.90    217.00
     1     4   1333.15   3549.22    218.00
     1     4   1333.00   3546.54    219.00
     1     4   1332.86   3543.85    220.00
     1     4   1332.71   3541.17    221.00
     1     4   1332.54   3538.01    222.18
     1     4   1332.54   3535.80    223.00
     1     4   1332.54   3533.12    224.00
     1     4   1332.54   3530.44    225.00
     1     4   1332.54   3527.75    226.00
     1     4   1332.54   3525.07    227.00
     1     4   1332.54   3522.39    228.00
     1     4   1332.54   3519.70    229.00
     1     4   1332.54   3517.02    230.00
     1     4   1332.54   3514.34    231.00
     1     4   1332.54   3510.75    232.34
     1     4   1332.95   3509.53    233.00
     1     4   1333.56   3507.69    234.00
     1     4   1334.41   3505.17    235.37
     1     4   1334.52   3503.23    236.00
     1     4   1334.69   3500.13    237.00
     1     4   1334.86   3497.04    238.00
     1     4   1335.03   3493.95    239.00
     1     4   1335.20   3490.86    240.00
     1     4   1335.37   3487.77    241.00
     1     4   1335.54   3484.68    242.00
     1     4   1335.74   3481.10    243.16
     1     4   1335.98   3478.49    244.00
     1     4   1336.26   3475.40    245.00
     1     4   1336.53   3472.31    246.00
     1     4   1336.81   3469.22    247.00
     1     4   1337.09   3466.13    248.00
     1     4   1337.37   3463.04    249.00
     1     4   1337.65   3459.94    250.00
     1     4   1337.93   3456.85    251.00
     1     4   1338.21   3453.76    252.00
     1     4   1338.49   3450.67    253.00
     1     4   1338.77   3447.58    254.00
     1     4   1339.08   3444.16    255.11
     1     4   1339.24   3441.40    256.00
     1     4   1339.43   3438.30    257.00
     1     4   1339.62   3435.21    258.00
     1     4   1339.81   3432.12    259.00
     1     4   1340.00   3429.03    260.00
     1     4   1340.19   3425.94    261.00
     1     4   1340.38   3422.85    262.00
     1     4   1340.57   3419.75    263.00
     1     4   1340.75   3416.66    264.00
     1     4   1340.94   3413.57    265.00
     1     4   1341.13   3410.48    266.00
     1     4   1341.32   3407.39    267.00
     1     4   1341.51   3404.30    268.00
     1     4   1341.74   3400.50    269.23
     1     4   1342.12   3398.11    270.00
     1     4   1342.61   3395.02    271.00
     1     4   1343.10   3391.93    272.00
     1     4   1343.59   3388.84    273.00
     1     4   1344.08   3385.75    274.00
     1     4   1344.58   3382.66    275.00
     1     4   1345.07   3379.56    276.00
     1     4   1345.56   3376.47    277.00
     1     4   1346.05   3373.38    278.00
     1     4   1346.54   3370.29    279.00
     1     4   1347.03   3367.20    280.00
     1     4   1347.52   3364.11    281.00
     1     4   1348.01   3361.02    282.00
     1     4   1348.41   3358.52    282.81
     1     4   1348.95   3354.83    284.00
     1     4   1349.40   3351.74    285.00
     1     4   1349.86   3348.65    286.00
     1     4   1350.31   3345.56    287.00
     1     4   1350.77   3342.47    288.00
     1     4   1351.22   3339.37    289.00
     1     4   1351.67   3336.28    290.00
     1     4   1352.13   3333.19    291.00
     1     4   1352.58   3330.10    292.00
     1     4   1353.04   3327.01    293.00
     1     4   1353.49   3323.92    294.00
     1     4   1353.94   3320.83    295.00
     1     4   1354.41   3317.66    296.03
     1     4   1357.01   3312.74    297.00
     1     4   1359.68   3307.70    298.00
     1     4   1362.35   3302.66    299.00
     1     4   1365.01   3297.62    300.00
     1     4   1368.23   3291.54    301.21
     1     4   1369.10   3288.76    302.00
     1     4   1370.19   3285.25    303.00
     1     4   1371.28   3281.75    304.00
     1     4   1372.37   3278.24    305.00
     1     4   1373.46   3274.73    306.00
     1     4   1374.55   3271.23    307.00
     1     4   1375.64   3267.72    308.00
     1     4   1376.74   3264.22    309.00
     1     4   1377.83   3260.71    310.00
     1     4   1378.92   3257.20    311.00
     1     4   1380.01   3253.70    312.00
     1     4   1381.10   3250.19    313.00
     1     4   1382.19   3246.69    314.00
     1     4   1383.28   3243.18    315.00
     1     4   1383.95   3241.03    315.61
     1     4   1385.18   3236.11    317.00
     1     4   1386.06   3232.56    318.00
     1     4   1386.94   3229.01    319.00
     1     4   1387.83   3225.47    320.00
     1     4   1388.71   3221.92    321.00
     1     4   1389.59   3218.37    322.00
     1     4   1390.48   3214.82    323.00
     1     4   1391.36   3211.27    324.00
     1     4   1392.25   3207.73    325.00
     1     4   1393.13   3204.18    326.00
     1     4   1394.01   3200.63    327.00
     1     4   1394.90   3197.08    328.00
     1     4   1395.78   3193.53    329.00
     1     4   1396.67   3189.98    330.00
     1     4   1397.55   3186.44    331.00
     1     4   1398.80   3181.40    332.42
     1     4   1399.37   3179.35    333.00
     1     4   1400.35   3175.82    334.00
     1     4   1401.33   3172.29    335.00
     1     4   1402.32   3168.77    336.00
     1     4   1403.30   3165.24    337.00
     1     4   1404.28   3161.71    338.00
     1     4   1405.26   3158.18    339.00
     1     4   1406.24   3154.65    340.00
     1     4   1407.22   3151.12    341.00
     1     4   1408.20   3147.60    342.00
     1     4   1409.18   3144.07    343.00
     1     4   1410.16   3140.54    344.00
     1     4   1411.14   3137.01    345.00
     1     4   1412.12   3133.48    346.00
     1     4   1413.10   3129.95    347.00
     1     4   1414.03   3126.61    347.95
     1     4   1415.02   3122.89    349.00
     1     4   1415.95   3119.35    350.00
     1     4   1416.89   3115.81    351.00
     1     4   1417.82   3112.28    352.00
     1     4   1418.76   3108.74    353.00
     1     4   1419.70   3105.20    354.00
     1     4   1420.63   3101.66    355.00
     1     4   1421.57   3098.13    356.00
     1     4   1422.87   3093.20    357.39
     1     4   1423.35   3088.51    358.00
     1     4   1424.15   3080.80    359.00
     1     4   1424.94   3073.08    360.00
     1     4   1425.74   3065.37    361.00
     1     4   1426.53   3057.66    362.00
     1     4   1427.49   3048.32    363.21
     1     4   1427.99   3044.87    364.00
     1     4   1428.63   3040.50    365.00
     1     4   1429.26   3036.13    366.00
     1     4   1429.89   3031.76    367.00
     1     4   1430.53   3027.39    368.00
     1     4   1431.16   3023.02    369.00
     1     4   1431.79   3018.65    370.00
     1     4   1432.55   3013.42    371.20
     1     4   1432.97   3009.89    372.00
     1     4   1433.50   3005.50    373.00
     1     4   1434.03   3001.11    374.00
     1     4   1434.55   2996.71    375.00
     1     4   1435.08   2992.32    376.00
     1     4   1435.60   2987.93    377.00
     1     4   1436.13   2983.54    378.00
     1     4   1436.65   2979.14    379.00
     1     4   1437.18   2974.75    380.00
     1     4   1437.71   2970.36    381.00
     1     4   1438.23   2965.97    382.00
     1     4   1438.76   2961.57    383.00
     1     4   1439.36   2956.56    384.14
     1     4   1439.61   2952.75    385.00
     1     4   1439.91   2948.31    386.00
     1     4   1440.21   2943.87    387.00
     1     4   1440.50   2939.43    388.00
     1     4   1440.80   2934.99    389.00
     1     4   1441.10   2930.56    390.00
     1     4   1441.39   2926.12    391.00
     1     4   1441.69   2921.68    392.00
     1     4   1441.99   2917.24    393.00
     1     4   1442.29   2912.80    394.00
     1     4   1442.58   2908.36    395.00
     1     4   1442.88   2903.92    396.00
     1     4   1443.18   2899.48    397.00
     1     4   1443.47   2895.05    398.00
     1     4   1443.69   2891.78    398.74
     1     4   1443.71   2886.09    400.00
     1     4   1443.71   2881.60    401.00
     1     4   1443.72   2877.10    402.00
     1     4   1443.73   2872.60    403.00
     1     4   1443.74   2868.10    404.00
     1     4   1443.75   2863.61    405.00
     1     4   1443.76   2859.11    406.00
     1     4   1443.77   2854.61    407.00
     1     4   1443.78   2850.11    408.00
     1     4   1443.79   2845.62    409.00
     1     4   1443.80   2841.12    410.00
     1     4   1443.81   2836.62    411.00
     1     4   1443.82   2832.12    412.00
     1     4   1443.83   2827.63    413.00
     1     4   1443.83   2823.13    414.00
     1     4   1443.85   2817.46    415.26
     1     4   1443.73   2815.26    416.00
     1     4   1443.56   2812.28    417.00
     1     4   1443.40   2809.31    418.00
     1     4   1443.23   2806.33    419.00
     1     4   1443.07   2803.36    420.00
     1     4   1442.91   2800.38    421.00
     1     4   1442.74   2797.41    422.00
     1     4   1442.58   2794.43    423.00
     1     4   1442.42   2791.46    424.00
     1     4   1442.25   2788.48    425.00
     1     4   1442.09   2785.50    426.00
     1     4   1441.92   2782.53    427.00
     1     4   1441.76   2779.55    428.00
     1     4   1441.52   2775.22    429.46
     1     4   1441.52   2773.38    430.00
     1     4   1441.52   2770.00    431.00
     1     4   1441.52   2766.62    432.00
     1     4   1441.52   2763.24    433.00
     1     4   1441.52   2759.85    434.00
     1     4   1441.52   2756.47    435.00
     1     4   1441.52   2753.09    436.00
     1     4   1441.52   2749.71    437.00
     1     4   1441.52   2746.33    438.00
     1     4   1441.52   2742.95    439.00
     1     4   1441.52   2740.21    439.81
     1     4   1441.26   2736.18    441.00
     1     4   1441.04   2732.80    442.00
     1     4   1440.83   2729.42    443.00
     1     4   1440.61   2726.04    444.00
     1     4   1440.39   2722.65    445.00
     1     4   1440.17   2719.27    446.00
     1     4   1439.95   2715.89    447.00
     1     4   1439.73   2712.51    448.00
     1     4   1439.52   2709.13    449.00
     1     4   1439.30   2705.74    450.00
     1     4   1439.08   2702.36    451.00
     1     4   1438.86   2698.90    452.03
     1     4   1438.64   2695.60    453.00
     1     4   1438.41   2692.22    454.00
     1     4   1438.19   2688.84    455.00
     1     4   1437.97   2685.45    456.00
     1     4   1437.74   2682.07    457.00
     1     4   1437.52   2678.69    458.00
     1     4   1437.30   2675.31    459.00
     1     4   1437.08   2671.93    460.00
     1     4   1436.85   2668.54    461.00
     1     4   1436.63   2665.16    462.00
     1     4   1436.41   2661.78    463.00
     1     4   1436.18   2658.40    464.00
     1     4   1435.96   2655.02    465.00
     1     4   1435.74   2651.64    466.00
     1     4   1435.52   2648.40    466.96
     2     1   1401.80   3049.93    365.00
     2     1   1402.66   3046.18    366.00
     2     1   1403.51   3042.44    367.00
     2     1   1404.37   3038.70    368.00
     2     1   1405.23   3034.96    369.00
     2     1   1406.08   3031.22    370.00
     2     1   1406.94   3027.48    371.00
     2     1   1407.68   3024.25    371.86
     2     1   1407.96   3019.96    373.00
     2     1   1408.21   3016.19    374.00
     2     1   1408.46   3012.42    375.00
     2     1   1408.71   3008.66    376.00
     2     1   1408.96   3004.89    377.00
     2     1   1409.21   3001.12    378.00
     2     1   1409.46   2997.35    379.00
     2     1   1409.71   2993.58    380.00
     2     1   1410.01   2988.97    381.22
     2     1   1410.39   2986.04    382.00
     2     1   1410.89   2982.29    383.00
     2     1   1411.38   2978.53    384.00
     2     1   1411.87   2974.77    385.00
     2     1   1412.36   2971.01    386.00
     2     1   1412.85   2967.25    387.00
     2     1   1413.35   2963.49    388.00
     2     1   1413.84   2959.74    389.00
     2     1   1414.33   2955.98    390.00
     2     1   1414.82   2952.22    391.00
     2     1   1415.23   2949.11    391.83
     2     1   1415.56   2944.69    393.00
     2     1   1415.85   2940.92    394.00
     2     1   1416.14   2937.15    395.00
     2     1   1416.42   2933.39    396.00
     2     1   1416.71   2929.62    397.00
     2     1   1416.99   2925.85    398.00
     2     1   1417.28   2922.08    399.00
     2     1   1417.57   2918.31    400.00
     2     1   1417.85   2914.55    401.00
     2     1   1418.14   2910.78    402.00
     2     1   1418.42   2907.01    403.00
     2     1   1418.75   2902.68    404.15
     2     1   1419.03   2899.48    405.00
     2     1   1419.35   2895.71    406.00
     2     1   1419.68   2891.94    407.00
     2     1   1420.00   2888.18    408.00
     2     1   1420.33   2884.41    409.00
     2     1   1420.66   2880.65    410.00
     2     1   1420.98   2876.88    411.00
     2     1   1421.31   2873.11    412.00
     2     1   1421.63   2869.35    413.00
     2     1   1421.96   2865.58    414.00
     2     1   1422.28   2861.81    415.00
     2     1   1422.61   2858.05    416.00
     2     1   1422.93   2854.28    417.00
     2     1   1423.17   2851.57    417.72
     2     1   1423.36   2847.52    419.00
     2     1   1423.51   2844.35    420.00
     2     1   1423.66   2841.19    421.00
     2     1   1423.81   2838.02    422.00
     2     1   1423.96   2834.86    423.00
     2     1   1424.11   2831.69    424.00
     2     1   1424.19   2830.10    424.50
     2     1   1424.19   2825.03    426.00
     2     1   1424.19   2821.65    427.00
     2     1   1424.19   2818.27    428.00
     2     1   1424.19   2814.89    429.00
     2     1   1424.19   2811.51    430.00
     2     1   1424.19   2808.13    431.00
     2     1   1424.19   2804.74    432.00
     2     1   1424.19   2799.69    433.50
     2     1   1424.19   2798.17    434.00
     2     1   1424.19   2795.16    435.00
     2     1   1424.19   2792.15    436.00
     2     1   1424.19   2789.14    437.00
     2     1   1424.19   2786.13    438.00
     2     1   1424.19   2783.12    439.00
     2     1   1424.19   2780.11    440.00
     2     1   1424.19   2777.10    441.00
     2     1   1424.19   2774.09    442.00
     2     1   1424.19   2771.08    443.00
     2     1   1424.19   2768.07    444.00
     2     1   1424.19   2765.06    445.00
     2     1   1424.19   2762.04    446.00
     2     1   1424.19   2758.04    447.33
     2     1   1424.16   2756.02    448.00
     2     1   1424.11   2753.01    449.00
     2     1   1424.07   2750.00    450.00
     2     1   1424.03   2746.99    451.00
     2     1   1423.98   2743.98    452.00
     2     1   1423.94   2740.97    453.00
     2     1   1423.89   2737.96    454.00
     2     1   1423.85   2734.95    455.00
     2     1   1423.81   2731.94    456.00
     2     1   1423.76   2728.93    457.00
     2     1   1423.72   2725.92    458.00
     2     1   1423.67   2722.91    459.00
     2     1   1423.63   2719.90    460.00
     2     1   1423.59   2716.89    461.00
     2     1   1423.52   2712.51    462.46
     2     1   1423.48   2710.87    463.00
     2     1   1423.39   2707.86    464.00
     2     1   1423.31   2704.85    465.00
     2     1   1423.22   2701.84    466.00
     2     1   1423.14   2698.83    467.00
     2     1   1423.06   2695.82    468.00
     2     1   1422.97   2692.81    469.00
     2     1   1422.89   2689.80    470.00
     2     1   1422.80   2686.79    471.00
     2     1   1422.72   2683.78    472.00
     2     1   1422.64   2680.77    473.00
     2     1   1422.55   2677.76    474.00
     2     1   1422.47   2674.75    475.00
     2     1   1422.38   2671.74    476.00
     2     1   1422.30   2668.73    477.00
     2     1   1422.19   2664.76    478.32
     2     1   1422.11   2665.15    479.00
     2     1   1421.99   2665.73    480.00
     2     1   1421.87   2666.32    481.00
     2     1   1421.79   2666.70    481.65
     2     1   1422.10   2662.11    483.00
     2     1   1422.33   2658.72    484.00
     2     1   1422.56   2655.32    485.00
     2     1   1422.79   2651.92    486.00
     2     1   1423.02   2648.53    487.00
     2     1   1423.25   2645.13    488.00
     2     1   1423.48   2641.74    489.00
     2     1   1423.71   2638.34    490.00
     2     1   1423.94   2634.95    491.00
     2     1   1424.17   2631.55    492.00
     2     1   1424.29   2629.65    492.56
     2     1   1424.41   2624.76    494.00
     2     1   1424.49   2621.37    495.00
     2     1   1424.58   2617.97    496.00
     2     1   1424.66   2614.58    497.00
     2     1   1424.74   2611.18    498.00
     2     1   1424.82   2607.79    499.00
     2     1   1424.90   2604.39    500.00
     2     1   1424.99   2600.99    501.00
     2     1   1425.07   2597.60    502.00
     2     1   1425.15   2594.20    503.00
     2     1   1425.23   2590.81    504.00
     2     1   1425.29   2588.29    504.74
     2     1   1425.49   2583.11    506.00
     2     1   1425.65   2578.99    507.00
     2     1   1425.81   2574.87    508.00
     2     1   1425.97   2570.75    509.00
     2     1   1426.12   2566.63    510.00
     2     1   1426.28   2562.51    511.00
     2     1   1426.44   2558.39    512.00
     2     1   1426.60   2554.28    513.00
     2     1   1426.79   2549.16    514.24
     2     1   1427.02   2546.04    515.00
     2     1   1427.31   2541.92    516.00
     2     1   1427.60   2537.80    517.00
     2     1   1427.90   2533.68    518.00
     2     1   1428.19   2529.56    519.00
     2     1   1428.49   2525.44    520.00
     2     1   1428.78   2521.32    521.00
     2     1   1429.08   2517.21    522.00
     2     1   1429.37   2513.09    523.00
     2     1   1429.66   2508.97    524.00
     2     1   1429.96   2504.85    525.00
     2     1   1430.29   2500.13    526.15
     2     1   1430.56   2496.61    527.00
     2     1   1430.87   2492.49    528.00
     2     1   1431.18   2488.37    529.00
     2     1   1431.49   2484.26    530.00
     2     1   1431.80   2480.14    531.00
     2     1   1432.11   2476.02    532.00
     2     1   1432.42   2471.90    533.00
     2     1   1432.73   2467.78    534.00
     2     1   1433.04   2463.66    535.00
     2     1   1433.35   2459.54    536.00
     2     1   1433.66   2455.42    537.00
     2     1   1433.97   2451.31    538.00
     2     1   1434.29   2447.06    539.03
     2     1   1435.35   2439.86    540.00
     2     1   1436.44   2432.43    541.00
     2     1   1437.53   2425.00    542.00
     2     1   1438.62   2417.57    543.00
     2     1   1439.60   2410.89    543.90
     2     1   1439.73   2407.28    545.00
     2     1   1439.85   2404.01    546.00
     2     1   1439.97   2400.73    547.00
     2     1   1440.09   2397.46    548.00
     2     1   1440.21   2394.18    549.00
     2     1   1440.33   2390.90    550.00
     2     1   1440.45   2387.63    551.00
     2     1   1440.57   2384.35    552.00
     2     1   1440.69   2381.07    553.00
     2     1   1440.81   2377.80    554.00
     2     1   1440.93   2374.52    555.00
     2     1   1441.10   2369.92    556.40
     2     1   1441.12   2367.97    557.00
     2     1   1441.15   2364.69    558.00
     2     1   1441.19   2361.41    559.00
     2     1   1441.22   2358.14    560.00
     2     1   1441.26   2354.86    561.00
     2     1   1441.30   2351.58    562.00
     2     1   1441.33   2348.31    563.00
     2     1   1441.37   2345.03    564.00
     2     1   1441.40   2341.75    565.00
     2     1   1441.44   2338.48    566.00
     2     1   1441.47   2335.20    567.00
     2     1   1441.51   2331.92    568.00
     2     1   1441.54   2328.65    569.00
     2     1   1441.60   2323.83    570.47
     2     1   1441.63   2322.10    571.00
     2     1   1441.70   2318.82    572.00
     2     1   1441.76   2315.54    573.00
     2     1   1441.83   2312.27    574.00
     2     1   1441.90   2308.99    575.00
     2     1   1441.96   2305.71    576.00
     2     1   1442.03   2302.44    577.00
     2     1   1442.09   2299.16    578.00
     2     1   1442.16   2295.88    579.00
     2     1   1442.23   2292.61    580.00
     2     1   1442.29   2289.33    581.00
     2     1   1442.36   2286.05    582.00
     2     1   1442.43   2282.78    583.00
     2     1   1442.49   2279.50    584.00
     2     1   1442.56   2276.22    585.00
     2     1   1442.60   2274.32    585.58
     2     1   1442.60   2269.67    587.00
     2     1   1442.60   2266.39    588.00
     2     1   1442.60   2263.12    589.00
     2     1   1442.60   2259.84    590.00
     2     1   1442.60   2256.56    591.00
     2     1   1442.60   2253.29    592.00
     2     1   1442.60   2250.01    593.00
     2     1   1442.60   2246.73    594.00
     2     1   1442.60   2243.46    595.00
     2     1   1442.60   2240.18    596.00
     2     1   1442.60   2236.91    597.00
     2     1   1442.60   2233.63    598.00
     2     1   1442.60   2230.35    599.00
     2     1   1442.60   2227.08    600.00
     2     1   1442.60   2224.82    600.69
     2     1   1442.84   2220.52    602.00
     2     1   1443.02   2217.25    603.00
     2     1   1443.20   2213.97    604.00
     2     1   1443.38   2210.69    605.00
     2     1   1443.57   2207.42    606.00
     2     1   1443.75   2204.14    607.00
     2     1   1443.93   2200.86    608.00
     2     1   1444.12   2197.59    609.00
     2     1   1444.30   2194.31    610.00
     2     1   1444.48   2191.03    611.00
     2     1   1444.60   2188.97    611.63
     2     1   1447.00   2182.24    613.00
     2     1   1448.75   2177.33    614.00
     2     1   1449.15   2174.38    615.00
     2     1   1449.54   2171.42    616.00
     2     1   1449.93   2168.47    617.00
     2     1   1450.32   2165.51    618.00
     2     1   1450.71   2162.56    619.00
     2     1   1451.11   2159.61    620.00
     2     1   1451.50   2156.65    621.00
     2     1   1451.89   2153.70    622.00
     2     1   1452.28   2150.74    623.00
     2     1   1452.68   2147.79    624.00
     2     1   1453.07   2144.84    625.00
     2     1   1453.46   2141.88    626.00
     2     1   1453.85   2138.93    627.00
     2     1   1454.25   2135.93    628.02
     2     1   1454.82   2133.02    629.00
     2     1   1455.40   2130.07    630.00
     2     1   1455.98   2127.11    631.00
     2     1   1456.56   2124.16    632.00
     2     1   1457.14   2121.20    633.00
     2     1   1457.71   2118.25    634.00
     2     1   1458.29   2115.30    635.00
     2     1   1458.87   2112.34    636.00
     2     1   1459.45   2109.39    637.00
     2     1   1460.03   2106.43    638.00
     2     1   1460.61   2103.48    639.00
     2     1   1461.19   2100.52    640.00
     2     1   1461.76   2097.57    641.00
     2     1   1462.34   2094.62    642.00
     2     1   1462.92   2091.66    643.00
     2     1   1463.25   2089.97    643.57
     2     1   1463.80   2085.76    645.00
     2     1   1464.19   2082.80    646.00
     2     1   1464.57   2079.85    647.00
     2     1   1464.96   2076.89    648.00
     2     1   1465.35   2073.94    649.00
     2     1   1465.73   2070.99    650.00
     2     1   1466.12   2068.03    651.00
     2     1   1466.50   2065.08    652.00
     2     1   1466.89   2062.12    653.00
     2     1   1467.27   2059.17    654.00
     2     1   1467.66   2056.22    655.00
     2     1   1468.05   2053.26    656.00
     2     1   1468.43   2050.31    657.00
     2     1   1468.82   2047.35    658.00
     2     1   1469.25   2044.01    659.13
     2     1   1469.84   2041.45    660.00
     2     1   1470.51   2038.49    661.00
     2     1   1471.18   2035.54    662.00
     2     1   1471.85   2032.58    663.00
     2     1   1472.52   2029.63    664.00
     2     1   1473.19   2026.68    665.00
     2     1   1473.86   2023.72    666.00
     2     1   1474.53   2020.77    667.00
     2     1   1475.20   2017.81    668.00
     2     1   1475.88   2014.86    669.00
     2     1   1476.55   2011.91    670.00
     2     1   1477.22   2008.95    671.00
     2     1   1477.89   2006.00    672.00
     2     1   1478.75   2002.19    673.29
     2     1   1478.21   1997.07    674.00
     2     1   1477.44   1989.88    675.00
     2     1   1476.68   1982.70    676.00
     2     1   1475.91   1975.51    677.00
     2     1   1475.15   1968.32    678.00
     2     1   1474.38   1961.13    679.00
     2     1   1473.62   1953.94    680.00
     2     1   1472.85   1946.75    681.00
     2     1   1472.09   1939.56    682.00
     2     1   1471.32   1932.37    683.00
     2     1   1470.56   1925.18    684.00
     2     1   1469.79   1917.99    685.00
     2     1   1469.03   1910.81    686.00
     2     1   1468.26   1903.62    687.00
     2     1   1467.50   1896.43    688.00
     2     1   1466.73   1889.24    689.00
     2     1   1465.97   1882.05    690.00
     2     1   1465.20   1874.86    691.00
     2     1   1464.44   1867.67    692.00
     2     1   1463.67   1860.48    693.00
     2     1   1462.91   1853.29    694.00
     2     1   1462.14   1846.10    695.00
     2     1   1461.38   1838.92    696.00
     2     1   1460.61   1831.73    697.00
     2     1   1459.85   1824.54    698.00
     2     1   1459.08   1817.35    699.00
     2     1   1458.32   1810.16    700.00
     2     1   1457.55   1802.97    701.00
     2     1   1456.61   1797.53    702.00
     2     1   1455.68   1792.09    703.00
     2     1   1454.74   1786.65    704.00
     2     1   1453.80   1781.21    705.00
     2     1   1452.86   1775.77    706.00
     2     1   1451.92   1770.34    707.00
     2     1   1451.22   1766.23    707.75
     2     1   1450.63   1759.41    709.00
     2     1   1450.15   1753.94    710.00
     2     1   1449.68   1748.46    711.00
     2     1   1449.21   1742.99    712.00
     2     1   1448.73   1737.51    713.00
     2     1   1448.26   1732.04    714.00
     2     1   1447.78   1726.56    715.00
     2     1   1447.31   1721.09    716.00
     2     1   1446.68   1713.80    717.33
     2     1   1445.66   1705.69    718.00
     2     1   1444.15   1693.56    719.00
     2     1   1442.63   1681.42    720.00
     2     1   1441.11   1669.29    721.00
     2     1   1440.17   1661.84    721.61
     2     1   1439.80   1644.89    723.00
     2     1   1439.52   1632.66    724.00
     2     1   1439.25   1620.44    725.00
     2     1   1438.98   1608.21    726.00
     2     1   1438.74   1597.62    726.87
     2     1   1439.14   1583.70    728.00
     2     1   1439.49   1571.42    729.00
     2     1   1439.84   1559.15    730.00
     2     1   1440.09   1550.00    730.74
     2     1   1442.59   1532.39    730.00
     2     1   1445.94   1508.74    729.00
     2     1   1447.89   1494.94    728.42
     2     1   1454.81   1461.26    727.00
     2     1   1461.75   1427.42    725.58
     2     1   1462.23   1424.93    725.00
     2     1   1463.05   1420.59    724.00
     2     1   1463.87   1416.26    723.00
     2     1   1464.70   1411.93    722.00
     2     1   1465.52   1407.60    721.00
     2     1   1466.34   1403.27    720.00
     2     1   1467.16   1398.93    719.00
     2     1   1467.99   1394.60    718.00
     2     1   1468.89   1389.84    716.90
     2     1   1469.98   1386.01    716.00
     2     1   1471.20   1381.76    715.00
     2     1   1472.41   1377.51    714.00
     2     1   1473.63   1373.25    713.00
     2     1   1474.84   1369.00    712.00
     2     1   1476.06   1364.75    711.00
     2     1   1477.27   1360.50    710.00
     2     1   1478.49   1356.25    709.00
     2     1   1479.70   1351.99    708.00
     2     1   1480.92   1347.74    707.00
     2     1   1482.13   1343.49    706.00
     2     1   1483.07   1340.22    705.23
     2     1   1484.81   1335.04    704.00
     2     1   1486.23   1330.82    703.00
     2     1   1487.65   1326.61    702.00
     2     1   1489.07   1322.40    701.00
     2     1   1490.49   1318.19    700.00
     2     1   1491.90   1313.98    699.00
     2     1   1493.32   1309.77    698.00
     2     1   1494.74   1305.56    697.00
     2     1   1496.16   1301.35    696.00
     2     1   1497.58   1297.14    695.00
     2     1   1498.99   1292.93    694.00
     2     1   1500.41   1288.72    693.00
     2     1   1502.40   1282.82    691.60
     2     1   1503.23   1280.19    691.00
     2     1   1504.61   1275.80    690.00
     2     1   1505.99   1271.41    689.00
     2     1   1507.38   1267.02    688.00
     2     1   1508.76   1262.63    687.00
     2     1   1510.14   1258.25    686.00
     2     1   1511.52   1253.86    685.00
     2     1   1512.91   1249.47    684.00
     2     1   1514.29   1245.08    683.00
     2     1   1515.67   1240.69    682.00
     2     1   1517.05   1236.30    681.00
     2     1   1518.43   1231.91    680.00
     2     1   1520.31   1225.36    679.00
     2     1   1522.19   1218.81    678.00
     2     1   1523.72   1213.48    677.19
     2     1   1527.18   1197.46    678.00
     2     1   1533.45   1168.41    679.47
     2     2   1441.48   3069.25    383.42
     2     2   1441.82   3067.07    384.00
     2     2   1442.39   3063.33    385.00
     2     2   1442.97   3059.60    386.00
     2     2   1443.54   3055.87    387.00
     2     2   1444.12   3052.13    388.00
     2     2   1444.69   3048.40    389.00
     2     2   1445.27   3044.67    390.00
     2     2   1445.85   3040.93    391.00
     2     2   1446.42   3037.20    392.00
     2     2   1447.20   3032.13    393.36
     2     2   1447.47   3029.72    394.00
     2     2   1447.89   3025.96    395.00
     2     2   1448.30   3022.21    396.00
     2     2   1448.72   3018.45    397.00
     2     2   1449.13   3014.69    398.00
     2     2   1449.55   3010.94    399.00
     2     2   1449.96   3007.18    400.00
     2     2   1450.38   3003.43    401.00
     2     2   1450.95   2998.29    402.37
     2     2   1451.06   2995.89    403.00
     2     2   1451.23   2992.10    404.00
     2     2   1451.40   2988.31    405.00
     2     2   1451.58   2984.52    406.00
     2     2   1451.75   2980.73    407.00
     2     2   1451.92   2976.94    408.00
     2     2   1452.10   2973.15    409.00
     2     2   1452.27   2969.36    410.00
     2     2   1452.44   2965.57    411.00
     2     2   1452.65   2961.05    412.19
     2     2   1452.77   2958.93    413.00
     2     2   1452.92   2956.31    414.00
     2     2   1453.07   2953.68    415.00
     2     2   1453.23   2951.06    416.00
     2     2   1453.38   2948.43    417.00
     2     2   1453.53   2945.81    418.00
     2     2   1453.68   2943.18    419.00
     2     2   1453.83   2940.56    420.00
     2     2   1453.98   2937.93    421.00
     2     2   1454.14   2935.31    422.00
     2     2   1454.29   2932.68    423.00
     2     2   1454.44   2930.06    424.00
     2     2   1454.52   2928.61    424.55
     2     2   1454.75   2924.08    426.00
     2     2   1454.91   2920.95    427.00
     2     2   1455.06   2917.82    428.00
     2     2   1455.22   2914.70    429.00
     2     2   1455.38   2911.57    430.00
     2     2   1455.53   2908.44    431.00
     2     2   1455.69   2905.31    432.00
     2     2   1455.85   2902.19    433.00
     2     2   1456.00   2899.06    434.00
     2     2   1456.16   2895.93    435.00
     2     2   1456.32   2892.81    436.00
     2     2   1456.52   2888.74    437.30
     2     2   1456.55   2886.55    438.00
     2     2   1456.60   2883.42    439.00
     2     2   1456.64   2880.30    440.00
     2     2   1456.68   2877.17    441.00
     2     2   1456.73   2874.04    442.00
     2     2   1456.77   2870.91    443.00
     2     2   1456.81   2867.79    444.00
     2     2   1456.85   2864.66    445.00
     2     2   1456.90   2861.53    446.00
     2     2   1456.94   2858.41    447.00
     2     2   1456.98   2855.28    448.00
     2     2   1457.03   2852.15    449.00
     2     2   1457.07   2849.02    450.00
     2     2   1457.11   2845.90    451.00
     2     2   1457.16   2842.77    452.00
     2     2   1457.19   2840.44    452.75
     2     2   1457.09   2836.51    454.00
     2     2   1457.00   2833.39    455.00
     2     2   1456.92   2830.26    456.00
     2     2   1456.84   2827.13    457.00
     2     2   1456.76   2824.01    458.00
     2     2   1456.68   2820.88    459.00
     2     2   1456.60   2817.75    460.00
     2     2   1456.52   2814.62    461.00
     2     2   1456.43   2811.50    462.00
     2     2   1456.35   2808.37    463.00
     2     2   1456.27   2805.24    464.00
     2     2   1456.19   2802.11    465.00
     2     2   1456.11   2798.99    466.00
     2     2   1456.03   2795.86    467.00
     2     2   1455.94   2792.73    468.00
     2     2   1455.86   2789.33    469.09
     2     2   1455.92   2786.48    470.00
     2     2   1455.99   2783.35    471.00
     2     2   1456.06   2780.22    472.00
     2     2   1456.12   2777.10    473.00
     2     2   1456.19   2773.97    474.00
     2     2   1456.26   2770.84    475.00
     2     2   1456.33   2767.71    476.00
     2     2   1456.40   2764.59    477.00
     2     2   1456.47   2761.46    478.00
     2     2   1456.52   2759.00    478.79
     2     2   1456.16   2755.31    480.00
     2     2   1455.86   2752.27    481.00
     2     2   1455.56   2749.23    482.00
     2     2   1455.26   2746.20    483.00
     2     2   1454.95   2743.16    484.00
     2     2   1454.65   2740.12    485.00
     2     2   1454.35   2737.08    486.00
     2     2   1454.05   2734.04    487.00
     2     2   1453.79   2731.42    487.86
     2     2   1453.91   2727.57    489.00
     2     2   1454.02   2724.19    490.00
     2     2   1454.12   2720.81    491.00
     2     2   1454.22   2717.43    492.00
     2     2   1454.33   2714.05    493.00
     2     2   1454.43   2710.66    494.00
     2     2   1454.53   2707.28    495.00
     2     2   1454.64   2703.90    496.00
     2     2   1454.74   2700.52    497.00
     2     2   1454.84   2697.14    498.00
     2     2   1454.95   2693.75    499.00
     2     2   1455.05   2690.37    500.00
     2     2   1455.15   2686.99    501.00
     2     2   1455.29   2682.36    502.37
     2     2   1455.31   2680.23    503.00
     2     2   1455.35   2676.85    504.00
     2     2   1455.38   2673.46    505.00
     2     2   1455.41   2670.08    506.00
     2     2   1455.45   2666.70    507.00
     2     2   1455.48   2663.32    508.00
     2     2   1455.51   2659.94    509.00
     2     2   1455.55   2656.55    510.00
     2     2   1455.58   2653.17    511.00
     2     2   1455.61   2649.79    512.00
     2     2   1455.65   2646.41    513.00
     2     2   1455.68   2643.03    514.00
     2     2   1455.71   2639.65    515.00
     2     2   1455.74   2636.26    516.00
     2     2   1455.78   2632.88    517.00
     2     2   1455.79   2631.15    517.51
     2     2   1455.89   2626.12    519.00
     2     2   1455.95   2622.74    520.00
     2     2   1456.01   2619.35    521.00
     2     2   1456.07   2615.97    522.00
     2     2   1456.13   2612.59    523.00
     2     2   1456.19   2609.21    524.00
     2     2   1456.25   2605.83    525.00
     2     2   1456.32   2602.44    526.00
     2     2   1456.38   2599.06    527.00
     2     2   1456.44   2595.68    528.00
     2     2   1456.50   2592.30    529.00
     2     2   1456.56   2588.92    530.00
     2     2   1456.62   2585.54    531.00
     2     2   1456.68   2582.15    532.00
     2     2   1456.74   2578.77    533.00
     2     2   1456.79   2576.06    533.80
     2     2   1456.55   2568.43    535.00
     2     2   1456.35   2562.07    536.00
     2     2   1456.14   2555.70    537.00
     2     2   1455.94   2549.34    538.00
     2     2   1455.74   2542.97    539.00
     2     2   1455.54   2536.60    540.00
     2     2   1455.33   2530.24    541.00
     2     2   1455.13   2523.87    542.00
     2     2   1454.93   2517.50    543.00
     2     2   1454.72   2511.14    544.00
     2     2   1454.52   2504.77    545.00
     2     2   1454.32   2498.40    546.00
     2     2   1454.11   2492.04    547.00
     2     2   1453.91   2485.67    548.00
     2     2   1453.71   2479.31    549.00
     2     2   1453.60   2475.80    549.55
     2     2   1453.67   2469.13    551.00
     2     2   1453.71   2464.53    552.00
     2     2   1453.76   2459.93    553.00
     2     2   1453.81   2455.33    554.00
     2     2   1453.86   2450.73    555.00
     2     2   1453.90   2446.13    556.00
     2     2   1453.95   2441.53    557.00
     2     2   1454.00   2436.93    558.00
     2     2   1454.05   2432.33    559.00
     2     2   1454.10   2427.65    560.02
     2     2   1453.90   2424.33    561.00
     2     2   1453.71   2420.95    562.00
     2     2   1453.51   2417.57    563.00
     2     2   1453.31   2414.19    564.00
     2     2   1453.12   2410.80    565.00
     2     2   1452.92   2407.42    566.00
     2     2   1452.73   2404.04    567.00
     2     2   1452.53   2400.66    568.00
     2     2   1452.33   2397.28    569.00
     2     2   1452.10   2393.22    570.20
     2     2   1452.10   2390.51    571.00
     2     2   1452.10   2387.13    572.00
     2     2   1452.10   2383.75    573.00
     2     2   1452.10   2380.37    574.00
     2     2   1452.10   2376.99    575.00
     2     2   1452.10   2373.60    576.00
     2     2   1452.10   2370.22    577.00
     2     2   1452.10   2366.84    578.00
     2     2   1452.10   2363.46    579.00
     2     2   1452.10   2360.08    580.00
     2     2   1452.10   2356.69    581.00
     2     2   1452.10   2351.90    582.42
     2     2   1452.07   2349.93    583.00
     2     2   1452.04   2346.55    584.00
     2     2   1452.00   2343.17    585.00
     2     2   1451.96   2339.79    586.00
     2     2   1451.93   2336.40    587.00
     2     2   1451.89   2333.02    588.00
     2     2   1451.85   2329.64    589.00
     2     2   1451.81   2326.26    590.00
     2     2   1451.78   2322.88    591.00
     2     2   1451.74   2319.49    592.00
     2     2   1451.70   2316.11    593.00
     2     2   1451.66   2312.73    594.00
     2     2   1451.63   2309.35    595.00
     2     2   1451.60   2306.72    595.78
     2     2   1451.79   2302.59    597.00
     2     2   1451.95   2299.20    598.00
     2     2   1452.11   2295.82    599.00
     2     2   1452.27   2292.44    600.00
     2     2   1452.43   2289.06    601.00
     2     2   1452.59   2285.68    602.00
     2     2   1452.75   2282.29    603.00
     2     2   1452.92   2278.91    604.00
     2     2   1453.08   2275.53    605.00
     2     2   1453.24   2272.15    606.00
     2     2   1453.40   2268.77    607.00
     2     2   1453.60   2264.54    608.25
     2     2   1453.14   2261.86    609.00
     2     2   1452.53   2258.29    610.00
     2     2   1451.92   2254.71    611.00
     2     2   1451.31   2251.14    612.00
     2     2   1450.70   2247.57    613.00
     2     2   1450.09   2244.00    614.00
     2     2   1450.29   2240.93    615.00
     2     2   1450.48   2237.86    616.00
     2     2   1450.68   2234.79    617.00
     2     2   1450.88   2231.72    618.00
     2     2   1451.08   2228.66    619.00
     2     2   1451.28   2225.59    620.00
     2     2   1451.48   2222.52    621.00
     2     2   1451.68   2219.45    622.00
     2     2   1451.88   2216.38    623.00
     2     2   1452.08   2213.32    624.00
     2     2   1452.28   2210.25    625.00
     2     2   1452.47   2207.18    626.00
     2     2   1452.59   2205.46    626.56
     2     2   1453.13   2201.04    628.00
     2     2   1453.51   2197.98    629.00
     2     2   1453.89   2194.91    630.00
     2     2   1454.27   2191.84    631.00
     2     2   1454.65   2188.77    632.00
     2     2   1455.03   2185.70    633.00
     2     2   1455.41   2182.64    634.00
     2     2   1455.79   2179.57    635.00
     2     2   1456.17   2176.50    636.00
     2     2   1456.55   2173.43    637.00
     2     2   1456.93   2170.36    638.00
     2     2   1457.31   2167.30    639.00
     2     2   1457.69   2164.23    640.00
     2     2   1458.09   2161.06    641.03
     2     2   1458.42   2158.09    642.00
     2     2   1458.77   2155.02    643.00
     2     2   1459.11   2151.96    644.00
     2     2   1459.46   2148.89    645.00
     2     2   1459.80   2145.82    646.00
     2     2   1460.15   2142.75    647.00
     2     2   1460.49   2139.68    648.00
     2     2   1460.84   2136.62    649.00
     2     2   1461.18   2133.55    650.00
     2     2   1461.53   2130.48    651.00
     2     2   1461.88   2127.41    652.00
     2     2   1462.22   2124.34    653.00
     2     2   1462.57   2121.28    654.00
     2     2   1462.91   2118.21    655.00
     2     2   1463.09   2116.66    655.50
     2     2   1463.85   2112.07    657.00
     2     2   1464.36   2109.00    658.00
     2     2   1464.86   2105.94    659.00
     2     2   1465.37   2102.87    660.00
     2     2   1465.88   2099.80    661.00
     2     2   1466.39   2096.73    662.00
     2     2   1466.90   2093.66    663.00
     2     2   1467.41   2090.60    664.00
     2     2   1467.92   2087.53    665.00
     2     2   1468.43   2084.46    666.00
     2     2   1468.93   2081.39    667.00
     2     2   1469.44   2078.32    668.00
     2     2   1469.95   2075.26    669.00
     2     2   1470.59   2071.43    670.25
     2     2   1470.38   2066.97    671.00
     2     2   1470.11   2061.03    672.00
     2     2   1469.84   2055.10    673.00
     2     2   1469.57   2049.17    674.00
     2     2   1469.29   2043.23    675.00
     2     2   1469.02   2037.30    676.00
     2     2   1468.75   2031.37    677.00
     2     2   1468.48   2025.43    678.00
     2     2   1468.20   2019.50    679.00
     2     2   1467.93   2013.57    680.00
     2     2   1467.66   2007.63    681.00
     2     2   1467.39   2001.70    682.00
     2     2   1467.12   1995.77    683.00
     2     2   1466.84   1989.83    684.00
     2     2   1466.57   1983.90    685.00
     2     2   1466.30   1977.97    686.00
     2     2   1466.03   1972.04    687.00
     2     2   1465.76   1966.10    688.00
     2     2   1465.48   1960.17    689.00
     2     2   1465.21   1954.24    690.00
     2     2   1464.94   1948.30    691.00
     2     2   1464.67   1942.37    692.00
     2     2   1464.40   1936.44    693.00
     2     2   1464.12   1930.50    694.00
     2     2   1463.85   1924.57    695.00
     2     2   1463.58   1918.64    696.00
     2     2   1463.31   1912.70    697.00
     2     2   1463.04   1906.77    698.00
     2     2   1462.76   1900.84    699.00
     2     2   1462.49   1894.90    700.00
     2     2   1462.22   1888.97    701.00
     2     2   1461.87   1884.38    702.00
     2     2   1461.52   1879.79    703.00
     2     2   1461.17   1875.20    704.00
     2     2   1460.82   1870.61    705.00
     2     2   1460.47   1866.03    706.00
     2     2   1460.12   1861.44    707.00
     2     2   1459.77   1856.85    708.00
     2     2   1459.42   1852.26    709.00
     2     2   1459.07   1847.67    710.00
     2     2   1458.72   1843.08    711.00
     2     2   1458.37   1838.49    712.00
     2     2   1458.02   1833.90    713.00
     2     2   1457.67   1829.32    714.00
     2     2   1457.47   1826.76    714.56
     2     2   1457.32   1820.10    716.00
     2     2   1457.22   1815.48    717.00
     2     2   1457.11   1810.87    718.00
     2     2   1457.01   1806.25    719.00
     2     2   1456.90   1801.64    720.00
     2     2   1456.80   1797.02    721.00
     2     2   1456.69   1792.41    722.00
     2     2   1456.59   1787.79    723.00
     2     2   1456.48   1783.18    724.00
     2     2   1456.38   1778.56    725.00
     2     2   1456.27   1773.95    726.00
     2     2   1456.17   1769.33    727.00
     2     2   1456.06   1764.72    728.00
     2     2   1456.01   1762.35    728.51
     2     2   1454.87   1747.23    730.00
     2     2   1454.10   1737.06    731.00
     2     2   1453.33   1726.89    732.00
     2     2   1452.56   1716.72    733.00
     2     2   1451.43   1701.65    734.48
     2     2   1451.21   1696.36    735.00
     2     2   1450.78   1686.15    736.00
     2     2   1450.36   1675.94    737.00
     2     2   1449.94   1665.73    738.00
     2     2   1449.52   1655.52    739.00
     2     2   1449.09   1645.32    740.00
     2     2   1448.64   1634.33    741.08
     2     2   1448.26   1616.13    742.00
     2     2   1447.86   1596.45    743.00
     2     2   1447.31   1570.00    744.34
     2     2   1449.80   1547.01    743.00
     2     2   1452.14   1525.40    741.74
     2     2   1454.48   1512.73    741.00
     2     2   1457.65   1495.56    740.00
     2     2   1460.83   1478.39    739.00
     2     2   1465.22   1454.61    737.62
     2     2   1466.33   1450.43    737.00
     2     2   1468.14   1443.64    736.00
     2     2   1469.95   1436.84    735.00
     2     2   1471.75   1430.05    734.00
     2     2   1473.56   1423.25    733.00
     2     2   1475.37   1416.46    732.00
     2     2   1477.18   1409.66    731.00
     2     2   1478.98   1402.86    730.00
     2     2   1480.79   1396.07    729.00
     2     2   1481.89   1391.94    728.39
     2     2   1484.92   1382.48    727.00
     2     2   1487.09   1375.68    726.00
     2     2   1489.27   1368.89    725.00
     2     2   1491.44   1362.09    724.00
     2     2   1493.62   1355.30    723.00
     2     2   1495.79   1348.50    722.00
     2     2   1497.96   1341.71    721.00
     2     2   1500.14   1334.91    720.00
     2     2   1502.31   1328.11    719.00
     2     2   1505.22   1319.03    717.66
     2     2   1506.76   1314.79    717.00
     2     2   1509.09   1308.40    716.00
     2     2   1511.41   1302.01    715.00
     2     2   1513.73   1295.62    714.00
     2     2   1516.06   1289.23    713.00
     2     2   1518.38   1282.83    712.00
     2     2   1520.70   1276.44    711.00
     2     2   1523.03   1270.05    710.00
     2     2   1525.35   1263.66    709.00
     2     2   1527.67   1257.27    708.00
     2     2   1530.00   1250.88    707.00
     2     2   1532.32   1244.49    706.00
     2     2   1534.65   1238.10    705.00
     2     2   1536.97   1231.70    704.00
     2     2   1539.29   1225.31    703.00
     2     2   1541.62   1218.92    702.00
     2     2   1543.94   1212.53    701.00
     2     2   1546.26   1206.14    700.00
     2     2   1548.59   1199.75    699.00
     2     2   1552.02   1190.31    697.52
     2     2   1553.15   1186.58    697.00
     2     2   1555.33   1179.46    696.00
     2     2   1557.50   1172.33    695.00
     2     2   1559.67   1165.21    694.00
     2     2   1561.84   1158.08    693.00
     2     2   1563.07   1154.06    692.44
     2     3   1463.86   2780.51    444.90
     2     3   1463.50   2776.35    446.00
     2     3   1463.19   2772.57    447.00
     2     3   1462.87   2768.79    448.00
     2     3   1462.55   2765.02    449.00
     2     3   1462.23   2761.24    450.00
     2     3   1461.91   2757.46    451.00
     2     3   1461.59   2753.68    452.00
     2     3   1461.27   2749.91    453.00
     2     3   1460.95   2746.13    454.00
     2     3   1460.52   2741.03    455.35
     2     3   1460.38   2738.57    456.00
     2     3   1460.15   2734.80    457.00
     2     3   1459.93   2731.02    458.00
     2     3   1459.70   2727.24    459.00
     2     3   1459.48   2723.46    460.00
     2     3   1459.25   2719.69    461.00
     2     3   1459.03   2715.91    462.00
     2     3   1458.80   2712.13    463.00
     2     3   1458.58   2708.36    464.00
     2     3   1458.35   2704.58    465.00
     2     3   1458.13   2700.80    466.00
     2     3   1457.86   2696.25    467.20
     2     3   1457.64   2693.25    468.00
     2     3   1457.36   2689.47    469.00
     2     3   1457.09   2685.69    470.00
     2     3   1456.82   2681.91    471.00
     2     3   1456.54   2678.14    472.00
     2     3   1456.27   2674.36    473.00
     2     3   1455.99   2670.58    474.00
     2     3   1455.72   2666.81    475.00
     2     3   1455.45   2663.03    476.00
     2     3   1455.17   2659.25    477.00
     2     3   1454.90   2655.47    478.00
     2     3   1454.52   2650.30    479.37
     2     3   1454.68   2648.22    480.00
     2     3   1454.92   2644.93    481.00
     2     3   1455.16   2641.63    482.00
     2     3   1455.40   2638.34    483.00
     2     3   1455.65   2635.04    484.00
     2     3   1455.89   2631.74    485.00
     2     3   1456.13   2628.45    486.00
     2     3   1456.37   2625.15    487.00
     2     3   1456.62   2621.86    488.00
     2     3   1456.86   2618.56    489.00
     2     3   1457.10   2615.26    490.00
     2     3   1457.29   2612.68    490.79
     2     3   1457.08   2608.55    492.00
     2     3   1456.90   2605.16    493.00
     2     3   1456.72   2601.76    494.00
     2     3   1456.54   2598.37    495.00
     2     3   1456.36   2594.97    496.00
     2     3   1456.18   2591.57    497.00
     2     3   1456.00   2588.18    498.00
     2     3   1455.82   2584.78    499.00
     2     3   1455.64   2581.39    500.00
     2     3   1455.46   2577.99    501.00
     2     3   1455.29   2574.76    501.95
     2     3   1455.29   2571.20    503.00
     2     3   1455.29   2567.81    504.00
     2     3   1455.29   2564.41    505.00
     2     3   1455.29   2561.02    506.00
     2     3   1455.29   2557.62    507.00
     2     3   1455.29   2554.23    508.00
     2     3   1455.29   2550.83    509.00
     2     3   1455.29   2547.44    510.00
     2     3   1455.29   2544.04    511.00
     2     3   1455.29   2540.65    512.00
     2     3   1455.29   2537.25    513.00
     2     3   1455.29   2533.85    514.00
     2     3   1455.29   2531.68    514.64
     2     3   1455.39   2527.06    516.00
     2     3   1455.46   2523.67    517.00
     2     3   1455.53   2520.27    518.00
     2     3   1455.60   2516.88    519.00
     2     3   1455.67   2513.48    520.00
     2     3   1455.74   2510.09    521.00
     2     3   1455.81   2506.69    522.00
     2     3   1455.88   2503.30    523.00
     2     3   1455.95   2499.90    524.00
     2     3   1456.02   2496.51    525.00
     2     3   1456.09   2493.11    526.00
     2     3   1456.16   2489.72    527.00
     2     3   1456.23   2486.32    528.00
     2     3   1456.29   2483.00    528.98
     2     3   1456.35   2478.72    530.00
     2     3   1456.40   2474.53    531.00
     2     3   1456.45   2470.35    532.00
     2     3   1456.50   2466.16    533.00
     2     3   1456.55   2461.97    534.00
     2     3   1456.61   2457.79    535.00
     2     3   1456.66   2453.60    536.00
     2     3   1456.71   2449.41    537.00
     2     3   1456.76   2445.23    538.00
     2     3   1456.81   2441.04    539.00
     2     3   1456.87   2436.85    540.00
     2     3   1456.92   2432.67    541.00
     2     3   1456.97   2428.48    542.00
     2     3   1457.02   2424.29    543.00
     2     3   1457.10   2418.22    544.45
     2     3   1457.16   2416.43    545.00
     2     3   1457.28   2413.16    546.00
     2     3   1457.40   2409.90    547.00
     2     3   1457.52   2406.63    548.00
     2     3   1457.64   2403.37    549.00
     2     3   1457.75   2400.11    550.00
     2     3   1457.87   2396.84    551.00
     2     3   1457.99   2393.58    552.00
     2     3   1458.11   2390.32    553.00
     2     3   1458.23   2387.05    554.00
     2     3   1458.35   2383.79    555.00
     2     3   1458.46   2380.53    556.00
     2     3   1458.60   2376.87    557.12
     2     3   1458.57   2374.00    558.00
     2     3   1458.53   2370.73    559.00
     2     3   1458.50   2367.47    560.00
     2     3   1458.46   2364.21    561.00
     2     3   1458.43   2360.94    562.00
     2     3   1458.39   2357.68    563.00
     2     3   1458.36   2354.42    564.00
     2     3   1458.33   2351.15    565.00
     2     3   1458.29   2347.89    566.00
     2     3   1458.26   2344.62    567.00
     2     3   1458.22   2341.36    568.00
     2     3   1458.19   2338.10    569.00
     2     3   1458.15   2334.83    570.00
     2     3   1458.12   2331.57    571.00
     2     3   1458.10   2329.55    571.62
     2     3   1458.18   2325.04    573.00
     2     3   1458.24   2321.78    574.00
     2     3   1458.31   2318.51    575.00
     2     3   1458.37   2315.25    576.00
     2     3   1458.43   2311.99    577.00
     2     3   1458.49   2308.72    578.00
     2     3   1458.56   2305.46    579.00
     2     3   1458.62   2302.20    580.00
     2     3   1458.68   2298.93    581.00
     2     3   1458.74   2295.67    582.00
     2     3   1458.81   2292.41    583.00
     2     3   1458.87   2289.14    584.00
     2     3   1458.93   2285.88    585.00
     2     3   1458.99   2282.61    586.00
     2     3   1459.05   2279.35    587.00
     2     3   1459.10   2277.11    587.69
     2     3   1459.14   2272.82    589.00
     2     3   1459.18   2269.56    590.00
     2     3   1459.21   2266.30    591.00
     2     3   1459.25   2263.03    592.00
     2     3   1459.28   2259.77    593.00
     2     3   1459.31   2256.50    594.00
     2     3   1459.35   2253.24    595.00
     2     3   1459.38   2249.98    596.00
     2     3   1459.42   2246.71    597.00
     2     3   1459.45   2243.45    598.00
     2     3   1459.49   2240.19    599.00
     2     3   1459.52   2236.92    600.00
     2     3   1459.56   2233.66    601.00
     2     3   1459.60   2229.79    602.19
     2     3   1459.52   2227.38    603.00
     2     3   1459.42   2224.43    604.00
     2     3   1459.32   2221.48    605.00
     2     3   1459.22   2218.52    606.00
     2     3   1459.10   2214.88    607.23
     2     3   1459.44   2214.18    608.00
     2     3   1459.88   2213.26    609.00
     2     3   1460.32   2212.34    610.00
     2     3   1460.76   2211.42    611.00
     2     3   1461.20   2210.50    612.00
     2     3   1461.64   2209.58    613.00
     2     3   1462.09   2208.66    614.00
     2     3   1462.50   2205.71    615.00
     2     3   1462.92   2202.75    616.00
     2     3   1463.33   2199.80    617.00
     2     3   1463.75   2196.85    618.00
     2     3   1464.17   2193.89    619.00
     2     3   1464.58   2190.94    620.00
     2     3   1465.00   2187.99    621.00
     2     3   1465.59   2183.82    622.41
     2     3   1465.76   2182.08    623.00
     2     3   1466.05   2179.12    624.00
     2     3   1466.35   2176.17    625.00
     2     3   1466.64   2173.22    626.00
     2     3   1466.93   2170.26    627.00
     2     3   1467.23   2167.31    628.00
     2     3   1467.52   2164.35    629.00
     2     3   1467.81   2161.40    630.00
     2     3   1468.10   2158.44    631.00
     2     3   1468.40   2155.49    632.00
     2     3   1468.59   2153.60    632.64
     2     3   1469.15   2149.58    634.00
     2     3   1469.56   2146.63    635.00
     2     3   1469.98   2143.67    636.00
     2     3   1470.39   2140.72    637.00
     2     3   1470.81   2137.77    638.00
     2     3   1471.22   2134.81    639.00
     2     3   1471.64   2131.86    640.00
     2     3   1472.05   2128.90    641.00
     2     3   1472.47   2125.95    642.00
     2     3   1472.88   2123.00    643.00
     2     3   1473.30   2120.04    644.00
     2     3   1473.59   2117.99    644.69
     2     3   1474.12   2114.13    646.00
     2     3   1474.54   2111.18    647.00
     2     3   1474.95   2108.23    648.00
     2     3   1475.36   2105.27    649.00
     2     3   1475.77   2102.32    650.00
     2     3   1476.18   2099.36    651.00
     2     3   1476.59   2096.41    652.00
     2     3   1477.00   2093.46    653.00
     2     3   1477.42   2090.50    654.00
     2     3   1477.83   2087.55    655.00
     2     3   1478.24   2084.59    656.00
     2     3   1478.65   2081.64    657.00
     2     3   1479.06   2078.69    658.00
     2     3   1479.59   2074.93    659.27
     2     3   1480.02   2072.78    660.00
     2     3   1480.60   2069.83    661.00
     2     3   1481.19   2066.87    662.00
     2     3   1481.78   2063.92    663.00
     2     3   1482.37   2060.96    664.00
     2     3   1482.96   2058.01    665.00
     2     3   1483.55   2055.06    666.00
     2     3   1484.14   2052.10    667.00
     2     3   1484.73   2049.15    668.00
     2     3   1485.32   2046.19    669.00
     2     3   1485.91   2043.24    670.00
     2     3   1486.50   2040.29    671.00
     2     3   1487.08   2037.33    672.00
     2     3   1487.67   2034.38    673.00
     2     3   1488.26   2031.42    674.00
     2     3   1488.59   2029.80    674.55
     2     3   1488.13   2019.59    676.00
     2     3   1487.82   2012.55    677.00
     2     3   1487.51   2005.51    678.00
     2     3   1487.20   1998.47    679.00
     2     3   1486.89   1991.43    680.00
     2     3   1486.58   1984.40    681.00
     2     3   1486.26   1977.36    682.00
     2     3   1485.95   1970.32    683.00
     2     3   1485.64   1963.28    684.00
     2     3   1485.33   1956.24    685.00
     2     3   1485.02   1949.20    686.00
     2     3   1484.70   1942.16    687.00
     2     3   1484.39   1935.13    688.00
     2     3   1484.08   1928.09    689.00
     2     3   1483.77   1921.05    690.00
     2     3   1483.46   1914.01    691.00
     2     3   1483.15   1906.97    692.00
     2     3   1482.83   1899.93    693.00
     2     3   1482.52   1892.89    694.00
     2     3   1482.21   1885.86    695.00
     2     3   1481.90   1878.82    696.00
     2     3   1481.59   1871.78    697.00
     2     3   1481.27   1864.74    698.00
     2     3   1480.96   1857.70    699.00
     2     3   1480.65   1850.66    700.00
     2     3   1480.27   1842.09    701.22
     2     3   1479.88   1836.96    702.00
     2     3   1479.37   1830.39    703.00
     2     3   1478.87   1823.83    704.00
     2     3   1478.36   1817.27    705.00
     2     3   1477.74   1809.18    706.23
     2     3   1477.12   1804.16    707.00
     2     3   1476.30   1797.62    708.00
     2     3   1475.49   1791.08    709.00
     2     3   1474.68   1784.54    710.00
     2     3   1473.86   1778.00    711.00
     2     3   1473.05   1771.46    712.00
     2     3   1472.48   1766.88    712.70
     2     3   1470.92   1758.42    714.00
     2     3   1469.71   1751.91    715.00
     2     3   1468.51   1745.40    716.00
     2     3   1467.32   1738.97    716.99
     2     3   1466.59   1729.48    718.00
     2     3   1465.87   1720.10    719.00
     2     3   1465.15   1710.71    720.00
     2     3   1464.43   1701.33    721.00
     2     3   1463.57   1690.20    722.19
     2     3   1463.05   1682.56    723.00
     2     3   1462.42   1673.17    724.00
     2     3   1461.79   1663.79    725.00
     2     3   1461.16   1654.40    726.00
     2     3   1460.52   1645.01    727.00
     2     3   1460.02   1637.50    727.80
     2     3   1460.16   1607.86    727.00
     2     3   1460.29   1582.40    726.31
     2     3   1464.71   1515.96    724.53
     2     3   1467.69   1496.17    724.00
     2     3   1472.34   1465.30    723.18
     2     3   1473.64   1458.60    722.00
     2     3   1474.74   1452.90    721.00
     2     3   1475.84   1447.21    720.00
     2     3   1476.94   1441.51    719.00
     2     3   1478.04   1435.82    718.00
     2     3   1479.14   1430.12    717.00
     2     3   1480.24   1424.43    716.00
     2     3   1481.34   1418.74    715.00
     2     3   1482.44   1413.04    714.00
     2     3   1483.38   1408.15    713.14
     2     3   1485.12   1401.24    712.00
     2     3   1486.65   1395.19    711.00
     2     3   1488.17   1389.14    710.00
     2     3   1489.70   1383.08    709.00
     2     3   1491.22   1377.03    708.00
     2     3   1492.42   1372.26    707.21
     2     3   1494.08   1366.10    706.00
     2     3   1495.46   1361.02    705.00
     2     3   1496.83   1355.93    704.00
     2     3   1498.20   1350.85    703.00
     2     3   1499.57   1345.77    702.00
     2     3   1500.94   1340.68    701.00
     2     3   1502.31   1335.60    700.00
     2     3   1503.68   1330.52    699.00
     2     3   1505.06   1325.43    698.00
     2     3   1506.71   1319.31    696.80
     2     3   1507.90   1315.29    696.00
     2     3   1509.41   1310.25    695.00
     2     3   1510.91   1305.20    694.00
     2     3   1512.41   1300.15    693.00
     2     3   1513.91   1295.10    692.00
     2     3   1515.42   1290.06    691.00
     2     3   1516.92   1285.01    690.00
     2     3   1518.42   1279.96    689.00
     2     3   1519.92   1274.91    688.00
     2     3   1521.47   1269.72    686.97
     2     3   1523.51   1263.41    686.00
     2     3   1525.61   1256.92    685.00
     2     3   1527.70   1250.42    684.00
     2     3   1529.80   1243.92    683.00
     2     3   1531.90   1237.43    682.00
     2     3   1534.00   1230.93    681.00
     2     3   1536.10   1224.44    680.00
     2     3   1538.19   1217.94    679.00
     2     3   1541.25   1208.48    677.54
     2     3   1550.90   1170.23    677.27
     2     4   1372.11   3226.26    346.00
     2     4   1372.92   3223.19    347.00
     2     4   1373.73   3220.12    348.00
     2     4   1374.53   3217.05    349.00
     2     4   1375.34   3213.98    350.00
     2     4   1376.44   3209.81    351.36
     2     4   1376.78   3207.82    352.00
     2     4   1377.32   3204.71    353.00
     2     4   1377.85   3201.60    354.00
     2     4   1378.38   3198.50    355.00
     2     4   1378.92   3195.39    356.00
     2     4   1379.45   3192.28    357.00
     2     4   1380.16   3188.17    358.32
     2     4   1380.87   3186.53    359.00
     2     4   1381.93   3184.10    360.00
     2     4   1382.98   3181.68    361.00
     2     4   1383.91   3179.54    361.88
     2     4   1384.82   3175.35    363.00
     2     4   1385.64   3171.61    364.00
     2     4   1386.45   3167.86    365.00
     2     4   1387.27   3164.12    366.00
     2     4   1388.08   3160.38    367.00
     2     4   1388.89   3156.63    368.00
     2     4   1389.88   3152.10    369.21
     2     4   1390.34   3149.14    370.00
     2     4   1390.93   3145.38    371.00
     2     4   1391.52   3141.63    372.00
     2     4   1392.10   3137.88    373.00
     2     4   1392.69   3134.12    374.00
     2     4   1393.28   3130.37    375.00
     2     4   1393.87   3126.61    376.00
     2     4   1394.45   3122.86    377.00
     2     4   1395.04   3119.11    378.00
     2     4   1395.63   3115.35    379.00
     2     4   1396.22   3111.60    380.00
     2     4   1396.57   3109.36    380.60
     2     4   1397.38   3104.09    382.00
     2     4   1397.97   3100.34    383.00
     2     4   1398.55   3096.58    384.00
     2     4   1399.13   3092.83    385.00
     2     4   1399.71   3089.08    386.00
     2     4   1400.30   3085.32    387.00
     2     4   1400.88   3081.57    388.00
     2     4   1401.46   3077.81    389.00
     2     4   1402.04   3074.06    390.00
     2     4   1402.62   3070.30    391.00
     2     4   1403.21   3066.55    392.00
     2     4   1403.79   3062.80    393.00
     2     4   1404.37   3059.04    394.00
     2     4   1405.20   3053.73    395.42
     2     4   1405.47   3051.53    396.00
     2     4   1405.93   3047.77    397.00
     2     4   1406.39   3044.01    398.00
     2     4   1406.85   3040.25    399.00
     2     4   1407.32   3036.49    400.00
     2     4   1407.78   3032.73    401.00
     2     4   1408.24   3028.97    402.00
     2     4   1408.70   3025.21    403.00
     2     4   1409.17   3021.45    404.00
     2     4   1409.63   3017.69    405.00
     2     4   1410.09   3013.93    406.00
     2     4   1410.56   3010.17    407.00
     2     4   1411.02   3006.41    408.00
     2     4   1411.48   3002.65    409.00
     2     4   1411.94   2998.89    410.00
     2     4   1412.41   2995.13    411.00
     2     4   1412.87   2991.37    412.00
     2     4   1413.33   2987.62    413.00
     2     4   1413.85   2983.36    414.13
     2     4   1414.56   2978.34    415.00
     2     4   1415.36   2972.55    416.00
     2     4   1416.17   2966.76    417.00
     2     4   1416.98   2960.97    418.00
     2     4   1417.79   2955.19    419.00
     2     4   1418.59   2949.40    420.00
     2     4   1419.40   2943.61    421.00
     2     4   1420.21   2937.82    422.00
     2     4   1421.02   2932.04    423.00
     2     4   1421.86   2926.03    424.04
     2     4   1421.98   2923.13    425.00
     2     4   1422.11   2920.12    426.00
     2     4   1422.24   2917.11    427.00
     2     4   1422.37   2914.10    428.00
     2     4   1422.50   2911.09    429.00
     2     4   1422.62   2908.08    430.00
     2     4   1422.75   2905.07    431.00
     2     4   1422.88   2902.06    432.00
     2     4   1423.01   2899.05    433.00
     2     4   1423.19   2894.93    434.37
     2     4   1423.21   2892.71    435.00
     2     4   1423.25   2889.19    436.00
     2     4   1423.28   2885.67    437.00
     2     4   1423.31   2882.15    438.00
     2     4   1423.35   2878.63    439.00
     2     4   1423.38   2875.10    440.00
     2     4   1423.42   2871.58    441.00
     2     4   1423.45   2868.06    442.00
     2     4   1423.49   2864.54    443.00
     2     4   1423.52   2861.02    444.00
     2     4   1423.56   2857.50    445.00
     2     4   1423.59   2853.98    446.00
     2     4   1423.63   2850.46    447.00
     2     4   1423.66   2846.94    448.00
     2     4   1423.70   2843.42    449.00
     2     4   1423.73   2839.90    450.00
     2     4   1423.76   2836.38    451.00
     2     4   1423.80   2832.86    452.00
     2     4   1423.83   2829.34    453.00
     2     4   1423.86   2827.11    453.63
     2     4   1423.81   2822.30    455.00
     2     4   1423.78   2818.77    456.00
     2     4   1423.74   2815.25    457.00
     2     4   1423.71   2811.73    458.00
     2     4   1423.67   2808.21    459.00
     2     4   1423.64   2804.69    460.00
     2     4   1423.60   2801.17    461.00
     2     4   1423.57   2797.65    462.00
     2     4   1423.54   2794.13    463.00
     2     4   1423.50   2790.61    464.00
     2     4   1423.47   2787.09    465.00
     2     4   1423.43   2783.57    466.00
     2     4   1423.40   2780.05    467.00
     2     4   1423.37   2776.53    468.00
     2     4   1423.33   2773.01    469.00
     2     4   1423.30   2769.49    470.00
     2     4   1423.26   2765.96    471.00
     2     4   1423.23   2762.44    472.00
     2     4   1423.19   2758.13    473.23
     2     4   1423.05   2755.36    474.00
     2     4   1422.87   2751.79    475.00
     2     4   1422.69   2748.21    476.00
     2     4   1422.51   2744.64    477.00
     2     4   1422.33   2741.07    478.00
     2     4   1422.15   2737.49    479.00
     2     4   1421.97   2733.92    480.00
     2     4   1421.80   2730.35    481.00
     2     4   1421.62   2726.77    482.00
     2     4   1421.44   2723.20    483.00
     2     4   1421.29   2720.36    483.80
     2     4   1421.25   2716.25    485.00
     2     4   1421.21   2712.84    486.00
     2     4   1421.17   2709.43    487.00
     2     4   1421.14   2706.02    488.00
     2     4   1421.10   2702.61    489.00
     2     4   1421.06   2699.21    490.00
     2     4   1421.02   2695.80    491.00
     2     4   1420.99   2692.39    492.00
     2     4   1420.95   2688.98    493.00
     2     4   1420.91   2685.57    494.00
     2     4   1420.87   2682.16    495.00
     2     4   1420.83   2678.75    496.00
     2     4   1420.79   2675.08    497.08
     2     4   1420.94   2671.94    498.00
     2     4   1421.10   2668.53    499.00
     2     4   1421.26   2665.12    500.00
     2     4   1421.42   2661.71    501.00
     2     4   1421.58   2658.30    502.00
     2     4   1421.74   2654.89    503.00
     2     4   1421.90   2651.48    504.00
     2     4   1422.06   2648.07    505.00
     2     4   1422.22   2644.66    506.00
     2     4   1422.38   2641.25    507.00
     2     4   1422.53   2637.85    508.00
     2     4   1422.69   2634.44    509.00
     2     4   1422.85   2631.03    510.00
     2     4   1423.01   2627.62    511.00
     2     4   1423.17   2624.21    512.00
     2     4   1423.29   2621.60    512.77
     2     4   1423.29   2617.39    514.00
     2     4   1423.29   2613.98    515.00
     2     4   1423.29   2610.57    516.00
     2     4   1423.29   2607.17    517.00
     2     4   1423.29   2603.76    518.00
     2     4   1423.29   2600.35    519.00
     2     4   1423.29   2596.94    520.00
     2     4   1423.29   2593.53    521.00
     2     4   1423.29   2590.12    522.00
     2     4   1423.29   2586.71    523.00
     2     4   1423.29   2583.30    524.00
     2     4   1423.29   2579.89    525.00
     2     4   1423.29   2576.49    526.00
     2     4   1423.29   2572.44    527.19
     2     4   1423.49   2569.14    528.00
     2     4   1423.72   2565.07    529.00
     2     4   1423.96   2561.01    530.00
     2     4   1424.20   2556.94    531.00
     2     4   1424.43   2552.88    532.00
     2     4   1424.67   2548.81    533.00
     2     4   1424.91   2544.75    534.00
     2     4   1425.14   2540.68    535.00
     2     4   1425.38   2536.62    536.00
     2     4   1425.62   2532.55    537.00
     2     4   1425.85   2528.49    538.00
     2     4   1426.09   2524.43    539.00
     2     4   1426.33   2520.36    540.00
     2     4   1426.56   2516.30    541.00
     2     4   1426.79   2512.32    541.98
     2     4   1427.53   2505.65    543.00
     2     4   1428.24   2499.12    544.00
     2     4   1428.96   2492.60    545.00
     2     4   1429.68   2486.07    546.00
     2     4   1430.40   2479.54    547.00
     2     4   1431.11   2473.02    548.00
     2     4   1431.83   2466.49    549.00
     2     4   1432.55   2459.96    550.00
     2     4   1433.27   2453.44    551.00
     2     4   1433.98   2446.91    552.00
     2     4   1434.70   2440.38    553.00
     2     4   1435.60   2432.25    554.25
     2     4   1435.62   2429.79    555.00
     2     4   1435.66   2426.53    556.00
     2     4   1435.70   2423.26    557.00
     2     4   1435.74   2420.00    558.00
     2     4   1435.77   2416.73    559.00
     2     4   1435.81   2413.47    560.00
     2     4   1435.85   2410.21    561.00
     2     4   1435.88   2406.94    562.00
     2     4   1435.92   2403.68    563.00
     2     4   1435.96   2400.42    564.00
     2     4   1436.00   2397.15    565.00
     2     4   1436.03   2393.89    566.00
     2     4   1436.07   2390.62    567.00
     2     4   1436.10   2388.34    567.70
     2     4   1435.88   2384.10    569.00
     2     4   1435.71   2380.83    570.00
     2     4   1435.54   2377.57    571.00
     2     4   1435.38   2374.31    572.00
     2     4   1435.21   2371.04    573.00
     2     4   1435.04   2367.78    574.00
     2     4   1434.87   2364.52    575.00
     2     4   1434.70   2361.25    576.00
     2     4   1434.54   2357.99    577.00
     2     4   1434.37   2354.72    578.00
     2     4   1434.20   2351.46    579.00
     2     4   1434.03   2348.20    580.00
     2     4   1433.86   2344.93    581.00
     2     4   1433.70   2341.67    582.00
     2     4   1433.60   2339.74    582.59
     2     4   1433.74   2335.14    584.00
     2     4   1433.84   2331.88    585.00
     2     4   1433.94   2328.61    586.00
     2     4   1434.04   2325.35    587.00
     2     4   1434.14   2322.09    588.00
     2     4   1434.24   2318.82    589.00
     2     4   1434.34   2315.56    590.00
     2     4   1434.44   2312.30    591.00
     2     4   1434.54   2309.03    592.00
     2     4   1434.64   2305.77    593.00
     2     4   1434.74   2302.50    594.00
     2     4   1434.84   2299.24    595.00
     2     4   1434.94   2295.98    596.00
     2     4   1435.04   2292.71    597.00
     2     4   1435.10   2290.71    597.61
     2     4   1435.10   2286.19    599.00
     2     4   1435.10   2282.92    600.00
     2     4   1435.10   2279.66    601.00
     2     4   1435.10   2276.40    602.00
     2     4   1435.10   2273.13    603.00
     2     4   1435.10   2269.87    604.00
     2     4   1435.10   2266.60    605.00
     2     4   1435.10   2263.34    606.00
     2     4   1435.10   2260.08    607.00
     2     4   1435.10   2256.81    608.00
     2     4   1435.10   2253.55    609.00
     2     4   1435.10   2250.29    610.00
     2     4   1435.10   2247.02    611.00
     2     4   1435.10   2245.09    611.59
     2     4   1434.12   2233.92    613.00
     2     4   1433.42   2226.00    614.00
     2     4   1433.77   2222.49    615.00
     2     4   1434.11   2218.98    616.00
     2     4   1434.46   2215.48    617.00
     2     4   1434.81   2211.97    618.00
     2     4   1435.16   2208.46    619.00
     2     4   1435.50   2204.96    620.00
     2     4   1435.85   2201.45    621.00
     2     4   1436.20   2197.94    622.00
     2     4   1436.55   2194.44    623.00
     2     4   1436.89   2190.93    624.00
     2     4   1437.24   2187.42    625.00
     2     4   1437.42   2185.60    625.52
     2     4   1437.86   2180.41    627.00
     2     4   1438.15   2176.91    628.00
     2     4   1438.45   2173.40    629.00
     2     4   1438.75   2169.89    630.00
     2     4   1439.04   2166.39    631.00
     2     4   1439.34   2162.88    632.00
     2     4   1439.64   2159.37    633.00
     2     4   1439.93   2155.87    634.00
     2     4   1440.23   2152.36    635.00
     2     4   1440.52   2148.86    636.00
     2     4   1440.82   2145.35    637.00
     2     4   1441.12   2141.84    638.00
     2     4   1441.42   2138.26    639.02
     2     4   1441.79   2134.83    640.00
     2     4   1442.16   2131.32    641.00
     2     4   1442.53   2127.82    642.00
     2     4   1442.90   2124.31    643.00
     2     4   1443.28   2120.80    644.00
     2     4   1443.65   2117.30    645.00
     2     4   1444.02   2113.79    646.00
     2     4   1444.40   2110.29    647.00
     2     4   1444.77   2106.78    648.00
     2     4   1445.14   2103.27    649.00
     2     4   1445.52   2099.77    650.00
     2     4   1445.89   2096.26    651.00
     2     4   1446.26   2092.75    652.00
     2     4   1446.64   2089.25    653.00
     2     4   1446.92   2086.58    653.76
     2     4   1447.69   2082.23    655.00
     2     4   1448.31   2078.73    656.00
     2     4   1448.93   2075.22    657.00
     2     4   1449.55   2071.72    658.00
     2     4   1450.17   2068.21    659.00
     2     4   1450.79   2064.70    660.00
     2     4   1451.42   2061.20    661.00
     2     4   1452.04   2057.69    662.00
     2     4   1452.66   2054.18    663.00
     2     4   1453.28   2050.68    664.00
     2     4   1453.90   2047.17    665.00
     2     4   1454.52   2043.66    666.00
     2     4   1455.14   2040.16    667.00
     2     4   1455.92   2035.77    668.25
     2     4   1455.64   2031.62    669.00
     2     4   1455.26   2026.08    670.00
     2     4   1454.88   2020.54    671.00
     2     4   1454.50   2015.00    672.00
     2     4   1454.13   2009.46    673.00
     2     4   1453.75   2003.92    674.00
     2     4   1453.37   1998.38    675.00
     2     4   1452.99   1992.83    676.00
     2     4   1452.62   1987.29    677.00
     2     4   1452.24   1981.75    678.00
     2     4   1451.86   1976.21    679.00
     2     4   1451.48   1970.67    680.00
     2     4   1451.11   1965.13    681.00
     2     4   1450.73   1959.59    682.00
     2     4   1450.35   1954.05    683.00
     2     4   1449.97   1948.50    684.00
     2     4   1449.59   1942.96    685.00
     2     4   1449.22   1937.42    686.00
     2     4   1448.84   1931.88    687.00
     2     4   1448.46   1926.34    688.00
     2     4   1448.08   1920.80    689.00
     2     4   1447.71   1915.26    690.00
     2     4   1447.33   1909.72    691.00
     2     4   1446.95   1904.17    692.00
     2     4   1446.57   1898.63    693.00
     2     4   1446.20   1893.09    694.00
     2     4   1445.82   1887.55    695.00
     2     4   1445.44   1882.01    696.00
     2     4   1445.06   1876.47    697.00
     2     4   1444.69   1870.93    698.00
     2     4   1444.31   1865.39    699.00
     2     4   1443.93   1859.84    700.00
     2     4   1443.55   1854.30    701.00
     2     4   1443.24   1849.28    702.00
     2     4   1442.93   1844.26    703.00
     2     4   1442.62   1839.24    704.00
     2     4   1442.31   1834.22    705.00
     2     4   1442.00   1829.19    706.00
     2     4   1441.54   1821.81    707.47
     2     4   1441.37   1819.15    708.00
     2     4   1441.03   1814.13    709.00
     2     4   1440.70   1809.11    710.00
     2     4   1440.37   1804.09    711.00
     2     4   1440.04   1799.07    712.00
     2     4   1439.71   1794.05    713.00
     2     4   1439.38   1789.03    714.00
     2     4   1439.04   1784.00    715.00
     2     4   1438.71   1778.98    716.00
     2     4   1438.26   1772.15    717.36
     2     4   1438.00   1768.94    718.00
     2     4   1437.60   1763.92    719.00
     2     4   1437.20   1758.90    720.00
     2     4   1436.80   1753.88    721.00
     2     4   1436.39   1748.86    722.00
     2     4   1435.99   1743.84    723.00
     2     4   1435.59   1738.82    724.00
     2     4   1435.19   1733.80    725.00
     2     4   1434.78   1728.78    726.00
     2     4   1434.38   1723.76    727.00
     2     4   1433.91   1717.86    728.18
     2     4   1433.31   1710.67    729.00
     2     4   1432.58   1701.95    730.00
     2     4   1431.86   1693.23    731.00
     2     4   1430.83   1680.86    732.42
     2     4   1430.75   1675.78    733.00
     2     4   1430.61   1667.05    734.00
     2     4   1430.47   1658.32    735.00
     2     4   1430.34   1649.58    736.00
     2     4   1430.20   1640.85    737.00
     2     4   1430.06   1632.13    738.00
     2     4   1430.13   1623.39    739.00
     2     4   1430.19   1614.65    740.00
     2     4   1430.25   1605.92    741.00
     2     4   1430.32   1597.18    742.00
     2     4   1430.38   1588.74    742.97
     2     4   1430.24   1561.09    742.00
     2     4   1430.14   1541.35    741.31
     2     4   1439.33   1489.83    739.51
     2     4   1442.84   1475.08    739.00
     2     4   1452.93   1432.75    737.53
     2     4   1453.69   1429.80    737.00
     2     4   1455.12   1424.20    736.00
     2     4   1456.55   1418.60    735.00
     2     4   1457.98   1413.00    734.00
     2     4   1459.42   1407.40    733.00
     2     4   1460.85   1401.80    732.00
     2     4   1462.28   1396.20    731.00
     2     4   1463.72   1390.60    730.00
     2     4   1464.54   1387.39    729.43
     2     4   1466.92   1379.50    728.00
     2     4   1468.59   1373.97    727.00
     2     4   1470.26   1368.44    726.00
     2     4   1471.93   1362.91    725.00
     2     4   1473.60   1357.38    724.00
     2     4   1475.27   1351.85    723.00
     2     4   1476.94   1346.32    722.00
     2     4   1478.60   1340.79    721.00
     2     4   1480.38   1334.92    719.94
     2     4   1481.65   1331.87    719.00
     2     4   1483.01   1328.62    718.00
     2     4   1484.36   1325.36    717.00
     2     4   1485.72   1322.11    716.00
     2     4   1487.08   1318.86    715.00
     2     4   1488.43   1315.60    714.00
     2     4   1489.79   1312.35    713.00
     2     4   1491.14   1309.10    712.00
     2     4   1492.50   1305.84    711.00
     2     4   1493.86   1302.59    710.00
     2     4   1495.21   1299.34    709.00
     2     4   1496.57   1296.08    708.00
     2     4   1497.93   1292.83    707.00
     2     4   1499.28   1289.58    706.00
     2     4   1501.21   1284.95    704.58
     2     4   1502.04   1283.09    704.00
     2     4   1503.48   1279.86    703.00
     2     4   1504.91   1276.63    702.00
     2     4   1506.35   1273.40    701.00
     2     4   1507.78   1270.17    700.00
     2     4   1509.22   1266.94    699.00
     2     4   1510.66   1263.71    698.00
     2     4   1512.09   1260.48    697.00
     2     4   1513.53   1257.25    696.00
     2     4   1514.97   1254.02    695.00
     2     4   1516.40   1250.79    694.00
     2     4   1517.84   1247.57    693.00
     2     4   1519.27   1244.34    692.00
     2     4   1520.71   1241.11    691.00
     2     4   1522.15   1237.88    690.00
     2     4   1526.56   1223.79    689.00
     2     4   1530.98   1209.70    688.00
     2     4   1535.40   1195.61    687.00
     2     4   1539.82   1181.52    686.00
     2     4   1544.38   1166.97    684.97
     2     4   1538.77   1185.33    686.00
     2     4   1533.34   1203.11    687.00
     2     4   1527.91   1220.89    688.00
     2     4   1523.98   1233.76    688.72
