# Supplementary material for: Mechanical design principles of a mitotic spindle
Source: eLife. 2014 Dec 18;3:e03398. doi: 10.7554/eLife.03398 (PMC4290452; doi:10.7554/eLife.03398)
Supplement: Source Code 1. — Compressed plain text files containing raw data, scripts and analysis code. The directory ‘EM_analysis’ includes microtubule coordinates for eleven fission yeast spindles that were reconstructed using ET, in addition to MATLAB (The MathWorks inc.) programs for performing geometric analysis on the spindles' architecture. Scripts used to perform analyses of live-cell fluorescent imaging of fission yeast mitosis are included in the directory, ‘LM_analysis’. The directory, ‘simulation_configs’ contains Cytosim configuration files for simulations of yeast spindles buckling under compressive force. DOI: http://dx.doi.org/10.7554/eLife.03398.026 [file elife03398s001.zip › data_and_code/EM_analysis/spindle_coords/wild_type/new_wt1.txt]

     1     1    875   1408     61
     1     1    886   1346     61
     1     1    890   1261     61
     1     1    899   1157     61
     1     1    900   1136     62
     1     1    902   1116     63
     1     1    904   1095     64
     1     1    905   1076     65
     1     1    907   1055     66
     1     1    909   1034     67
     1     1    910   1014     68
     1     1    912    983     69
     1     1    916    952     70
     1     1    921    914     71
     1     1    934    839     72
     1     1    938    824     73
     1     1    941    812     74
     1     1    943    800     75
     1     1    946    788     76
     1     1    949    776     77
     1     1    952    764     78
     1     1    955    752     79
     1     1    958    740     80
     1     1    961    725     81
     1     1    982    666     82
     1     1   1007    593     83
     1     1   1033    520     84
     1     1   1059    446     85
     1     1   1072    409     86
     1     1   1079    386     87
     1     1   1085    371     88
     1     1   1096    338     89
     1     2   1043   1325     67
     1     2   1038   1266     67
     1     2   1037   1198     67
     1     2   1037   1178     68
     1     2   1036   1157     69
     1     2   1036   1137     70
     1     2   1035   1114     71
     1     2   1034   1096     72
     1     2   1033   1076     73
     1     2   1031   1055     74
     1     2   1030   1032     75
     1     2   1045    802     95
     1     2   1052    735     96
     1     2   1058    653     97
     1     2   1062    611     98
     1     2   1066    569     99
     1     2   1075    473    100
     1     2   1077    465    101
     1     2   1078    455    102
     1     2   1080    445    103
     1     2   1081    435    104
     1     2   1083    425    105
     1     2   1085    415    106
     1     2   1086    405    107
     1     2   1088    395    108
     1     2   1089    385    109
     1     2   1091    375    110
     1     2   1093    360    111
     1     3    824    228     29
     1     3    828    229     30
     1     3    834    231     31
     1     3    839    233     32
     1     3    844    235     33
     1     3    849    236     34
     1     3    854    238     35
     1     3    859    240     36
     1     3    865    241     37
     1     3    870    243     38
     1     3    875    245     39
     1     3    880    246     40
     1     3    887    249     41
     1     3    891    250     42
     1     3    896    252     43
     1     3    901    253     44
     1     3    906    255     45
     1     3    911    257     46
     1     3    916    258     47
     1     3    922    260     48
     1     3    927    262     49
     1     3    932    264     50
     1     3    937    265     51
     1     3    942    267     52
     1     3    948    269     53
     1     3    952    270     54
     1     4    960    316     23
     1     4    963    317     24
     1     4    966    317     25
     1     4    970    318     26
     1     4    973    319     27
     1     4    976    320     28
     1     4    979    321     29
     1     4    982    322     30
     1     4    985    323     31
     1     4    989    324     32
     1     4    992    325     33
     1     4    995    326     34
     1     4    998    327     35
     1     4   1001    328     36
     1     4   1004    328     37
     1     4   1008    329     38
     1     4   1011    330     39
     1     4   1014    331     40
     1     4   1018    332     41
     1     4   1020    333     42
     1     4   1023    334     43
     1     4   1026    335     44
     1     4   1029    336     45
     1     4   1032    337     46
     1     4   1036    338     47
     1     4   1039    339     48
     1     4   1042    340     49
     1     4   1045    342     50
     1     4   1048    343     51
     1     4   1051    344     52
     1     4   1054    345     53
     1     4   1057    346     54
     1     4   1060    347     55
     1     4   1063    348     56
     1     4   1068    349     57
     1     4   1069    350     58
     1     4   1072    351     59
     1     4   1075    352     60
     1     4   1078    353     61
     1     4   1081    355     62
     1     4   1085    356     63
     1     4   1088    357     64
     1     4   1091    358     65
     1     4   1094    359     66
     1     4   1097    360     67
     1     4   1100    362     68
     1     4   1103    363     69
     1     4   1106    364     70
     1     4   1109    365     71
     1     4   1112    366     72
     1     4   1116    368     73
     1     5    625    305     44
     1     5    696    314     45
     1     5    735    320     46
     1     5    770    324     47
     1     5    844    335     48
     1     5    925    350     49
     1     5    989    361     50
     1     6    679    426     47
     1     6    698    421     48
     1     6    718    416     49
     1     6    738    411     50
     1     6    758    406     51
     1     6    771    403     52
     1     6    797    395     53
     1     6    817    388     54
     1     6    836    382     55
     1     6    853    377     56
     1     6    869    372     57
     1     6    884    368     58
     1     6    898    364     59
     1     6    913    359     60
     1     6    925    355     61
     1     6    942    351     62
     1     6    956    347     63
     1     6    970    343     64
     1     6    985    338     65
     1     6    997    335     66
     1     6   1014    329     67
     1     6   1028    324     68
     1     6   1042    319     69
     1     6   1060    313     70
     1     7    760    616     62
     1     7    804    558     63
     1     7    848    500     64
     1     7    887    445     65
     1     7    891    441     66
     1     7    897    433     67
     1     7    903    425     68
     1     7    909    417     69
     1     7    915    409     70
     1     7    921    401     71
     1     7    927    393     72
     1     7    933    385     73
     1     7    939    377     74
     1     7    945    370     75
     1     7    952    361     76
     1     7    958    353     77
     1     7    965    343     78
     1     8    711    554     62
     1     8    730    534     63
     1     8    750    511     64
     1     8    764    496     65
     1     8    791    467     66
     1     8    818    438     67
     1     8    832    423     68
     1     8    853    401     69
     1     8    872    381     70
     1     8    894    357     71
     1     8    914    335     72
     1     8    926    323     73
     1     8    950    299     74
     1     9    824    857    103
     1     9    833    839    104
     1     9    841    820    105
     1     9    850    802    106
     1     9    861    778    107
     1     9    867    764    108
     1     9    875    746    109
     1     9    883    727    110
     1     9    893    704    111
     1     9    924    625    110
     1     9    961    542    109
     1     9    975    512    108
     1     9    998    460    107
     1     9   1003    450    108
     1     9   1008    439    109
     1     9   1013    428    110
     1     9   1019    418    111
     1     9   1023    408    112
     1     9   1029    396    113
     1     9   1034    385    114
     1     9   1040    374    115
     1     9   1045    363    116
     1     9   1048    356    117
     1    10    813    752    102
     1    10    835    680    102
     1    10    858    606    102
     1    10    882    529    102
     1    10    900    472    102
     1    10    904    463    103
     1    10    908    453    104
     1    10    911    444    105
     1    10    915    435    106
     1    10    918    425    107
     1    10    922    416    108
     1    10    927    402    109
     1    10    929    397    110
     1    10    933    388    111
     1    10    936    378    112
     1    10    940    369    113
     1    10    943    360    114
     1    10    947    350    115
     1    10    951    341    116
     1    10    954    332    117
     1    10    962    311    118
     1    10    972    283    119
     1    11    895   1106    106
     1    11    897   1076    107
     1    11    900   1046    108
     1    11    902   1030    109
     1    11    905    986    110
     1    11    907    960    111
     1    11    909    952    112
     1    11    910    944    113
     1    11    911    937    114
     1    11    912    929    115
     1    11    914    922    116
     1    11    915    914    117
     1    11    916    907    118
     1    11    917    900    119
     1    11    919    892    120
     1    11    919    888    121
     1    11    920    877    122
     1    11    921    870    123
     1    11    922    862    124
     1    11    922    855    125
     1    11    923    847    126
     1    11    924    840    127
     1    11    925    832    128
     1    11    925    824    129
     1    11    940    731    129
     1    11    954    633    129
     1    11    959    599    128
     1    11    965    556    127
     1    11    967    540    126
     1    11    973    496    125
     1    11    976    479    126
     1    11    978    467    127
     1    11    980    455    128
     1    11    982    443    129
     1    11    984    431    130
     1    11    987    419    131
     1    11    990    407    132
     1    11    993    395    133
     1    11    995    383    134
     1    11    998    371    135
     1    11   1000    361    136
     1    11   1002    347    137
     1    11   1004    335    138
     1    11   1006    320    139
     1    12    795    898    123
     1    12    807    873    124
     1    12    820    844    125
     1    12    830    817    126
     1    12    840    788    127
     1    12    851    760    128
     1    12    861    732    129
     1    12    865    721    128
     1    12    869    709    127
     1    12    873    697    126
     1    12    877    686    125
     1    12    880    674    124
     1    12    884    663    123
     1    12    886    656    122
     1    12    892    640    121
     1    12    896    628    120
     1    12    899    617    119
     1    12    903    605    118
     1    12    907    593    117
     1    12    912    578    116
     1    12    914    570    115
     1    12    918    559    114
     1    12    922    547    113
     1    12    925    535    112
     1    12    930    519    111
     1    12    941    491    112
     1    12    948    472    113
     1    12    955    453    114
     1    12    960    441    115
     1    12    969    415    116
     1    12    976    395    117
     1    12    983    376    118
     1    12    988    361    119
     1    12    997    337    120
     1    12   1004    316    121
     1    13    836    924    139
     1    13    859    840    140
     1    13    869    801    141
     1    13    880    761    142
     1    13    892    720    142
     1    13    895    700    141
     1    13    898    685    140
     1    13    900    670    139
     1    13    902    655    138
     1    13    904    645    137
     1    13    909    626    136
     1    13    912    611    135
     1    13    915    596    134
     1    13    918    586    133
     1    13    921    567    132
     1    13    923    552    131
     1    13    926    537    130
     1    13    928    522    129
     1    13    941    452    129
     1    13    954    389    129
     1    13    964    345    129
     1    14    951    829    149
     1    14    973    737    149
     1    14    991    652    149
     1    14   1008    562    149
     1    14   1023    478    149
     1    14   1037    434    149
     1    15   1085    778    117
     1    15   1089    688    117
     1    15   1089    605    117
     1    15   1092    521    117
     1    15   1093    506    118
     1    15   1094    491    119
     1    15   1095    476    120
     1    15   1096    461    121
     1    15   1097    443    122
     1    15   1097    430    123
     1    15   1098    415    124
     1    15   1099    400    125
     1    15   1100    379    126
     1    16    993    844    104
     1    16    983    910    104
     1    16    992    852    105
     1    16   1005    774    106
     1    16   1009    754    107
     1    16   1015    725    108
     1    16   1020    697    109
     1    16   1024    665    110
     1    16   1028    635    111
     1    16   1032    609    112
     1    16   1037    575    113
     1    16   1042    546    114
     1    16   1046    518    115
     1    16   1052    486    116
     1    16   1057    456    117
     1    16   1060    436    118
     1    17    781    968     68
     1    17    791    912     69
     1    17    800    863     70
     1    17    816    793     71
     1    17    824    752     72
     1    17    829    732     73
     1    17    832    717     74
     1    17    835    703     75
     1    17    838    688     76
     1    17    842    673     77
     1    17    845    658     78
     1    17    848    647     79
     1    17    866    602     80
     1    17    882    565     81
     1    17    898    528     82
     1    17    914    490     83
     1    17    930    453     84
     1    17    945    416     85
     1    17    958    386     86
     1    17    966    367     87
     1    17    983    320     88
     1    17    991    297     89
     1    17    999    273     90
     2     1    771   1169     98
     2     1    783   1233     97
     2     1    795   1299     96
     2     1    805   1367     95
     2     1    814   1441     94
     2     2    821   1380     85
     2     2    829   1399     86
     2     2    836   1418     87
     2     2    844   1435     88
     2     2    852   1456     89
     2     2    859   1475     90
     2     2    865   1490     91
     2     3    797   1388     20
     2     3    804   1395     21
     2     3    811   1402     22
     2     3    818   1410     23
     2     3    825   1417     24
     2     3    829   1421     25
     2     3    837   1431     26
     2     3    842   1438     27
     2     3    848   1445     28
     2     3    853   1451     29
     2     3    856   1456     30
     2     3    858   1460     31
     2     3    861   1464     32
     2     3    864   1469     33
     2     3    866   1473     34
     2     3    869   1477     35
     2     3    871   1481     36
     2     3    874   1486     37
     2     3    876   1490     38
     2     3    879   1494     39
     2     3    882   1498     40
     2     3    885   1502     41
     2     3    888   1506     42
     2     3    891   1510     43
     2     3    894   1514     44
     2     3    897   1518     45
     2     3    900   1522     46
     2     3    903   1526     47
     2     3    906   1530     48
     2     3    909   1534     49
     2     3    912   1538     50
     2     3    913   1540     51
     2     3    918   1546     52
     2     3    921   1549     53
     2     3    924   1553     54
     2     3    928   1557     55
     2     3    931   1561     56
     2     3    934   1565     57
     2     4    787   1106     37
     2     4    800   1167     37
     2     4    811   1232     37
     2     4    821   1298     37
     2     4    822   1310     38
     2     4    823   1322     39
     2     4    824   1334     40
     2     4    825   1346     41
     2     4    827   1364     42
     2     4    827   1371     43
     2     4    829   1383     44
     2     4    830   1395     45
     2     4    832   1407     46
     2     4    833   1419     47
     2     4    835   1431     48
     2     4    837   1443     49
     2     4    839   1455     50
     2     4    841   1467     51
     2     4    843   1479     52
     2     4    845   1495     53
     2     5    885    654     72
     2     5    884    675     71
     2     5    882    695     70
     2     5    880    715     69
     2     5    877    743     68
     2     5    876    756     67
     2     5    874    777     66
     2     5    873    797     65
     2     5    871    817     64
     2     5    869    833     63
     2     5    868    857     64
     2     5    866    887     65
     2     5    864    921     66
     2     5    862    948     67
     2     5    860    978     68
     2     5    857   1015     69
     2     5    854   1108     69
     2     5    851   1204     69
     2     5    849   1241     68
     2     5    847   1271     67
     2     5    846   1297     66
     2     5    838   1401     66
     2     5    838   1436     66
     2     6    828   1270     21
     2     6    830   1278     22
     2     6    833   1286     23
     2     6    835   1294     24
     2     6    837   1302     25
     2     6    840   1310     26
     2     6    842   1318     27
     2     6    844   1325     28
     2     6    847   1334     29
     2     6    849   1342     30
     2     6    852   1350     31
     2     6    854   1358     32
     2     6    857   1366     33
     2     6    860   1373     34
     2     6    863   1381     35
     2     6    866   1388     36
     2     6    869   1396     37
     2     6    873   1404     38
     2     6    875   1411     39
     2     6    879   1419     40
     2     6    882   1427     41
     2     6    885   1434     42
     2     6    888   1442     43
     2     6    891   1450     44
     2     6    894   1457     45
     2     6    896   1462     46
     2     7    865   1361     12
     2     7    867   1365     13
     2     7    869   1369     14
     2     7    871   1372     15
     2     7    873   1376     16
     2     7    875   1380     17
     2     7    877   1384     18
     2     7    879   1387     19
     2     7    881   1391     20
     2     7    883   1395     21
     2     7    885   1399     22
     2     7    887   1403     23
     2     7    889   1406     24
     2     7    891   1410     25
     2     7    893   1414     26
     2     7    895   1417     27
     2     7    897   1421     28
     2     7    899   1425     29
     2     7    901   1428     30
     2     7    903   1432     31
     2     7    905   1436     32
     2     7    907   1439     33
     2     7    909   1443     34
     2     7    912   1447     35
     2     7    914   1452     36
     2     7    916   1454     37
     2     7    918   1458     38
     2     7    920   1462     39
     2     7    922   1466     40
     2     7    924   1469     41
     2     7    926   1473     42
     2     7    928   1477     43
     2     7    930   1481     44
     2     7    932   1484     45
     2     7    934   1488     46
     2     7    936   1492     47
     2     7    938   1496     48
     2     7    940   1500     49
     2     8    924    870     44
     2     8    926    900     45
     2     8    928    930     46
     2     8    929    947     47
     2     8    931    991     48
     2     8    933   1026     49
     2     8    934   1051     50
     2     8    935   1081     51
     2     8    936   1107     52
     2     8    937   1141     53
     2     8    938   1172     54
     2     8    938   1188     55
     2     8    939   1232     56
     2     8    940   1269     57
     2     8    940   1278     58
     2     8    940   1290     59
     2     8    940   1303     60
     2     8    940   1315     61
     2     8    940   1327     62
     2     8    940   1339     63
     2     8    940   1351     64
     2     8    939   1364     65
     2     8    938   1376     66
     2     8    938   1388     67
     2     8    937   1400     68
     2     8    937   1408     69
     2     8    936   1425     70
     2     8    936   1437     71
     2     8    936   1449     72
     2     8    936   1461     73
     2     8    936   1470     74
     2     9    956   1018     30
     2     9    956   1033     31
     2     9    957   1047     32
     2     9    957   1061     33
     2     9    958   1076     34
     2     9    958   1090     35
     2     9    959   1104     36
     2     9    959   1114     37
     2     9    959   1132     38
     2     9    959   1146     39
     2     9    958   1159     40
     2     9    958   1173     41
     2     9    958   1186     42
     2     9    958   1204     43
     2     9    958   1214     44
     2     9    958   1229     45
     2     9    957   1243     46
     2     9    957   1257     47
     2     9    957   1275     48
     2     9    957   1286     49
     2     9    957   1300     50
     2     9    956   1314     51
     2     9    956   1329     52
     2     9    956   1347     53
     2     9    956   1357     54
     2     9    955   1372     55
     2     9    955   1386     56
     2     9    955   1400     57
     2     9    954   1414     58
     2     9    954   1425     59
     2     9    953   1443     60
     2     9    953   1457     61
     2     9    952   1472     62
     2     9    952   1486     63
     2     9    951   1503     64
     2    10   1000    845     65
     2    10    996    919     65
     2    10    996   1001     65
     2    10    992   1102     65
     2    10    991   1203     65
     2    10    986   1318     65
     2    10    984   1436     65
     2    10    984   1537     65
     2    11   1070    423    139
     2    11   1068    449    138
     2    11   1066    470    137
     2    11   1065    490    136
     2    11   1063    515    135
     2    11   1060    531    134
     2    11   1056    551    133
     2    11   1051    576    132
     2    11   1049    591    131
     2    11   1047    612    130
     2    11   1044    632    129
     2    11   1043    643    128
     2    11   1041    673    127
     2    11   1039    693    126
     2    11   1038    706    125
     2    11   1033    734    124
     2    11   1028    762    123
     2    11   1028    768    122
     2    11   1027    776    121
     2    11   1026    785    120
     2    11   1025    793    119
     2    11   1024    802    118
     2    11   1023    811    117
     2    11   1021    819    116
     2    11   1020    828    115
     2    11   1019    837    114
     2    11   1019    845    113
     2    11   1018    854    112
     2    11   1017    862    111
     2    11   1016    871    110
     2    11   1016    880    109
     2    11   1015    888    108
     2    11   1014    897    107
     2    11   1013    905    106
     2    11   1013    911    105
     2    11   1011    923    104
     2    11   1010    931    103
     2    11   1009    940    102
     2    11   1008    948    101
     2    11   1007    957    100
     2    11   1006    966     99
     2    11   1005    974     98
     2    11   1005    990     97
     2    11   1004   1005     96
     2    11   1004   1021     95
     2    11   1003   1036     94
     2    11   1002   1051     93
     2    11   1002   1067     92
     2    11   1001   1082     91
     2    11   1001   1104     90
     2    11   1000   1125     89
     2    11    999   1146     88
     2    11    999   1168     87
     2    11    993   1273     87
     2    11    996   1279     86
     2    11    999   1282     85
     2    11   1001   1286     84
     2    11   1003   1290     83
     2    11   1004   1344     82
     2    11   1004   1366     81
     2    11   1004   1390     80
     2    11   1005   1423     80
     2    11   1005   1453     79
     2    12    929   1300    106
     2    12    940   1215    106
     2    12    945   1138    106
     2    12    950   1063    106
     2    12    957   1006    106
     2    12    958    998    107
     2    12    960    991    108
     2    12    961    984    109
     2    12    962    976    110
     2    12    964    969    111
     2    12    965    961    112
     2    12    967    954    113
     2    12    968    946    114
     2    12    969    939    115
     2    12    971    930    116
     2    12    972    924    117
     2    12    973    917    118
     2    12    974    909    119
     2    12    975    902    120
     2    12    976    894    121
     2    12    977    887    122
     2    12    978    880    123
     2    12    980    872    124
     2    12    981    865    125
     2    12    982    857    126
     2    12    992    791    126
     2    12   1004    726    126
     2    12   1009    652    126
     2    12   1015    583    126
     2    12   1026    510    126
     2    12   1027    499    127
     2    12   1029    487    128
     2    12   1030    475    129
     2    12   1032    463    130
     2    12   1033    450    131
     2    12   1035    437    132
     2    12   1036    426    133
     2    12   1037    414    134
     2    12   1038    402    135
     2    12   1039    390    136
     2    12   1040    378    137
     2    12   1041    367    138
     2    13    845   1253     90
     2    13    853   1161     90
     2    13    864   1056     90
     2    13    880    921     90
     2    13    883    901     91
     2    13    886    880     92
     2    13    888    864     93
     2    13    890    857     94
     2    13    891    850     95
     2    13    893    844     96
     2    13    894    837     97
     2    13    895    831     98
     2    13    896    824     99
     2    13    898    818    100
     2    13    899    811    101
     2    13    900    806    102
     2    13    916    741    103
     2    13    917    732    102
     2    13    918    722    101
     2    13    919    712    100
     2    13    920    702     99
     2    13    921    692     98
     2    13    922    682     97
     2    13    923    672     96
     2    13    924    662     95
     2    13    925    655     94
     2    13    930    601     93
     2    13    933    578     92
     2    13    936    560     93
     2    13    941    530     94
     2    13    945    508     95
     2    13    953    471     96
     2    13    963    431     97
     2    13    966    412     98
     2    13    973    383     99
     2    13    981    344    100
     2    14    967    680    107
     2    14    962    720    106
     2    14    957    761    105
     2    14    955    780    104
     2    14    951    810    103
     2    14    947    842    102
     2    14    943    869    101
     2    14    938    899    100
     2    14    937    909     99
     2    14    936    920     98
     2    14    935    930     97
     2    14    934    940     96
     2    14    933    950     95
     2    14    932    960     94
     2    14    931    971     93
     2    14    929    981     92
     2    14    928    991     91
     2    14    927   1001     90
     2    14    926   1011     89
     2    14    925   1021     88
     2    14    924   1032     87
     2    14    924   1037     86
     2    14    913   1118     86
     2    14    910   1174     86
     2    14    902   1247     86
     2    14    896   1318     86
     2    14    892   1354     86
     2    14    880   1423     82
     2    14    876   1463     82
     2    14    872   1514     82
     2    15    948    958     85
     2    15    941   1056     85
     2    15    936   1121     85
     2    15    927   1244     85
     2    15    915   1400     80
     2    15    913   1444     80
     2    15    912   1478     80
     2    15    909   1520     80
