# Supplementary material for: Mechanical design principles of a mitotic spindle
Source: eLife. 2014 Dec 18;3:e03398. doi: 10.7554/eLife.03398 (PMC4290452; doi:10.7554/eLife.03398)
Supplement: Source Code 1. — Compressed plain text files containing raw data, scripts and analysis code. The directory ‘EM_analysis’ includes microtubule coordinates for eleven fission yeast spindles that were reconstructed using ET, in addition to MATLAB (The MathWorks inc.) programs for performing geometric analysis on the spindles' architecture. Scripts used to perform analyses of live-cell fluorescent imaging of fission yeast mitosis are included in the directory, ‘LM_analysis’. The directory, ‘simulation_configs’ contains Cytosim configuration files for simulations of yeast spindles buckling under compressive force. DOI: http://dx.doi.org/10.7554/eLife.03398.026 [file elife03398s001.zip › data_and_code/EM_analysis/spindle_coords/wild_type/new_wt2.txt]

     1     1    423    968     70
     1     1    440    968     71
     1     1    458    968     72
     1     1    475    967     73
     1     1    492    967     74
     1     1    507    967     75
     1     1    527    968     76
     1     1    721    969    104
     1     1    732    968    105
     1     1    744    968    106
     1     1    756    968    107
     1     1    768    968    108
     1     1    780    967    109
     1     1    792    967    110
     1     1    805    967    111
     1     1    815    967    112
     1     1    827    967    113
     1     1    839    967    114
     1     1    851    967    115
     1     1    863    967    116
     1     1    875    967    117
     1     1    890    967    118
     1     1    899    966    119
     1     1    911    966    120
     1     1    923    965    121
     1     1    935    964    122
     1     1    947    964    123
     1     1    959    963    124
     1     1    971    963    125
     1     1    981    962    126
     1     1    998    961    127
     1     1   1013    960    128
     1     1   1028    960    129
     1     1   1043    959    130
     1     1   1062    958    131
     1     1   1068    958    132
     1     1   1076    957    133
     1     1   1083    957    134
     1     1   1091    957    135
     1     1   1099    957    136
     1     1   1107    957    137
     1     1   1115    957    138
     1     1   1123    957    139
     1     1   1131    956    140
     1     1   1139    956    141
     1     1   1147    956    142
     1     1   1155    956    143
     1     1   1162    956    144
     1     1   1170    956    145
     1     1   1178    955    146
     1     1   1186    955    147
     1     1   1194    955    148
     1     1   1202    955    149
     1     1   1210    955    150
     1     1   1218    955    151
     1     1   1226    954    152
     1     1   1234    954    153
     1     1   1241    954    154
     1     1   1248    954    155
     1     1   1257    954    156
     1     1   1265    954    157
     1     1   1273    955    158
     1     1   1281    955    159
     1     1   1289    955    160
     1     1   1297    955    161
     1     1   1305    955    162
     1     1   1313    956    163
     1     1   1321    956    164
     1     1   1328    956    165
     1     1   1336    956    166
     1     1   1341    956    167
     1     1   1355    956    168
     1     1   1364    956    169
     1     1   1374    956    170
     1     1   1383    956    171
     1     1   1393    955    172
     1     1   1402    955    173
     1     1   1412    955    174
     1     1   1421    955    175
     1     1   1431    955    176
     1     1   1441    955    177
     1     1   1450    954    178
     1     1   1460    954    179
     1     1   1469    954    180
     1     1   1479    954    181
     1     1   1488    954    182
     1     1   1498    954    183
     1     1   1508    954    184
     1     1   1517    953    185
     1     1   1529    953    186
     1     1   1534    953    187
     1     1   1541    953    188
     1     1   1548    952    189
     1     1   1555    952    190
     1     1   1562    951    191
     1     1   1569    951    192
     1     1   1576    951    193
     1     1   1583    950    194
     1     1   1589    950    195
     1     1   1593    950    196
     1     1   1597    950    197
     1     1   1601    950    198
     1     1   1605    950    199
     1     1   1609    950    200
     1     1   1613    950    201
     1     1   1617    950    202
     1     1   1621    950    203
     1     1   1625    950    204
     1     1   1629    950    205
     1     1   1633    950    206
     1     1   1637    950    207
     1     1   1641    950    208
     1     1   1645    950    209
     1     1   1649    950    210
     1     1   1653    950    211
     1     1   1659    950    212
     1     1   1662    950    213
     1     1   1666    950    214
     1     1   1670    950    215
     1     1   1674    949    216
     1     1   1678    949    217
     1     1   1682    949    218
     1     1   1686    949    219
     1     1   1690    949    220
     1     1   1694    949    221
     1     1   1698    949    222
     1     1   1702    949    223
     1     1   1706    949    224
     1     1   1710    949    225
     1     1   1714    949    226
     1     1   1718    949    227
     1     1   1722    949    228
     1     1   1726    949    229
     1     1   1730    949    230
     1     1   1734    949    231
     1     1   1736    949    232
     1     2    891    748     26
     1     2    902    751     27
     1     2    910    754     28
     1     2    918    756     29
     1     2    926    759     30
     1     2    934    762     31
     1     2    942    764     32
     1     2    950    767     33
     1     2    958    770     34
     1     2    966    772     35
     1     2    974    775     36
     1     2    982    778     37
     1     2    991    780     38
     1     2    999    783     39
     1     2   1007    786     40
     1     2   1015    789     41
     1     2   1023    792     42
     1     2   1031    795     43
     1     2   1039    798     44
     1     2   1047    801     45
     1     2   1055    804     46
     1     2   1063    807     47
     1     2   1072    810     48
     1     2   1079    812     49
     1     2   1087    814     50
     1     2   1095    816     51
     1     2   1103    818     52
     1     2   1112    820     53
     1     2   1120    823     54
     1     2   1128    825     55
     1     2   1136    827     56
     1     2   1143    828     57
     1     2   1153    831     58
     1     2   1161    834     59
     1     2   1169    836     60
     1     2   1177    838     61
     1     2   1186    841     62
     1     2   1190    842     63
     1     2   1194    843     64
     1     2   1199    844     65
     1     2   1203    846     66
     1     2   1208    847     67
     1     2   1212    848     68
     1     2   1216    850     69
     1     2   1221    851     70
     1     2   1225    852     71
     1     2   1229    854     72
     1     2   1234    855     73
     1     2   1238    856     74
     1     2   1243    858     75
     1     2   1247    859     76
     1     2   1250    860     77
     1     2   1256    862     78
     1     2   1260    864     79
     1     2   1264    865     80
     1     2   1269    867     81
     1     2   1273    868     82
     1     2   1277    870     83
     1     2   1282    871     84
     1     2   1286    873     85
     1     2   1290    874     86
     1     2   1295    876     87
     1     2   1299    877     88
     1     2   1303    879     89
     1     2   1308    880     90
     1     2   1310    881     91
     1     2   1318    883     92
     1     2   1324    883     93
     1     2   1329    884     94
     1     2   1335    885     95
     1     2   1341    886     96
     1     2   1346    887     97
     1     2   1352    888     98
     1     2   1358    888     99
     1     2   1363    889    100
     1     2   1369    890    101
     1     2   1375    891    102
     1     2   1380    892    103
     1     2   1389    893    104
     1     2   1391    894    105
     1     2   1397    895    106
     1     2   1402    896    107
     1     2   1407    898    108
     1     2   1412    899    109
     1     2   1418    900    110
     1     2   1423    901    111
     1     2   1428    903    112
     1     2   1433    904    113
     1     2   1439    905    114
     1     2   1444    907    115
     1     2   1447    907    116
     1     2   1454    908    117
     1     2   1460    909    118
     1     2   1465    910    119
     1     2   1470    911    120
     1     2   1475    912    121
     1     2   1481    913    122
     1     2   1486    914    123
     1     2   1491    915    124
     1     2   1496    915    125
     1     2   1502    916    126
     1     2   1507    917    127
     1     2   1512    918    128
     1     2   1519    919    129
     1     2   1523    920    130
     1     2   1528    920    131
     1     2   1533    921    132
     1     2   1538    922    133
     1     2   1544    922    134
     1     2   1549    923    135
     1     2   1554    924    136
     1     2   1559    925    137
     1     2   1565    925    138
     1     2   1570    926    139
     1     2   1575    927    140
     1     2   1580    927    141
     1     2   1586    928    142
     1     2   1591    929    143
     1     2   1596    930    144
     1     2   1600    930    145
     1     2   1604    931    146
     1     2   1608    932    147
     1     2   1613    933    148
     1     2   1617    934    149
     1     2   1621    934    150
     1     2   1625    935    151
     1     2   1629    936    152
     1     2   1633    937    153
     1     2   1637    938    154
     1     2   1641    938    155
     1     2   1645    939    156
     1     2   1649    940    157
     1     2   1652    940    158
     1     2   1658    942    159
     1     2   1662    943    160
     1     2   1666    943    161
     1     2   1670    944    162
     1     2   1674    945    163
     1     2   1678    946    164
     1     2   1682    947    165
     1     2   1686    948    166
     1     2   1690    949    167
     1     2   1694    950    168
     1     2   1698    950    169
     1     3   1505    933     98
     1     3   1508    933     99
     1     3   1513    933    100
     1     3   1518    933    101
     1     3   1522    933    102
     1     3   1527    933    103
     1     3   1532    933    104
     1     3   1537    933    105
     1     3   1542    933    106
     1     3   1546    933    107
     1     3   1551    933    108
     1     3   1556    933    109
     1     3   1561    933    110
     1     3   1566    933    111
     1     3   1571    933    112
     1     3   1575    933    113
     1     3   1579    933    114
     1     3   1585    933    115
     1     3   1590    934    116
     1     3   1595    934    117
     1     3   1600    934    118
     1     3   1604    935    119
     1     3   1609    935    120
     1     3   1614    935    121
     1     3   1619    936    122
     1     3   1624    936    123
     1     3   1629    936    124
     1     3   1634    937    125
     1     3   1638    937    126
     1     3   1643    938    127
     1     3   1648    938    128
     1     3   1653    938    129
     1     3   1658    939    130
     1     3   1661    939    131
     1     3   1665    939    132
     1     3   1668    939    133
     1     3   1672    940    134
     1     3   1675    940    135
     1     3   1678    940    136
     1     3   1682    940    137
     1     3   1685    940    138
     1     3   1689    941    139
     1     3   1692    941    140
     1     3   1695    941    141
     1     3   1699    941    142
     1     3   1702    942    143
     1     3   1706    942    144
     1     3   1709    942    145
     1     3   1713    942    146
     1     3   1714    942    147
     1     3   1719    943    148
     1     3   1723    943    149
     1     3   1726    943    150
     1     3   1730    944    151
     1     3   1733    944    152
     1     3   1736    944    153
     1     3   1740    944    154
     1     3   1743    945    155
     1     3   1747    945    156
     1     3   1750    945    157
     1     3   1754    945    158
     1     3   1757    946    159
     1     3   1760    946    160
     1     3   1764    946    161
     1     3   1767    946    162
     1     3   1771    947    163
     1     3   1774    947    164
     1     3   1778    947    165
     1     4   1466    988    136
     1     4   1469    987    137
     1     4   1473    987    138
     1     4   1478    986    139
     1     4   1482    985    140
     1     4   1486    984    141
     1     4   1490    984    142
     1     4   1494    983    143
     1     4   1498    982    144
     1     4   1503    981    145
     1     4   1507    980    146
     1     4   1511    980    147
     1     4   1514    979    148
     1     4   1519    978    149
     1     4   1523    978    150
     1     4   1528    977    151
     1     4   1532    976    152
     1     4   1536    976    153
     1     4   1540    975    154
     1     4   1544    975    155
     1     4   1548    974    156
     1     4   1552    973    157
     1     4   1557    973    158
     1     4   1561    972    159
     1     4   1565    971    160
     1     4   1569    971    161
     1     4   1573    971    162
     1     4   1577    970    163
     1     4   1582    970    164
     1     4   1586    969    165
     1     4   1590    969    166
     1     4   1594    969    167
     1     4   1598    968    168
     1     4   1602    968    169
     1     4   1607    967    170
     1     4   1611    967    171
     1     4   1617    966    172
     1     4   1620    966    173
     1     4   1625    966    174
     1     4   1630    966    175
     1     4   1635    966    176
     1     4   1641    965    177
     1     4   1646    965    178
     1     4   1651    965    179
     1     4   1656    965    180
     1     4   1662    965    181
     1     4   1667    964    182
     1     4   1672    964    183
     1     4   1677    964    184
     1     4   1683    964    185
     1     4   1688    964    186
     1     4   1693    963    187
     1     4   1698    963    188
     1     4   1703    963    189
     1     4   1714    963    190
     1     4   1725    963    191
     1     4   1735    964    192
     1     4   1747    963    193
     1     4   1759    963    194
     1     4   1769    963    195
     1     4   1779    963    196
     1     5   1821    879    232
     1     5   1813    879    231
     1     5   1808    879    230
     1     5   1802    879    229
     1     5   1797    879    228
     1     5   1791    879    227
     1     5   1786    879    226
     1     5   1780    879    225
     1     5   1775    879    224
     1     5   1769    879    223
     1     5   1764    879    222
     1     5   1758    879    221
     1     5   1752    879    220
     1     5   1747    879    219
     1     5   1741    878    218
     1     5   1736    878    217
     1     5   1729    878    216
     1     5   1725    878    215
     1     5   1719    878    214
     1     5   1714    878    213
     1     5   1708    878    212
     1     5   1703    878    211
     1     5   1697    878    210
     1     5   1692    878    209
     1     5   1686    878    208
     1     5   1681    878    207
     1     5   1675    878    206
     1     5   1670    878    205
     1     5   1664    878    204
     1     5   1659    877    203
     1     5   1653    877    202
     1     5   1649    877    201
     1     5   1642    877    200
     1     5   1636    877    199
     1     5   1631    877    198
     1     5   1625    877    197
     1     5   1620    877    196
     1     5   1614    877    195
     1     5   1609    877    194
     1     5   1603    877    193
     1     5   1598    877    192
     1     5   1592    877    191
     1     5   1587    878    190
     1     5   1581    878    189
     1     5   1576    878    188
     1     5   1570    878    187
     1     5   1562    878    186
     1     5   1554    878    185
     1     5   1546    878    184
     1     5   1538    878    183
     1     5   1530    879    182
     1     5   1522    879    181
     1     5   1514    879    180
     1     5   1506    879    179
     1     5   1498    880    178
     1     5   1490    880    177
     1     5   1481    880    176
     1     5   1473    880    175
     1     5   1465    881    174
     1     5   1457    881    173
     1     5   1450    881    172
     1     5   1443    880    171
     1     5   1435    880    170
     1     5   1428    880    169
     1     5   1420    879    168
     1     5   1413    879    167
     1     5   1406    879    166
     1     5   1396    879    165
     1     5   1391    878    164
     1     5   1384    878    163
     1     5   1376    878    162
     1     5   1369    878    161
     1     5   1362    877    160
     1     5   1354    877    159
     1     5   1347    877    158
     1     5   1340    876    157
     1     5   1332    876    156
     1     5   1328    876    155
     1     5   1317    876    154
     1     5   1310    875    153
     1     5   1303    875    152
     1     5   1295    875    151
     1     5   1288    875    150
     1     5   1281    874    149
     1     5   1273    874    148
     1     5   1266    874    147
     1     5   1259    874    146
     1     5   1251    873    145
     1     5   1244    873    144
     1     5   1237    873    143
     1     5   1229    873    142
     1     5   1222    872    141
     1     5   1214    872    140
     1     5   1207    872    139
     1     5   1200    872    138
     1     5   1192    871    137
     1     5   1187    871    136
     1     5   1172    871    135
     1     5   1160    870    134
     1     5   1148    869    133
     1     5   1136    869    132
     1     5   1124    868    131
     1     5   1112    868    130
     1     5   1096    867    129
     1     5   1088    867    128
     1     5   1076    866    127
     1     5   1064    866    126
     1     5   1053    866    125
     1     5   1041    865    124
     1     5   1029    865    123
     1     5   1020    865    122
     1     5    982    863    121
     1     5    945    862    120
     1     5    922    861    119
     1     5    892    860    118
     1     5    864    859    117
     1     5    831    859    116
     1     5    798    858    115
     1     5    792    858    114
     1     5    785    858    113
     1     5    777    858    112
     1     5    770    858    111
     1     5    763    858    110
     1     5    756    858    109
     1     5    749    858    108
     1     5    742    858    107
     1     5    735    857    106
     1     5    728    857    105
     1     5    721    857    104
     1     5    714    857    103
     1     5    705    857    102
     1     5    699    857    101
     1     5    689    857    100
     1     5    679    858     99
     1     5    669    858     98
     1     5    659    858     97
     1     5    649    858     96
     1     5    641    859     95
     1     6   1821    922    201
     1     6   1807    922    200
     1     6   1796    923    199
     1     6   1785    923    198
     1     6   1775    924    197
     1     6   1764    925    196
     1     6   1753    925    195
     1     6   1742    926    194
     1     6   1727    927    193
     1     6   1720    928    192
     1     6   1709    929    191
     1     6   1698    929    190
     1     6   1687    930    189
     1     6   1672    931    188
     1     6   1669    931    187
     1     6   1665    931    186
     1     6   1661    931    185
     1     6   1657    931    184
     1     6   1653    931    183
     1     6   1649    931    182
     1     6   1644    931    181
     1     6   1640    931    180
     1     6   1636    931    179
     1     6   1632    931    178
     1     6   1628    931    177
     1     6   1624    930    176
     1     6   1619    930    175
     1     6   1615    930    174
     1     6   1611    930    173
     1     6   1607    930    172
     1     6   1603    930    171
     1     6   1599    930    170
     1     6   1594    930    169
     1     6   1588    931    168
     1     6   1582    931    167
     1     6   1575    932    166
     1     6   1569    932    165
     1     6   1562    933    164
     1     6   1556    933    163
     1     6   1549    934    162
     1     6   1543    934    161
     1     6   1536    935    160
     1     6   1529    936    159
     1     6   1523    936    158
     1     6   1517    937    157
     1     6   1510    938    156
     1     6   1504    938    155
     1     6   1498    939    154
     1     6   1491    940    153
     1     6   1485    940    152
     1     6   1478    941    151
     1     6   1470    942    150
     1     7   1187    930    191
     1     7   1203    929    192
     1     7   1219    928    193
     1     7   1235    927    194
     1     7   1251    926    195
     1     7   1267    925    196
     1     7   1283    924    197
     1     7   1301    923    198
     1     7   1314    923    199
     1     7   1329    922    200
     1     7   1344    921    201
     1     7   1359    920    202
     1     7   1374    920    203
     1     7   1389    919    204
     1     7   1404    918    205
     1     7   1422    917    206
     1     7   1434    917    207
     1     7   1449    916    208
     1     7   1464    915    209
     1     7   1479    914    210
     1     7   1493    914    211
     1     7   1508    913    212
     1     7   1528    912    213
     1     7   1531    911    214
     1     7   1536    911    215
     1     7   1541    911    216
     1     7   1546    911    217
     1     7   1551    910    218
     1     7   1556    910    219
     1     7   1561    910    220
     1     7   1566    910    221
     1     7   1571    909    222
     1     7   1576    909    223
     1     7   1581    909    224
     1     7   1586    909    225
     1     7   1594    908    226
     1     7   1596    908    227
     1     7   1601    907    228
     1     7   1606    907    229
     1     7   1611    906    230
     1     7   1616    906    231
     1     7   1621    905    232
     1     7   1626    904    233
     1     7   1631    904    234
     1     7   1636    903    235
     1     7   1641    903    236
     1     7   1646    902    237
     1     7   1651    901    238
     1     7   1656    901    239
     1     7   1661    900    240
     1     7   1667    899    241
     1     7   1671    899    242
     1     7   1676    899    243
     1     7   1681    899    244
     1     7   1686    899    245
     1     7   1691    898    246
     1     7   1696    898    247
     1     7   1701    898    248
     1     7   1706    898    249
     1     7   1711    897    250
     1     7   1716    897    251
     1     7   1721    897    252
     1     7   1726    897    253
     1     7   1731    897    254
     1     7   1736    896    255
     1     7   1741    896    256
     1     7   1746    896    257
     1     7   1752    896    258
     1     8    957    852    209
     1     8    974    851    210
     1     8    989    851    211
     1     8   1004    851    212
     1     8   1019    851    213
     1     8   1037    850    214
     1     8   1049    851    215
     1     8   1065    852    216
     1     8   1080    852    217
     1     8   1095    853    218
     1     8   1110    854    219
     1     8   1128    855    220
     1     8   1140    855    221
     1     8   1155    855    222
     1     8   1170    856    223
     1     8   1185    856    224
     1     8   1200    856    225
     1     8   1216    857    226
     1     8   1230    858    227
     1     8   1245    860    228
     1     8   1261    861    229
     1     8   1276    863    230
     1     8   1295    865    231
     1     8   1371    865    230
     1     8   1442    869    229
     1     8   1456    870    230
     1     8   1468    871    231
     1     8   1480    871    232
     1     8   1492    872    233
     1     8   1504    873    234
     1     8   1517    874    235
     1     8   1528    874    236
     1     8   1540    874    237
     1     8   1552    874    238
     1     8   1564    875    239
     1     8   1576    875    240
     1     8   1591    875    241
     1     8   1600    875    242
     1     8   1612    875    243
     1     8   1624    876    244
     1     8   1636    876    245
     1     8   1648    876    246
     1     8   1658    876    247
     1     8   1672    876    248
     1     8   1684    876    249
     1     8   1696    876    250
     1     8   1708    876    251
     1     8   1720    876    252
     1     8   1732    876    253
     1     8   1744    876    254
     1     8   1756    876    255
     1     8   1768    876    256
     1     8   1780    876    257
     1     8   1792    876    258
     1     8   1804    876    259
     1     8   1816    876    260
     1     8   1828    876    261
     1     8   1839    877    262
     1     9   1318    874    198
     1     9   1359    873    199
     1     9   1389    873    200
     1     9   1457    870    201
     1     9   1482    868    202
     1     9   1528    865    203
     1     9   1532    865    204
     1     9   1537    865    205
     1     9   1542    864    206
     1     9   1546    864    207
     1     9   1551    864    208
     1     9   1556    863    209
     1     9   1561    863    210
     1     9   1565    863    211
     1     9   1570    862    212
     1     9   1575    862    213
     1     9   1580    862    214
     1     9   1584    861    215
     1     9   1589    861    216
     1     9   1594    861    217
     1     9   1599    860    218
     1     9   1605    860    219
     1     9   1608    860    220
     1     9   1613    859    221
     1     9   1618    859    222
     1     9   1623    859    223
     1     9   1627    858    224
     1     9   1632    858    225
     1     9   1637    858    226
     1     9   1642    857    227
     1     9   1647    857    228
     1     9   1651    857    229
     1     9   1656    856    230
     1     9   1661    856    231
     1     9   1666    856    232
     1     9   1670    855    233
     1     9   1675    855    234
     1     9   1680    855    235
     1     9   1683    854    236
     1     9   1690    854    237
     1     9   1694    854    238
     1     9   1699    854    239
     1     9   1704    854    240
     1     9   1709    854    241
     1     9   1714    853    242
     1     9   1718    853    243
     1     9   1723    853    244
     1     9   1728    853    245
     1     9   1733    853    246
     1     9   1738    853    247
     1     9   1742    853    248
     1     9   1747    853    249
     1     9   1752    852    250
     1     9   1757    852    251
     1     9   1762    852    252
     1     9   1768    852    253
     1     9   1771    852    254
     1     9   1776    852    255
     1     9   1781    852    256
     1     9   1786    852    257
     1     9   1791    852    258
     1     9   1796    852    259
     1     9   1801    852    260
     1     9   1806    852    261
     1     9   1811    852    262
     1     9   1816    852    263
     1     9   1819    852    264
     1    10   1430    834    228
     1    10   1438    835    229
     1    10   1446    836    230
     1    10   1454    837    231
     1    10   1461    838    232
     1    10   1469    839    233
     1    10   1477    841    234
     1    10   1485    842    235
     1    10   1493    843    236
     1    10   1498    844    237
     1    10   1508    845    238
     1    10   1516    847    239
     1    10   1524    848    240
     1    10   1532    849    241
     1    10   1540    851    242
     1    10   1547    852    243
     1    10   1555    853    244
     1    10   1567    855    245
     1    10   1571    856    246
     1    10   1579    857    247
     1    10   1586    858    248
     1    10   1594    859    249
     1    10   1602    860    250
     1    10   1610    861    251
     1    10   1618    862    252
     1    10   1626    863    253
     1    10   1636    864    254
     1    10   1641    865    255
     1    10   1649    866    256
     1    10   1657    867    257
     1    10   1665    869    258
     1    10   1673    870    259
     1    10   1680    871    260
     1    10   1688    872    261
     1    10   1696    873    262
     1    10   1704    874    263
     1    10   1712    876    264
     1    10   1720    877    265
     1    10   1727    878    266
     1    11   1502    837    203
     1    11   1506    837    204
     1    11   1509    837    205
     1    11   1512    837    206
     1    11   1515    837    207
     1    11   1518    837    208
     1    11   1521    837    209
     1    11   1524    837    210
     1    11   1527    837    211
     1    11   1530    837    212
     1    11   1533    837    213
     1    11   1537    837    214
     1    11   1540    838    215
     1    11   1543    838    216
     1    11   1546    838    217
     1    11   1549    838    218
     1    11   1552    838    219
     1    11   1555    838    220
     1    11   1558    838    221
     1    11   1561    838    222
     1    11   1564    838    223
     1    11   1567    838    224
     1    11   1570    838    225
     1    11   1573    838    226
     1    11   1576    839    227
     1    11   1579    839    228
     1    11   1582    839    229
     1    11   1585    839    230
     1    11   1589    840    231
     1    11   1592    840    232
     1    11   1595    840    233
     1    11   1598    840    234
     1    11   1601    841    235
     1    11   1604    841    236
     1    11   1607    841    237
     1    11   1610    841    238
     1    11   1613    842    239
     1    11   1616    842    240
     1    11   1619    842    241
     1    11   1622    842    242
     1    11   1625    843    243
     1    11   1628    843    244
     1    11   1631    843    245
     1    11   1634    843    246
     1    11   1638    843    247
     1    11   1641    844    248
     1    11   1644    844    249
     1    11   1647    844    250
     1    11   1650    845    251
     1    11   1653    845    252
     1    11   1656    846    253
     1    11   1659    846    254
     1    11   1662    846    255
     1    11   1665    847    256
     1    11   1668    847    257
     1    11   1671    847    258
     1    11   1674    848    259
     1    11   1677    848    260
     1    11   1680    849    261
     1    11   1683    849    262
     1    11   1687    849    263
     1    11   1690    850    264
     1    11   1693    850    265
     1    11   1696    850    266
     1    11   1699    851    267
     1    11   1702    851    268
     1    11   1705    852    269
     1    11   1708    852    270
     2     1   1121    969    164
     2     1   1110    970    163
     2     1   1100    970    162
     2     1   1091    971    161
     2     1   1082    971    160
     2     1   1073    971    159
     2     1   1064    972    158
     2     1   1055    972    157
     2     1   1045    973    156
     2     1   1036    973    155
     2     1   1027    974    154
     2     1   1018    974    153
     2     1   1009    975    152
     2     1   1000    975    151
     2     1    990    976    150
     2     1    981    976    149
     2     1    972    976    148
     2     1    963    977    147
     2     1    954    977    146
     2     1    945    978    145
     2     1    935    978    144
     2     1    923    978    143
     2     1    917    979    142
     2     1    908    979    141
     2     1    899    980    140
     2     1    890    980    139
     2     1    880    980    138
     2     1    871    981    137
     2     1    862    981    136
     2     1    853    982    135
     2     1    844    982    134
     2     1    835    982    133
     2     1    825    983    132
     2     1    815    983    131
     2     1    807    983    130
     2     1    798    984    129
     2     1    789    984    128
     2     1    779    984    127
     2     1    770    984    126
     2     1    761    984    125
     2     1    752    984    124
     2     1    466   1002     73
     2     1    461   1002     72
     2     1    455   1002     71
     2     1    450   1002     70
     2     1    444   1002     69
     2     1    438   1002     68
     2     1    433   1002     67
     2     1    427   1003     66
     2     1    419   1003     65
     2     1    416   1003     64
     2     1    411   1003     63
     2     1    405   1003     62
     2     1    400   1003     61
     2     1    394   1003     60
     2     1    388   1003     59
     2     1    383   1003     58
     2     1    377   1003     57
     2     1    372   1003     56
     2     1    366   1003     55
     2     1    361   1003     54
     2     1    355   1003     53
     2     1    347   1003     52
     2     1    344   1003     51
     2     1    338   1002     50
     2     1    333   1002     49
     2     1    327   1002     48
     2     1    322   1002     47
     2     1    316   1002     46
     2     1    310   1001     45
     2     1    305   1001     44
     2     1    299   1001     43
     2     1    294   1001     42
     2     1    288   1001     41
     2     1    282   1000     40
     2     1    276   1000     39
     2     2    305    980    103
     2     2    314    979    104
     2     2    324    978    105
     2     2    334    977    106
     2     2    344    977    107
     2     2    354    976    108
     2     2    364    975    109
     2     2    374    975    110
     2     2    383    974    111
     2     2    393    974    112
     2     2    403    974    113
     2     2    413    973    114
     2     2    423    973    115
     2     2    433    973    116
     2     2    442    973    117
     2     2    453    972    118
     2     2    463    972    119
     2     2    473    971    120
     2     2    483    971    121
     2     2    493    971    122
     2     2    503    970    123
     2     2    512    970    124
     2     2    527    970    125
     2     2    532    969    126
     2     2    542    969    127
     2     2    552    968    128
     2     2    562    968    129
     2     2    572    967    130
     2     2    582    967    131
     2     2    592    966    132
     2     2    602    966    133
     2     2    612    965    134
     2     2    621    965    135
     2     2    639    963    136
     2     2    656    962    137
     2     2    673    960    138
     2     2    696    958    139
     2     2    708    957    140
     2     2    725    956    141
     2     2    742    955    142
     2     2    760    953    143
     2     2    776    952    144
     2     2    794    951    145
     2     2    811    950    146
     2     2    829    949    147
     2     2    846    949    148
     2     2    863    948    149
     2     2    880    946    150
     2     2    898    945    151
     2     2    915    944    152
     2     2    930    943    153
     2     2    949    942    154
     2     2    967    942    155
     2     2    984    941    156
     2     2   1001    940    157
     2     2   1026    939    158
     2     2   1035    939    159
     2     2   1050    939    160
     2     2   1065    939    161
     2     2   1080    938    162
     2     2   1095    938    163
     2     2   1110    938    164
     2     2   1126    938    165
     2     3    243    966    125
     2     3    253    966    126
     2     3    262    966    127
     2     3    270    966    128
     2     3    279    965    129
     2     3    287    965    130
     2     3    296    965    131
     2     3    304    965    132
     2     3    313    965    133
     2     3    321    964    134
     2     3    334    964    135
     2     3    338    964    136
     2     3    346    963    137
     2     3    355    963    138
     2     3    363    962    139
     2     3    372    961    140
     2     3    380    961    141
     2     3    389    960    142
     2     3    397    960    143
     2     3    405    959    144
     2     3    414    959    145
     2     3    422    958    146
     2     3    431    957    147
     2     3    448    956    148
     2     3    465    954    149
     2     3    482    952    150
     2     3    500    951    151
     2     3    517    949    152
     2     3    531    948    153
     2     3    551    947    154
     2     3    569    946    155
     2     3    586    945    156
     2     3    603    945    157
     2     3    621    944    158
     2     3    637    943    159
     2     3    655    941    160
     2     3    672    940    161
     2     3    689    938    162
     2     3    715    935    163
     2     4    224    937    142
     2     4    228    937    143
     2     4    235    937    144
     2     4    242    937    145
     2     4    249    937    146
     2     4    256    938    147
     2     4    263    938    148
     2     4    270    938    149
     2     4    277    938    150
     2     4    284    938    151
     2     4    291    938    152
     2     4    298    939    153
     2     4    305    939    154
     2     4    314    939    155
     2     4    319    939    156
     2     4    326    939    157
     2     4    333    939    158
     2     4    340    939    159
     2     4    347    940    160
     2     4    354    940    161
     2     4    361    940    162
     2     4    368    940    163
     2     4    375    940    164
     2     4    381    940    165
     2     4    388    940    166
     2     4    395    941    167
     2     4    402    941    168
     2     4    406    941    169
     2     4    416    941    170
     2     4    423    941    171
     2     4    430    941    172
     2     4    437    941    173
     2     4    444    941    174
     2     4    451    940    175
     2     4    459    940    176
     2     5    178    921    136
     2     5    188    920    137
     2     5    198    919    138
     2     5    208    918    139
     2     5    218    917    140
     2     5    228    916    141
     2     5    237    915    142
     2     5    247    914    143
     2     5    257    913    144
     2     5    265    912    145
     2     5    277    911    146
     2     5    287    910    147
     2     5    297    909    148
     2     5    307    908    149
     2     5    316    907    150
     2     5    326    906    151
     2     5    336    905    152
     2     5    346    904    153
     2     5    360    903    154
     2     5    366    902    155
     2     5    376    901    156
     2     5    386    900    157
     2     5    395    899    158
     2     5    405    898    159
     2     5    415    897    160
     2     5    425    895    161
     2     5    435    894    162
     2     6    171    912    111
     2     6    197    911    112
     2     6    222    910    113
     2     6    246    909    114
     2     6    279    908    115
     2     6    295    907    116
     2     6    319    905    117
     2     6    343    903    118
     2     6    375    900    119
     2     6    385    900    120
     2     6    400    899    121
     2     6    415    898    122
     2     6    430    897    123
     2     6    450    896    124
     2     6    460    894    125
     2     6    475    893    126
     2     6    490    891    127
     2     6    505    889    128
     2     6    520    888    129
     2     6    535    886    130
     2     6    550    884    131
     2     6    564    882    132
     2     6    579    880    133
     2     6    594    878    134
     2     6    609    876    135
     2     6    618    875    136
     2     6    639    873    137
     2     6    654    871    138
     2     6    669    869    139
     2     6    684    868    140
     2     6    703    866    141
     2     6    713    864    142
     2     6    728    863    143
     2     6    743    862    144
     2     6    758    860    145
     2     6    773    859    146
     2     6    784    857    147
     2     6    803    856    148
     2     6    818    855    149
     2     6    833    853    150
     2     6    848    852    151
     2     6    864    851    152
     2     6    878    849    153
     2     6    892    848    154
     2     6    907    846    155
     2     6    922    844    156
     2     6    935    842    157
     2     7    195    878    118
     2     7    210    877    119
     2     7    227    877    120
     2     7    245    876    121
     2     7    262    876    122
     2     7    274    875    123
     2     7    296    875    124
     2     7    314    874    125
     2     7    331    873    126
     2     7    348    873    127
     2     7    358    872    128
     2     7    383    870    129
     2     7    400    869    130
     2     7    417    868    131
     2     7    438    866    132
     2     7    463    864    131
     2     7    483    862    130
     2     7    502    861    129
     2     7    522    859    128
     2     7    542    857    127
     2     7    556    856    126
     2     7    582    853    125
     2     7    602    851    124
     2     7    622    849    123
     2     7    642    846    122
     2     7    662    844    121
     2     7    676    842    120
     2     7    693    840    121
     2     7    717    837    122
     2     7    741    834    123
     2     7    765    830    124
     2     7    779    828    125
     2     7    814    826    126
     2     7    838    824    127
     2     7    862    823    128
     2     7    891    821    129
     2     7    911    818    130
     2     7    935    816    131
     2     7    971    811    132
     2     8    146    875     88
     2     8    163    874     87
     2     8    180    874     86
     2     8    197    874     85
     2     8    215    874     84
     2     8    232    873     83
     2     8    252    873     82
     2     8    267    872     81
     2     8    284    871     80
     2     8    301    871     79
     2     8    319    870     78
     2     8    336    869     77
     2     8    354    868     76
     2     8    371    867     75
     2     8    388    866     74
     2     8    405    865     73
     2     8    423    865     72
     2     8    440    864     71
     2     8    455    863     70
     2     8    474    861     69
     2     8    492    860     68
     2     8    509    858     67
     2     8    526    857     66
     2     8    547    855     65
     2     8    640    848     64
     2     8    736    838     63
     2     8    832    831     63
     2     8    845    830     62
     2     8    869    828     61
     2     8    893    825     60
     2     8    911    824     59
     2     8    941    820     58
     2     8    965    817     57
     2     8    984    815     56
     2     9   1712    904    174
     2     9   1702    904    173
     2     9   1694    904    172
     2     9   1686    904    171
     2     9   1678    904    170
     2     9   1670    904    169
     2     9   1662    904    168
     2     9   1654    904    167
     2     9   1645    904    166
     2     9   1638    904    165
     2     9   1630    904    164
     2     9   1623    904    163
     2     9   1615    904    162
     2     9   1607    904    161
     2     9   1599    904    160
     2     9   1591    904    159
     2     9   1583    904    158
     2     9   1572    904    157
     2     9   1567    904    156
     2     9   1559    904    155
     2     9   1551    904    154
     2     9   1543    904    153
     2     9   1536    904    152
     2     9   1528    904    151
     2     9   1520    904    150
     2     9   1512    904    149
     2     9   1504    904    148
     2     9   1496    904    147
     2     9   1484    904    146
     2     9   1472    904    145
     2     9   1460    903    144
     2     9   1448    903    143
     2     9   1436    902    142
     2     9   1421    902    141
     2     9   1412    902    140
     2     9   1400    901    139
     2     9   1388    901    138
     2     9   1376    901    137
     2     9   1365    901    136
     2     9   1353    901    135
     2     9   1341    901    134
     2     9   1335    900    133
     2     9   1317    900    132
     2     9   1305    900    131
     2     9   1293    900    130
     2     9   1281    900    129
     2     9   1269    899    128
     2     9   1257    899    127
     2     9   1241    899    126
     2     9   1236    899    125
     2     9   1229    900    124
     2     9   1221    900    123
     2     9   1214    900    122
     2     9   1207    901    121
     2     9   1199    901    120
     2     9   1192    901    119
     2     9   1185    902    118
     2     9   1181    902    117
     2     9   1170    902    116
     2     9   1163    902    115
     2     9   1155    903    114
     2     9   1148    903    113
     2     9   1140    903    112
     2     9   1133    903    111
     2     9   1126    903    110
     2     9   1118    903    109
     2     9   1111    903    108
     2     9   1105    904    107
     2     9   1096    904    106
     2     9   1089    904    105
     2     9   1081    904    104
     2     9   1074    904    103
     2     9   1067    904    102
     2     9   1059    904    101
     2     9   1052    905    100
     2     9   1045    905     99
     2     9   1037    905     98
     2     9   1030    905     97
     2     9   1001    907     96
     2     9    972    909     95
     2     9    943    911     94
     2     9    914    913     93
     2     9    885    915     92
     2     9    856    917     91
     2     9    827    919     90
     2     9    798    921     89
     2     9    770    923     88
     2     9    758    924     87
     2     9    746    925     86
     2     9    734    925     85
     2     9    722    926     84
     2     9    710    927     83
     2     9    698    928     82
     2     9    686    928     81
     2     9    670    929     80
     2     9    662    930     79
     2     9    650    931     78
     2     9    638    931     77
     2     9    626    932     76
     2     9    614    933     75
     2     9    602    934     74
     2     9    590    934     73
     2     9    578    935     72
     2     9    566    936     71
     2     9    555    937     70
     2     9    543    937     69
     2     9    531    938     68
     2     9    519    939     67
     2     9    507    939     66
     2     9    495    940     65
     2     9    483    940     64
     2     9    471    941     63
     2     9    457    942     62
     2     9    447    942     61
     2     9    435    943     60
     2     9    423    944     59
     2     9    411    945     58
     2     9    399    945     57
     2     9    387    946     56
     2     9    375    947     55
     2     9    363    947     54
     2     9    351    948     53
     2     9    339    949     52
     2     9    327    950     51
     2     9    316    950     50
     2     9    304    951     49
     2     9    292    952     48
     2     9    280    952     47
     2     9    268    953     46
     2     9    256    954     45
     2     9    244    954     44
     2     9    232    955     43
     2     9    220    956     42
     2    10    213    932     81
     2    10    226    933     82
     2    10    243    934     83
     2    10    263    935     84
     2    10    531    944    107
     2    10    539    943    108
     2    10    552    942    109
     2    10    566    942    110
     2    10    579    941    111
     2    10    592    940    112
     2    10    606    939    113
     2    10    617    938    114
     2    10    632    937    115
     2    10    646    936    116
     2    10    659    935    117
     2    10    672    934    118
     2    10    686    934    119
     2    10    704    932    120
     2    10    717    932    121
     2    10    737    931    122
     2    10    757    931    123
     2    10    777    930    124
     2    10    797    930    125
     2    10    817    929    126
     2    10    837    929    127
     2    10    857    928    128
     2    10    877    928    129
     2    10    898    927    130
     2    10    917    927    131
     2    10    937    928    132
     2    10    958    928    133
     2    10    978    928    134
     2    10   1008    929    135
     2    10   1018    929    136
     2    10   1038    929    137
     2    10   1058    929    138
     2    10   1078    929    139
     2    10   1098    929    140
     2    10   1117    929    141
     2    10   1126    929    142
     2    10   1134    930    143
     2    10   1143    930    144
     2    10   1151    930    145
     2    10   1160    930    146
     2    10   1168    930    147
     2    10   1177    930    148
     2    10   1186    931    149
     2    10   1194    931    150
     2    10   1203    931    151
     2    10   1211    931    152
     2    10   1219    931    153
     2    10   1228    931    154
     2    10   1236    931    155
     2    10   1245    931    156
     2    10   1253    931    157
     2    10   1262    931    158
     2    10   1270    931    159
     2    10   1282    932    160
     2    10   1287    932    161
     2    10   1296    931    162
     2    10   1304    931    163
     2    10   1313    931    164
     2    10   1321    931    165
     2    10   1330    931    166
     2    10   1338    931    167
     2    10   1347    931    168
     2    10   1355    931    169
     2    10   1364    931    170
     2    10   1375    931    171
     2    10   1474    930    182
     2    10   1485    930    183
     2    10   1496    930    184
     2    10   1507    929    185
     2    10   1518    929    186
     2    10   1529    928    187
     2    10   1546    928    188
     2    10   1549    928    189
     2    10   1556    927    190
     2    10   1563    927    191
     2    10   1570    927    192
     2    10   1577    927    193
     2    10   1584    927    194
     2    10   1591    927    195
     2    10   1598    927    196
     2    10   1605    927    197
     2    10   1614    927    198
     2    10   1619    927    199
     2    10   1626    928    200
     2    10   1633    928    201
     2    10   1640    928    202
     2    10   1647    929    203
     2    10   1653    929    204
     2    10   1660    929    205
     2    10   1667    930    206
     2    10   1674    930    207
     2    10   1681    930    208
     2    10   1689    931    209
     2    10   1695    931    210
     2    10   1702    931    211
     2    10   1709    931    212
     2    10   1716    931    213
     2    10   1723    931    214
     2    10   1730    932    215
     2    10   1735    932    216
     2    11    221    929     54
     2    11    243    929     53
     2    11    261    929     52
     2    11    278    928     51
     2    11    296    928     50
     2    11    313    928     49
     2    11    330    927     48
     2    11    348    926     47
     2    11    370    925     46
     2    11    382    924     45
     2    11    399    923     44
     2    11    408    922     43
     2    12    284    986      6
     2    12    293    986      7
     2    12    299    985      8
     2    12    305    985      9
     2    12    311    984     10
     2    12    317    984     11
     2    12    323    984     12
     2    12    330    983     13
     2    12    336    983     14
     2    12    342    982     15
     2    12    348    982     16
     2    12    354    982     17
     2    12    358    981     18
     2    12    366    981     19
     2    12    373    981     20
     2    12    379    980     21
     2    12    385    980     22
     2    12    391    980     23
     2    12    397    980     24
     2    12    403    979     25
     2    12    410    979     26
     2    12    416    979     27
     2    12    422    978     28
     2    12    428    978     29
     2    12    434    978     30
     2    12    440    977     31
     2    12    447    977     32
     2    12    453    977     33
     2    12    459    976     34
     2    12    465    976     35
     2    12    471    976     36
     2    12    477    976     37
     2    12    484    975     38
     2    12    490    975     39
     2    12    496    975     40
     2    12    502    974     41
     2    12    508    974     42
     2    12    514    974     43
     2    12    521    973     44
     2    12    527    973     45
     2    12    533    973     46
     2    12    539    973     47
     2    12    545    973     48
     2    12    551    973     49
     2    12    558    973     50
     2    12    564    973     51
     2    12    570    972     52
     2    12    576    972     53
     2    12    582    972     54
     2    12    588    972     55
     2    12    595    972     56
     2    12    601    972     57
     2    12    606    972     58
     2    12    620    971     59
     2    12    632    971     60
     2    12    644    971     61
     2    12    656    971     62
     2    12    668    971     63
     2    12    680    971     64
     2    12    692    971     65
     2    12    707    971     66
     2    12    716    971     67
     2    12    728    971     68
     2    12    740    971     69
     2    12    752    971     70
     2    12    764    971     71
     2    12    776    971     72
     2    12    788    971     73
     2    12    800    971     74
     2    12    809    971     75
     2    12    824    971     76
     2    12    836    971     77
     2    12    849    972     78
     2    12    861    972     79
     2    12    873    972     80
     2    12    885    972     81
     2    12    901    972     82
     2    12    909    972     83
     2    12    920    972     84
     2    12    932    972     85
     2    12    944    971     86
     2    12    956    971     87
     2    12    967    971     88
     2    12    979    970     89
     2    12    991    970     90
     2    12   1003    970     91
     2    12   1015    970     92
     2    12   1026    969     93
     2    12   1034    969     94
     2    12   1046    969     95
     2    12   1056    969     96
     2    12   1065    968     97
     2    12   1074    968     98
     2    12   1083    968     99
     2    12   1091    968    100
     2    12   1101    967    101
     2    12   1111    967    102
     2    12   1120    967    103
     2    12   1129    967    104
     2    12   1138    966    105
     2    12   1147    966    106
     2    12   1156    966    107
     2    12   1166    965    108
     2    12   1175    965    109
     2    13    121    877     57
     2    13    212    879     57
     2    13    304    882     58
     2    13    397    884     59
     2    13    498    881     59
     2    13    600    874     60
     2    13    638    873     59
     2    13    668    872     58
     2    13    687    871     57
     2    13    729    869     56
     2    13    773    868     55
     2    13    789    867     54
     2    13    819    867     53
     2    13    860    866     52
     2    13    880    866     51
     2    13    910    866     50
     2    13    953    867     49
     2    13    971    868     48
     2    13   1001    868     47
     2    13   1032    869     46
     2    13   1048    869     45
     2    13   1071    870     46
     2    13   1112    872     47
     2    13   1136    873     48
     2    13   1194    871     49
     2    13   1225    870     50
     2    13   1295    869     51
     2    14    194    892     94
     2    14    323    894     96
     2    14    373    897     97
     2    14    526    911     98
     2    14    536    910     99
     2    14    551    910    100
     2    14    566    909    101
     2    14    581    908    102
     2    14    596    908    103
     2    14    611    907    104
     2    14    631    906    105
     2    14    641    905    106
     2    14    656    904    107
     2    14    671    903    108
     2    14    686    902    109
     2    14    701    901    110
     2    14    716    900    111
     2    14    738    899    112
     2    14    746    899    113
     2    14    761    898    114
     2    14    776    898    115
     2    14    791    898    116
     2    14    806    897    117
     2    14    821    897    118
     2    14    836    897    119
     2    14    845    897    120
     2    14    866    897    121
     2    14    881    897    122
     2    14    896    897    123
     2    14    911    898    124
     2    14    926    898    125
     2    14    941    898    126
     2    14    955    898    127
     2    14    971    898    128
     2    14    986    898    129
     2    14   1001    898    130
     2    14   1017    898    131
     2    14   1032    898    132
     2    14   1047    898    133
     2    14   1062    898    134
     2    14   1070    898    135
     2    14   1084    898    136
     2    14   1094    898    137
     2    14   1104    898    138
     2    14   1114    898    139
     2    14   1124    898    140
     2    14   1134    898    141
     2    14   1144    897    142
     2    14   1154    898    143
     2    14   1164    898    144
     2    14   1174    898    145
     2    14   1184    898    146
     2    14   1194    899    147
     2    14   1204    899    148
     2    14   1214    899    149
     2    14   1224    899    150
     2    14   1231    900    151
     2    14   1242    900    152
     2    14   1250    900    153
     2    14   1259    900    154
     2    14   1267    900    155
     2    14   1276    900    156
     2    14   1284    901    157
     2    14   1293    901    158
     2    14   1301    901    159
     2    14   1312    901    160
     2    14   1318    901    161
     2    14   1327    902    162
     2    14   1335    902    163
     2    14   1344    902    164
     2    14   1352    902    165
     2    14   1530    901    186
     2    14   1538    901    187
     2    14   1546    901    188
     2    14   1555    901    189
     2    14   1563    900    190
     2    14   1569    900    191
     2    14   1576    900    192
     2    14   1582    900    193
     2    14   1587    900    194
     2    14   1593    900    195
     2    14   1598    900    196
     2    14   1604    900    197
     2    14   1610    900    198
     2    14   1615    900    199
     2    14   1621    900    200
     2    14   1626    900    201
     2    14   1632    900    202
     2    14   1637    900    203
     2    14   1643    900    204
     2    14   1651    900    205
     2    14   1654    900    206
     2    14   1659    900    207
     2    14   1665    900    208
     2    14   1670    900    209
     2    14   1676    901    210
     2    14   1681    901    211
     2    14   1687    901    212
     2    14   1692    901    213
     2    14   1698    901    214
     2    14   1703    901    215
     2    14   1709    902    216
     2    14   1715    902    217
     2    14   1720    902    218
     2    14   1726    902    219
     2    14   1731    902    220
     2    14   1737    902    221
     2    14   1742    902    222
     2    14   1748    903    223
     2    14   1753    903    224
     2    14   1761    903    225
     2    15    305    936    119
     2    15    248    945    115
     2    15    323    935    120
     2    15    338    935    121
     2    15    353    934    122
     2    15    368    934    123
     2    15    383    933    124
     2    15    398    933    125
     2    15    414    932    126
     2    15    428    931    127
     2    15    443    930    128
     2    15    458    929    129
     2    15    473    929    130
     2    15    488    928    131
     2    15    503    927    132
     2    15    518    926    133
     2    15    527    925    134
     2    15    548    924    135
     2    15    563    923    136
     2    15    578    922    137
     2    15    593    921    138
     2    15    608    920    139
     2    15    623    919    140
     2    15    642    917    141
     2    15    722    911    141
     2    15    810    906    141
     2    15    818    906    142
     2    15    830    905    143
     2    15    842    904    144
     2    15    854    903    145
     2    15    866    902    146
     2    15    878    902    147
     2    15    890    901    148
     2    15    899    900    149
     2    15    913    900    150
     2    15    925    899    151
     2    15    937    899    152
     2    15    949    898    153
     2    15    961    898    154
     2    15    973    897    155
     2    15    985    896    156
     2    15   1002    896    157
     2    15   1028    895    158
     2    15   1069    895    159
     2    15   1098    895    160
     2    15   1150    890    161
