# Supplementary material for: Mechanical design principles of a mitotic spindle
Source: eLife. 2014 Dec 18;3:e03398. doi: 10.7554/eLife.03398 (PMC4290452; doi:10.7554/eLife.03398)
Supplement: Source Code 1. — Compressed plain text files containing raw data, scripts and analysis code. The directory ‘EM_analysis’ includes microtubule coordinates for eleven fission yeast spindles that were reconstructed using ET, in addition to MATLAB (The MathWorks inc.) programs for performing geometric analysis on the spindles' architecture. Scripts used to perform analyses of live-cell fluorescent imaging of fission yeast mitosis are included in the directory, ‘LM_analysis’. The directory, ‘simulation_configs’ contains Cytosim configuration files for simulations of yeast spindles buckling under compressive force. DOI: http://dx.doi.org/10.7554/eLife.03398.026 [file elife03398s001.zip › data_and_code/EM_analysis/spindle_coords/wild_type/new_wt3.txt]

     1     1   1946   3593     64
     1     1   1947   3589     65
     1     1   1948   3586     66
     1     1   1949   3583     67
     1     1   1951   3581     68
     1     1   1952   3578     69
     1     1   1953   3575     70
     1     1   1954   3572     71
     1     1   1955   3569     72
     1     1   1956   3566     73
     1     1   1957   3563     74
     1     1   1958   3560     75
     1     1   1959   3558     76
     1     1   1960   3555     77
     1     1   1961   3552     78
     1     1   1962   3549     79
     1     1   1963   3546     80
     1     1   1964   3543     81
     1     1   1965   3540     82
     1     1   1966   3537     83
     1     1   1967   3535     84
     1     1   1968   3532     85
     1     1   1969   3529     86
     1     1   1970   3526     87
     1     1   1971   3523     88
     1     1   1972   3520     89
     1     1   1973   3517     90
     1     1   1974   3514     91
     1     1   1975   3511     92
     1     1   1976   3509     93
     1     1   1977   3506     94
     1     1   1979   3502     95
     1     1   1979   3500     96
     1     1   1980   3497     97
     1     1   1981   3494     98
     1     1   1983   3491     99
     1     1   1984   3488    100
     1     1   1985   3485    101
     1     1   1985   3482    102
     1     1   1985   3477    103
     1     1   1985   3473    104
     1     1   1986   3469    105
     1     1   1986   3465    106
     1     1   1986   3460    107
     1     1   1986   3456    108
     1     1   1986   3452    109
     1     1   1987   3448    110
     1     1   1987   3443    111
     1     1   1987   3439    112
     1     1   1987   3435    113
     1     1   1988   3431    114
     1     1   1988   3426    115
     1     1   1988   3422    116
     1     1   1988   3418    117
     1     1   1988   3414    118
     1     1   1989   3409    119
     1     1   1989   3404    120
     1     1   1990   3401    121
     1     1   1991   3398    122
     1     1   1992   3394    123
     1     1   1993   3390    124
     1     1   1994   3387    125
     1     1   1995   3383    126
     1     1   1996   3379    127
     1     1   1998   3376    128
     1     1   1999   3372    129
     1     1   2000   3368    130
     1     1   2001   3365    131
     1     1   2002   3361    132
     1     1   2003   3357    133
     1     1   2004   3354    134
     1     1   2005   3350    135
     1     1   2006   3347    136
     1     1   2008   3343    137
     1     1   2008   3339    138
     1     1   2009   3335    139
     1     1   2010   3331    140
     1     1   2011   3328    141
     1     1   2012   3324    142
     1     1   2013   3320    143
     1     1   2014   3317    144
     1     1   2015   3313    145
     1     1   2016   3309    146
     1     1   2017   3305    147
     1     1   2018   3302    148
     1     1   2019   3298    149
     1     1   2020   3294    150
     1     1   2021   3291    151
     1     1   2022   3287    152
     1     1   2023   3283    153
     1     1   2024   3280    154
     1     1   2025   3276    155
     1     1   2025   3272    156
     1     1   2026   3268    157
     1     1   2027   3264    158
     1     1   2027   3260    159
     1     1   2028   3257    160
     1     1   2029   3253    161
     1     1   2029   3249    162
     1     1   2030   3245    163
     1     1   2031   3241    164
     1     1   2031   3238    165
     1     1   2032   3234    166
     1     1   2032   3230    167
     1     1   2033   3226    168
     1     1   2034   3222    169
     1     1   2034   3218    170
     1     1   2035   3216    171
     1     1   2045   3186    172
     1     1   2052   3164    173
     1     1   2059   3142    174
     1     1   2066   3119    175
     1     1   2074   3097    176
     1     1   2081   3074    177
     1     1   2088   3052    178
     1     1   2096   3029    179
     1     1   2103   3007    180
     1     1   2110   2984    181
     1     1   2118   2962    182
     1     1   2125   2939    183
     1     1   2132   2917    184
     1     1   2141   2889    185
     1     1   2142   2883    186
     1     1   2143   2874    187
     1     1   2144   2866    188
     1     1   2146   2857    189
     1     1   2147   2849    190
     1     1   2148   2841    191
     1     1   2149   2832    192
     1     1   2150   2824    193
     1     1   2151   2820    194
     1     1   2152   2807    195
     1     1   2153   2798    196
     1     1   2154   2790    197
     1     1   2155   2782    198
     1     1   2156   2773    199
     1     1   2157   2761    200
     1     1   2159   2756    201
     1     1   2161   2746    202
     1     1   2162   2737    203
     1     1   2164   2728    204
     1     1   2166   2719    205
     1     1   2168   2709    206
     1     1   2170   2700    207
     1     1   2172   2691    208
     1     1   2174   2681    209
     1     1   2176   2672    210
     1     1   2178   2663    211
     1     1   2180   2654    212
     1     1   2182   2644    213
     1     1   2184   2635    214
     1     1   2186   2626    215
     1     1   2188   2617    216
     1     1   2190   2607    217
     1     1   2192   2598    218
     1     1   2194   2589    219
     1     1   2195   2579    220
     1     1   2197   2570    221
     1     1   2199   2561    222
     1     1   2201   2552    223
     1     1   2203   2540    224
     1     1   2205   2528    225
     1     1   2206   2516    226
     1     1   2208   2504    227
     1     1   2210   2492    228
     1     1   2212   2480    229
     1     1   2214   2468    230
     1     1   2216   2457    231
     1     1   2218   2445    232
     1     1   2220   2433    233
     1     1   2223   2421    234
     1     1   2225   2410    235
     1     1   2226   2403    236
     1     1   2229   2386    237
     1     1   2231   2374    238
     1     1   2234   2362    239
     1     1   2236   2351    240
     1     1   2238   2339    241
     1     1   2240   2327    242
     1     1   2243   2316    243
     1     1   2246   2304    244
     1     1   2249   2292    245
     1     1   2252   2281    246
     1     1   2255   2269    247
     1     1   2258   2258    248
     1     1   2262   2243    249
     1     1   2287   2136    250
     1     1   2311   2027    251
     1     1   2346   1913    252
     1     1   2348   1906    251
     1     1   2350   1898    250
     1     1   2353   1891    249
     1     1   2355   1883    248
     1     1   2357   1876    247
     1     1   2360   1868    246
     1     1   2362   1861    245
     1     1   2364   1853    244
     1     1   2367   1845    243
     1     1   2369   1838    242
     1     1   2371   1830    241
     1     1   2374   1823    240
     1     1   2376   1815    239
     1     1   2378   1808    238
     1     1   2380   1801    237
     1     1   2383   1793    236
     1     1   2386   1785    235
     1     1   2389   1778    234
     1     1   2391   1770    233
     1     1   2394   1763    232
     1     1   2397   1756    231
     1     1   2400   1748    230
     1     1   2402   1741    229
     1     1   2405   1733    228
     1     1   2408   1726    227
     1     1   2411   1718    226
     1     1   2413   1711    225
     1     1   2416   1704    224
     1     1   2419   1696    223
     1     1   2423   1685    222
     1     1   2424   1683    221
     1     1   2425   1679    220
     1     1   2427   1676    219
     1     1   2428   1672    218
     1     1   2430   1668    217
     1     1   2431   1664    216
     1     1   2433   1660    215
     1     1   2435   1657    214
     1     1   2436   1653    213
     1     1   2438   1649    212
     1     1   2439   1645    211
     1     1   2441   1641    210
     1     1   2443   1638    209
     1     1   2444   1634    208
     1     1   2446   1630    207
     1     1   2447   1626    206
     1     1   2449   1622    205
     1     1   2450   1619    204
     1     1   2452   1615    203
     1     1   2454   1611    202
     1     1   2455   1607    201
     1     1   2457   1603    200
     1     1   2458   1600    199
     1     1   2460   1596    198
     1     1   2462   1592    197
     1     1   2463   1588    196
     1     1   2465   1584    195
     1     1   2466   1580    194
     1     1   2468   1577    193
     1     1   2469   1573    192
     1     1   2471   1569    191
     1     1   2473   1565    190
     1     1   2474   1561    189
     1     1   2476   1558    188
     1     1   2477   1554    187
     1     1   2479   1550    186
     1     1   2481   1546    185
     1     1   2482   1542    184
     1     1   2484   1539    183
     1     1   2485   1535    182
     1     1   2487   1531    181
     1     1   2488   1527    180
     1     1   2490   1523    179
     1     1   2492   1518    178
     1     1   2494   1514    177
     1     1   2498   1506    176
     1     1   2502   1499    175
     1     1   2506   1491    174
     1     1   2509   1484    173
     1     1   2513   1477    172
     1     1   2517   1469    171
     1     1   2520   1462    170
     1     1   2524   1455    169
     1     1   2528   1447    168
     1     1   2532   1440    167
     1     1   2535   1432    166
     1     1   2539   1425    165
     1     1   2543   1418    164
     1     1   2546   1410    163
     1     1   2550   1403    162
     1     1   2554   1396    161
     1     1   2555   1394    160
     1     1   2556   1392    159
     1     1   2556   1390    158
     1     1   2557   1388    157
     1     1   2558   1386    156
     1     1   2559   1385    155
     1     1   2560   1383    154
     1     1   2561   1381    153
     1     1   2562   1379    152
     1     1   2563   1377    151
     1     1   2564   1375    150
     1     1   2565   1374    149
     1     1   2566   1372    148
     1     1   2567   1370    147
     1     1   2568   1367    146
     1     1   2568   1366    145
     1     1   2569   1364    144
     1     1   2570   1362    143
     1     1   2571   1361    142
     1     1   2571   1359    141
     1     1   2572   1357    140
     1     1   2573   1355    139
     1     1   2574   1353    138
     1     1   2574   1351    137
     1     1   2575   1349    136
     1     1   2576   1347    135
     1     1   2577   1345    134
     1     1   2578   1344    133
     1     1   2578   1342    132
     1     1   2579   1340    131
     1     1   2582   1334    130
     1     1   2584   1328    129
     1     1   2587   1323    128
     1     1   2590   1317    127
     1     1   2592   1312    126
     1     1   2595   1306    125
     1     1   2597   1301    124
     1     1   2600   1295    123
     1     1   2603   1290    122
     1     1   2605   1284    121
     1     1   2608   1279    120
     1     1   2611   1273    119
     1     1   2613   1268    118
     1     1   2616   1262    117
     1     1   2618   1257    116
     1     1   2621   1251    115
     1     1   2624   1246    114
     1     1   2626   1240    113
     1     1   2629   1235    112
     1     1   2631   1229    111
     1     1   2634   1224    110
     1     1   2637   1218    109
     1     1   2639   1213    108
     1     1   2642   1207    107
     1     1   2644   1202    106
     1     1   2647   1196    105
     1     1   2650   1190    104
     1     1   2652   1185    103
     1     1   2655   1179    102
     1     1   2658   1174    101
     1     1   2660   1168    100
     1     1   2663   1163     99
     1     1   2665   1157     98
     1     1   2668   1152     97
     1     1   2670   1148     96
     1     1   2671   1144     95
     1     1   2672   1141     94
     1     1   2674   1138     93
     1     1   2675   1135     92
     1     1   2676   1132     91
     1     1   2677   1129     90
     1     1   2679   1126     89
     1     1   2680   1123     88
     1     1   2681   1120     87
     1     1   2682   1117     86
     1     1   2684   1112     85
     1     1   2685   1111     84
     1     1   2686   1107     83
     1     1   2687   1104     82
     1     1   2688   1101     81
     1     1   2689   1098     80
     1     1   2691   1095     79
     1     1   2692   1092     78
     1     1   2693   1089     77
     1     1   2694   1086     76
     1     1   2695   1083     75
     1     1   2697   1080     74
     1     1   2698   1077     73
     1     1   2698   1075     72
     1     1   2700   1071     71
     1     1   2701   1068     70
     1     1   2702   1064     69
     1     1   2703   1061     68
     1     1   2704   1058     67
     1     1   2705   1055     66
     1     1   2706   1052     65
     1     1   2707   1049     64
     1     1   2708   1046     63
     1     1   2709   1042     62
     1     1   2710   1039     61
     1     1   2711   1036     60
     1     1   2710   1028     59
     1     1   2709   1021     58
     1     1   2707   1013     57
     1     1   2706   1005     56
     1     1   2705    998     55
     1     1   2704    990     54
     1     1   2702    982     53
     1     1   2701    975     52
     1     1   2700    967     51
     1     1   2699    959     50
     1     1   2697    952     49
     1     1   2696    944     48
     1     1   2695    936     47
     1     1   2693    929     46
     1     1   2692    921     45
     1     1   2692    919     44
     1     1   2693    917     43
     1     1   2693    915     42
     1     1   2693    913     41
     1     1   2693    911     40
     1     1   2693    909     39
     1     1   2693    906     38
     1     1   2694    904     37
     1     1   2694    902     36
     1     1   2694    901     35
     1     1   2694    898     34
     1     1   2694    896     33
     1     1   2695    894     32
     1     1   2695    892     31
     1     1   2695    890     30
     1     1   2695    888     29
     1     1   2695    885     28
     1     1   2695    883     27
     1     1   2696    881     26
     1     1   2696    879     25
     1     1   2696    877     24
     1     1   2696    875     23
     1     1   2696    873     22
     1     1   2696    871     21
     1     1   2697    869     20
     1     1   2697    867     19
     1     1   2697    864     18
     1     1   2697    862     17
     1     1   2697    860     16
     1     2   1992   3540     66
     1     2   1993   3538     67
     1     2   1994   3535     68
     1     2   1995   3531     69
     1     2   1997   3528     70
     1     2   1998   3525     71
     1     2   1999   3521     72
     1     2   2001   3518     73
     1     2   2002   3515     74
     1     2   2003   3511     75
     1     2   2004   3509     76
     1     2   2006   3505     77
     1     2   2008   3501     78
     1     2   2009   3498     79
     1     2   2011   3495     80
     1     2   2012   3492     81
     1     2   2014   3488     82
     1     2   2015   3485     83
     1     2   2017   3482     84
     1     2   2018   3479     85
     1     2   2019   3475     86
     1     2   2020   3472     87
     1     2   2022   3468     88
     1     2   2023   3465     89
     1     2   2024   3461     90
     1     2   2025   3458     91
     1     2   2026   3455     92
     1     2   2027   3451     93
     1     2   2029   3448     94
     1     2   2030   3443     95
     1     2   2031   3441     96
     1     2   2032   3437     97
     1     2   2033   3434     98
     1     2   2035   3431     99
     1     2   2036   3427    100
     1     2   2037   3425    101
     1     2   2039   3416    102
     1     2   2041   3410    103
     1     2   2042   3403    104
     1     2   2044   3397    105
     1     2   2046   3391    106
     1     2   2048   3384    107
     1     2   2050   3378    108
     1     2   2051   3371    109
     1     2   2053   3365    110
     1     2   2055   3358    111
     1     2   2057   3352    112
     1     2   2059   3345    113
     1     2   2060   3339    114
     1     2   2062   3333    115
     1     2   2064   3329    116
     1     2   2065   3325    117
     1     2   2066   3322    118
     1     2   2068   3318    119
     1     2   2069   3314    120
     1     2   2071   3310    121
     1     2   2072   3306    122
     1     2   2073   3303    123
     1     2   2075   3299    124
     1     2   2076   3295    125
     1     2   2078   3291    126
     1     2   2079   3288    127
     1     2   2080   3284    128
     1     2   2082   3280    129
     1     2   2083   3276    130
     1     2   2085   3273    131
     1     2   2086   3269    132
     1     2   2087   3265    133
     1     2   2088   3261    134
     1     2   2090   3257    135
     1     2   2091   3253    136
     1     2   2092   3250    137
     1     2   2093   3246    138
     1     2   2095   3242    139
     1     2   2096   3238    140
     1     2   2097   3234    141
     1     2   2098   3230    142
     1     2   2100   3227    143
     1     2   2101   3223    144
     1     2   2102   3219    145
     1     2   2103   3215    146
     1     2   2104   3211    147
     1     2   2106   3208    148
     1     2   2107   3204    149
     1     2   2108   3200    150
     1     2   2109   3196    151
     1     2   2110   3192    152
     1     2   2112   3188    153
     1     2   2113   3185    154
     1     2   2114   3181    155
     1     2   2115   3177    156
     1     2   2116   3173    157
     1     2   2117   3169    158
     1     2   2118   3165    159
     1     2   2120   3161    160
     1     2   2121   3158    161
     1     2   2122   3154    162
     1     2   2123   3150    163
     1     2   2124   3146    164
     1     2   2125   3143    165
     1     2   2126   3138    166
     1     2   2128   3134    167
     1     2   2129   3129    168
     1     2   2130   3125    169
     1     2   2131   3121    170
     1     2   2132   3117    171
     1     2   2133   3113    172
     1     2   2134   3108    173
     1     2   2135   3104    174
     1     2   2136   3098    175
     1     2   2140   3086    176
     1     2   2147   3067    177
     1     2   2153   3047    178
     1     2   2160   3028    179
     1     2   2166   3009    180
     1     2   2173   2989    181
     1     2   2179   2970    182
     1     2   2186   2951    183
     1     2   2192   2931    184
     1     2   2199   2912    185
     1     2   2205   2892    186
     1     2   2211   2873    187
     1     2   2218   2854    188
     1     2   2224   2834    189
     1     2   2231   2815    190
     1     2   2237   2795    191
     1     2   2244   2776    192
     1     2   2250   2757    193
     1     2   2257   2737    194
     1     2   2256   2684    194
     1     2   2264   2624    194
     1     2   2281   2524    194
     1     2   2289   2491    195
     1     2   2305   2429    196
     1     2   2310   2408    197
     1     2   2321   2367    198
     1     2   2327   2341    199
     1     2   2348   2286    200
     1     2   2357   2262    201
     1     2   2386   2188    202
     1     2   2395   2166    203
     1     2   2411   2124    204
     1     2   2416   2104    203
     1     2   2422   2084    202
     1     2   2427   2064    201
     1     2   2433   2044    200
     1     2   2438   2024    199
     1     2   2444   2004    198
     1     2   2450   1984    197
     1     2   2455   1963    196
     1     2   2461   1943    195
     1     2   2466   1923    194
     1     2   2472   1903    193
     1     2   2477   1883    192
     1     2   2483   1863    191
     1     2   2488   1843    190
     1     2   2494   1823    189
     1     2   2500   1803    188
     1     2   2505   1783    187
     1     2   2511   1763    186
     1     2   2516   1743    185
     1     2   2522   1723    184
     1     2   2527   1703    183
     1     2   2533   1682    182
     1     2   2538   1662    181
     1     2   2544   1642    180
     1     2   2550   1622    179
     1     2   2555   1602    178
     1     2   2561   1582    177
     1     2   2566   1562    176
     1     2   2571   1547    175
     1     2   2572   1544    174
     1     2   2573   1542    173
     1     2   2574   1539    172
     1     2   2575   1537    171
     1     2   2576   1535    170
     1     2   2577   1533    169
     1     2   2578   1530    168
     1     2   2579   1528    167
     1     2   2580   1526    166
     1     2   2582   1524    165
     1     2   2583   1521    164
     1     2   2584   1519    163
     1     2   2585   1517    162
     1     2   2586   1514    161
     1     2   2587   1512    160
     1     2   2588   1510    159
     1     2   2589   1508    158
     1     2   2590   1506    157
     1     2   2591   1503    156
     1     2   2592   1501    155
     1     2   2593   1499    154
     1     2   2594   1497    153
     1     2   2595   1494    152
     1     2   2596   1492    151
     1     2   2597   1490    150
     1     2   2598   1487    149
     1     2   2600   1485    148
     1     2   2601   1483    147
     1     2   2602   1481    146
     1     2   2603   1478    145
     1     2   2604   1476    144
     1     2   2605   1474    143
     1     2   2605   1471    142
     1     2   2606   1469    141
     1     2   2607   1467    140
     1     2   2608   1464    139
     1     2   2608   1462    138
     1     2   2609   1460    137
     1     2   2610   1457    136
     1     2   2611   1455    135
     1     2   2611   1452    134
     1     2   2612   1450    133
     1     2   2613   1448    132
     1     2   2613   1445    131
     1     2   2614   1443    130
     1     2   2615   1441    129
     1     2   2616   1438    128
     1     2   2617   1433    127
     1     2   2619   1428    126
     1     2   2620   1423    125
     1     2   2622   1418    124
     1     2   2623   1413    123
     1     2   2625   1408    122
     1     2   2626   1403    121
     1     2   2627   1398    120
     1     2   2629   1393    119
     1     2   2630   1388    118
     1     2   2632   1382    117
     1     2   2633   1377    116
     1     2   2635   1372    115
     1     2   2636   1367    114
     1     2   2638   1362    113
     1     2   2639   1357    112
     1     2   2641   1352    111
     1     2   2642   1347    110
     1     2   2644   1342    109
     1     2   2645   1337    108
     1     2   2646   1332    107
     1     2   2648   1327    106
     1     2   2649   1322    105
     1     2   2651   1317    104
     1     2   2652   1312    103
     1     2   2654   1307    102
     1     2   2655   1302    101
     1     2   2657   1297    100
     1     2   2658   1292     99
     1     2   2660   1287     98
     1     2   2661   1281     97
     1     2   2663   1274     96
     1     2   2664   1272     95
     1     2   2666   1268     94
     1     2   2668   1264     93
     1     2   2670   1260     92
     1     2   2671   1256     91
     1     2   2673   1252     90
     1     2   2675   1248     89
     1     2   2677   1244     88
     1     2   2678   1241     87
     1     2   2680   1236     86
     1     2   2681   1232     85
     1     2   2683   1227     84
     1     2   2684   1223     83
     1     2   2686   1219     82
     1     2   2687   1215     81
     1     2   2689   1211     80
     1     2   2690   1207     79
     1     2   2692   1203     78
     1     2   2693   1200     77
     1     2   2694   1194     76
     1     2   2696   1190     75
     1     2   2697   1186     74
     1     2   2698   1182     73
     1     2   2699   1178     72
     1     2   2700   1173     71
     1     2   2702   1169     70
     1     2   2703   1165     69
     1     2   2704   1161     68
     1     2   2705   1157     67
     1     2   2706   1153     66
     1     2   2709   1142     65
     1     2   2712   1133     64
     1     2   2714   1123     63
     1     2   2717   1114     62
     1     2   2719   1104     61
     1     2   2722   1095     60
     1     2   2724   1085     59
     1     2   2726   1076     58
     1     2   2729   1066     57
     1     2   2731   1057     56
     1     2   2734   1047     55
     1     2   2736   1038     54
     1     2   2739   1028     53
     1     2   2741   1019     52
     1     2   2744   1009     51
     1     2   2746   1000     50
     1     2   2749    990     49
     1     2   2750    984     48
     1     2   2751    981     47
     1     2   2751    979     46
     1     2   2751    977     45
     1     2   2751    974     44
     1     2   2751    972     43
     1     2   2752    970     42
     1     2   2752    968     41
     1     2   2752    966     40
     1     2   2752    964     39
     1     2   2752    962     38
     1     2   2753    960     37
     1     2   2753    958     36
     1     2   2753    956     35
     1     2   2753    954     34
     1     2   2753    951     33
     1     2   2753    949     32
     1     2   2753    947     31
     1     2   2753    945     30
     1     2   2753    943     29
     1     2   2753    941     28
     1     2   2753    939     27
     1     2   2753    936     26
     1     2   2754    935     25
     1     2   2754    933     24
     1     2   2755    930     23
     1     2   2756    928     22
     1     2   2756    926     21
     1     2   2757    924     20
     1     2   2757    922     19
     1     2   2758    920     18
     1     2   2759    917     17
     1     3   1982   3483     73
     1     3   1984   3479     74
     1     3   1985   3475     75
     1     3   1986   3471     76
     1     3   1987   3468     77
     1     3   1988   3464     78
     1     3   1989   3460     79
     1     3   1990   3455     80
     1     3   1991   3452     81
     1     3   1992   3448     82
     1     3   1993   3444     83
     1     3   1994   3440     84
     1     3   1995   3437     85
     1     3   1996   3433     86
     1     3   1998   3428     87
     1     3   1999   3425     88
     1     3   2000   3421     89
     1     3   2001   3418     90
     1     3   2003   3414     91
     1     3   2004   3410     92
     1     3   2005   3406     93
     1     3   2007   3402     94
     1     3   2008   3399     95
     1     3   2010   3395     96
     1     3   2011   3391     97
     1     3   2013   3387     98
     1     3   2014   3384     99
     1     3   2015   3380    100
     1     3   2017   3375    101
     1     3   2018   3371    102
     1     3   2020   3365    103
     1     3   2021   3359    104
     1     3   2023   3353    105
     1     3   2024   3346    106
     1     3   2026   3340    107
     1     3   2027   3334    108
     1     3   2029   3328    109
     1     3   2031   3322    110
     1     3   2032   3316    111
     1     3   2034   3310    112
     1     3   2035   3304    113
     1     3   2037   3298    114
     1     3   2038   3292    115
     1     3   2040   3286    116
     1     3   2042   3278    117
     1     3   2042   3275    118
     1     3   2044   3272    119
     1     3   2045   3268    120
     1     3   2046   3264    121
     1     3   2047   3261    122
     1     3   2048   3257    123
     1     3   2049   3253    124
     1     3   2050   3250    125
     1     3   2051   3246    126
     1     3   2052   3242    127
     1     3   2054   3239    128
     1     3   2055   3235    129
     1     3   2056   3231    130
     1     3   2057   3228    131
     1     3   2058   3224    132
     1     3   2059   3221    133
     1     3   2060   3216    134
     1     3   2061   3213    135
     1     3   2062   3209    136
     1     3   2063   3205    137
     1     3   2064   3202    138
     1     3   2065   3198    139
     1     3   2066   3194    140
     1     3   2067   3190    141
     1     3   2068   3187    142
     1     3   2069   3183    143
     1     3   2070   3179    144
     1     3   2071   3176    145
     1     3   2072   3172    146
     1     3   2073   3168    147
     1     3   2074   3164    148
     1     3   2075   3161    149
     1     3   2076   3157    150
     1     3   2076   3153    151
     1     3   2077   3149    152
     1     3   2078   3146    153
     1     3   2079   3142    154
     1     3   2080   3138    155
     1     3   2081   3135    156
     1     3   2082   3131    157
     1     3   2083   3127    158
     1     3   2084   3123    159
     1     3   2085   3120    160
     1     3   2086   3116    161
     1     3   2087   3112    162
     1     3   2088   3109    163
     1     3   2089   3105    164
     1     3   2090   3100    165
     1     3   2092   3093    166
     1     3   2095   3082    167
     1     3   2098   3072    168
     1     3   2102   3061    169
     1     3   2105   3051    170
     1     3   2108   3040    171
     1     3   2111   3030    172
     1     3   2114   3020    173
     1     3   2117   3009    174
     1     3   2120   2999    175
     1     3   2123   2988    176
     1     3   2126   2978    177
     1     3   2129   2967    178
     1     3   2132   2957    179
     1     3   2135   2946    180
     1     3   2138   2936    181
     1     3   2141   2925    182
     1     3   2144   2915    183
     1     3   2148   2904    184
     1     3   2151   2894    185
     1     3   2154   2884    186
     1     3   2157   2873    187
     1     3   2160   2863    188
     1     3   2163   2852    189
     1     3   2166   2842    190
     1     3   2169   2831    191
     1     3   2172   2821    192
     1     3   2175   2810    193
     1     3   2178   2800    194
     1     3   2181   2789    195
     1     3   2184   2779    196
     1     3   2187   2769    197
     1     3   2190   2758    198
     1     3   2193   2748    199
     1     3   2197   2737    200
     1     3   2200   2727    201
     1     3   2203   2716    202
     1     3   2206   2706    203
     1     3   2209   2695    204
     1     3   2212   2685    205
     1     3   2215   2674    206
     1     3   2218   2664    207
     1     3   2251   2518    207
     1     3   2283   2400    208
     1     3   2315   2274    209
     1     3   2321   2255    208
     1     3   2327   2235    207
     1     3   2334   2216    206
     1     3   2339   2200    205
     1     3   2346   2177    204
     1     3   2353   2157    203
     1     3   2359   2138    202
     1     3   2363   2124    201
     1     3   2372   2099    200
     1     3   2379   2079    199
     1     3   2389   2053    198
     1     3   2393   2041    197
     1     3   2400   2021    196
     1     3   2407   2002    195
     1     3   2415   1978    194
     1     3   2419   1961    193
     1     3   2427   1931    192
     1     3   2430   1919    191
     1     3   2435   1899    190
     1     3   2441   1875    189
     1     3   2447   1856    188
     1     3   2455   1833    187
     1     3   2462   1810    186
     1     3   2470   1786    185
     1     3   2477   1763    184
     1     3   2484   1740    183
     1     3   2492   1717    182
     1     3   2499   1693    181
     1     3   2507   1670    180
     1     3   2514   1647    179
     1     3   2522   1624    178
     1     3   2529   1600    177
     1     3   2537   1577    176
     1     3   2544   1554    175
     1     3   2551   1531    174
     1     3   2559   1507    173
     1     3   2566   1484    172
     1     3   2574   1461    171
     1     3   2580   1442    170
     1     3   2581   1439    169
     1     3   2582   1437    168
     1     3   2583   1435    167
     1     3   2584   1432    166
     1     3   2585   1430    165
     1     3   2586   1428    164
     1     3   2587   1426    163
     1     3   2588   1423    162
     1     3   2589   1421    161
     1     3   2590   1419    160
     1     3   2591   1416    159
     1     3   2592   1414    158
     1     3   2593   1412    157
     1     3   2594   1409    156
     1     3   2595   1407    155
     1     3   2596   1405    154
     1     3   2597   1403    153
     1     3   2598   1401    152
     1     3   2599   1398    151
     1     3   2600   1396    150
     1     3   2601   1394    149
     1     3   2602   1391    148
     1     3   2603   1389    147
     1     3   2604   1387    146
     1     3   2606   1385    145
     1     3   2607   1382    144
     1     3   2608   1380    143
     1     3   2609   1378    142
     1     3   2610   1376    141
     1     3   2611   1373    140
     1     3   2612   1372    139
     1     3   2613   1369    138
     1     3   2614   1367    137
     1     3   2615   1364    136
     1     3   2616   1362    135
     1     3   2617   1360    134
     1     3   2618   1357    133
     1     3   2619   1355    132
     1     3   2620   1353    131
     1     3   2621   1350    130
     1     3   2622   1348    129
     1     3   2623   1346    128
     1     3   2624   1344    127
     1     3   2625   1341    126
     1     3   2626   1339    125
     1     3   2627   1337    124
     1     3   2630   1330    123
     1     3   2633   1323    122
     1     3   2635   1317    121
     1     3   2638   1311    120
     1     3   2641   1304    119
     1     3   2644   1298    118
     1     3   2647   1292    117
     1     3   2649   1286    116
     1     3   2652   1279    115
     1     3   2655   1273    114
     1     3   2658   1267    113
     1     3   2660   1261    112
     1     3   2663   1254    111
     1     3   2666   1248    110
     1     3   2669   1242    109
     1     3   2671   1235    108
     1     3   2674   1229    107
     1     3   2677   1223    106
     1     3   2680   1217    105
     1     3   2682   1210    104
     1     3   2685   1204    103
     1     3   2688   1198    102
     1     3   2691   1192    101
     1     3   2693   1185    100
     1     3   2696   1179     99
     1     3   2699   1173     98
     1     3   2702   1166     97
     1     3   2704   1160     96
     1     3   2708   1151     95
     1     3   2709   1150     94
     1     3   2710   1147     93
     1     3   2711   1144     92
     1     3   2712   1141     91
     1     3   2713   1138     90
     1     3   2714   1135     89
     1     3   2716   1132     88
     1     3   2717   1129     87
     1     3   2718   1126     86
     1     3   2719   1124     85
     1     3   2720   1121     84
     1     3   2721   1118     83
     1     3   2721   1115     82
     1     3   2722   1112     81
     1     3   2723   1109     80
     1     3   2724   1106     79
     1     3   2725   1103     78
     1     3   2726   1100     77
     1     3   2726   1097     76
     1     3   2727   1094     75
     1     3   2728   1089     74
     1     3   2729   1088     73
     1     3   2730   1085     72
     1     3   2731   1082     71
     1     3   2731   1079     70
     1     3   2732   1076     69
     1     3   2733   1073     68
     1     3   2734   1070     67
     1     3   2735   1067     66
     1     3   2736   1064     65
     1     3   2737   1061     64
     1     3   2737   1058     63
     1     3   2738   1055     62
     1     3   2737   1045     61
     1     3   2736   1036     60
     1     3   2735   1027     59
     1     3   2735   1019     58
     1     3   2734   1010     57
     1     3   2733   1001     56
     1     3   2732    992     55
     1     3   2731    983     54
     1     3   2730    974     53
     1     3   2729    965     52
     1     3   2728    956     51
     1     3   2727    947     50
     1     3   2726    938     49
     1     3   2725    929     48
     1     3   2725    921     47
     1     3   2725    919     46
     1     3   2725    917     45
     1     3   2725    915     44
     1     3   2725    913     43
     1     3   2725    910     42
     1     3   2725    908     41
     1     3   2725    906     40
     1     3   2725    904     39
     1     3   2725    902     38
     1     3   2725    900     37
     1     3   2725    899     36
     1     3   2725    896     35
     1     3   2725    893     34
     1     3   2725    891     33
     1     3   2726    889     32
     1     3   2726    887     31
     1     3   2726    885     30
     1     3   2726    883     29
     1     3   2726    881     28
     1     3   2726    879     27
     1     3   2726    876     26
     1     3   2726    874     25
     1     3   2726    872     24
     1     3   2726    870     23
     1     3   2726    868     22
     1     3   2726    866     21
     1     3   2726    864     20
     1     3   2726    862     19
     1     3   2726    860     18
     1     3   2726    858     17
     1     3   2727    855     16
     1     3   2727    854     15
     1     4   1991   3495    117
     1     4   1992   3490    118
     1     4   1993   3486    119
     1     4   1994   3483    120
     1     4   1994   3480    121
     1     4   1995   3476    122
     1     4   1996   3473    123
     1     4   1997   3470    124
     1     4   1998   3466    125
     1     4   1999   3463    126
     1     4   2000   3460    127
     1     4   2001   3457    128
     1     4   2001   3453    129
     1     4   2002   3450    130
     1     4   2003   3447    131
     1     4   2004   3443    132
     1     4   2005   3440    133
     1     4   2005   3438    134
     1     4   2007   3433    135
     1     4   2008   3430    136
     1     4   2009   3427    137
     1     4   2010   3424    138
     1     4   2012   3421    139
     1     4   2013   3417    140
     1     4   2014   3414    141
     1     4   2015   3411    142
     1     4   2016   3408    143
     1     4   2017   3404    144
     1     4   2019   3401    145
     1     4   2020   3398    146
     1     4   2021   3395    147
     1     4   2022   3392    148
     1     4   2023   3388    149
     1     4   2024   3385    150
     1     4   2026   3380    151
     1     4   2027   3375    152
     1     4   2028   3370    153
     1     4   2030   3365    154
     1     4   2031   3360    155
     1     4   2033   3355    156
     1     4   2034   3350    157
     1     4   2035   3345    158
     1     4   2037   3339    159
     1     4   2038   3335    160
     1     4   2040   3329    161
     1     4   2041   3324    162
     1     4   2042   3319    163
     1     4   2043   3314    164
     1     4   2045   3309    165
     1     4   2046   3304    166
     1     4   2047   3299    167
     1     4   2049   3293    168
     1     4   2050   3287    169
     1     4   2051   3283    170
     1     4   2053   3278    171
     1     4   2054   3273    172
     1     4   2055   3268    173
     1     4   2057   3263    174
     1     4   2058   3258    175
     1     4   2059   3253    176
     1     4   2061   3248    177
     1     4   2062   3245    178
     1     4   2094   3151    179
     1     4   2118   3085    180
     1     4   2141   3018    181
     1     4   2176   2920    182
     1     4   2177   2916    183
     1     4   2178   2908    184
     1     4   2180   2899    185
     1     4   2182   2891    186
     1     4   2184   2883    187
     1     4   2185   2875    188
     1     4   2187   2866    189
     1     4   2189   2858    190
     1     4   2190   2852    191
     1     4   2191   2841    192
     1     4   2192   2833    193
     1     4   2193   2824    194
     1     4   2194   2816    195
     1     4   2195   2807    196
     1     4   2196   2798    197
     1     4   2198   2790    198
     1     4   2201   2782    199
     1     4   2203   2774    200
     1     4   2205   2766    201
     1     4   2207   2758    202
     1     4   2209   2748    203
     1     4   2210   2738    204
     1     4   2212   2728    205
     1     4   2213   2719    206
     1     4   2214   2709    207
     1     4   2216   2699    208
     1     4   2217   2689    209
     1     4   2219   2680    210
     1     4   2220   2670    211
     1     4   2222   2660    212
     1     4   2223   2650    213
     1     4   2224   2641    214
     1     4   2226   2631    215
     1     4   2227   2621    216
     1     4   2229   2611    217
     1     4   2230   2602    218
     1     4   2232   2592    219
     1     4   2233   2582    220
     1     4   2234   2572    221
     1     4   2236   2563    222
     1     4   2237   2553    223
     1     4   2239   2544    224
     1     4   2241   2535    225
     1     4   2243   2526    226
     1     4   2245   2517    227
     1     4   2247   2508    228
     1     4   2249   2499    229
     1     4   2251   2490    230
     1     4   2253   2481    231
     1     4   2255   2469    232
     1     4   2257   2463    233
     1     4   2258   2454    234
     1     4   2260   2445    235
     1     4   2262   2436    236
     1     4   2263   2427    237
     1     4   2265   2418    238
     1     4   2266   2409    239
     1     4   2268   2400    240
     1     4   2270   2391    241
     1     4   2271   2384    242
     1     4   2279   2333    243
     1     4   2285   2293    244
     1     4   2295   2253    245
     1     4   2309   2197    246
     1     4   2315   2174    247
     1     4   2324   2134    248
     1     4   2331   2100    249
     1     4   2343   2054    250
     1     4   2355   2009    251
     1     4   2359   1997    250
     1     4   2363   1985    249
     1     4   2367   1974    248
     1     4   2371   1963    247
     1     4   2375   1951    246
     1     4   2378   1940    245
     1     4   2384   1924    244
     1     4   2386   1917    243
     1     4   2390   1906    242
     1     4   2394   1894    241
     1     4   2398   1883    240
     1     4   2401   1872    239
     1     4   2405   1860    238
     1     4   2409   1849    237
     1     4   2413   1838    236
     1     4   2416   1829    235
     1     4   2418   1820    234
     1     4   2421   1811    233
     1     4   2424   1803    232
     1     4   2427   1794    231
     1     4   2429   1785    230
     1     4   2432   1776    229
     1     4   2435   1768    228
     1     4   2437   1761    227
     1     4   2441   1750    226
     1     4   2444   1742    225
     1     4   2447   1733    224
     1     4   2450   1724    223
     1     4   2453   1716    222
     1     4   2457   1704    221
     1     4   2458   1702    220
     1     4   2460   1698    219
     1     4   2461   1694    218
     1     4   2463   1691    217
     1     4   2464   1687    216
     1     4   2466   1683    215
     1     4   2468   1680    214
     1     4   2469   1676    213
     1     4   2471   1672    212
     1     4   2472   1668    211
     1     4   2474   1665    210
     1     4   2475   1661    209
     1     4   2477   1657    208
     1     4   2479   1654    207
     1     4   2480   1650    206
     1     4   2482   1646    205
     1     4   2483   1642    204
     1     4   2485   1639    203
     1     4   2486   1635    202
     1     4   2488   1631    201
     1     4   2489   1628    200
     1     4   2491   1624    199
     1     4   2493   1620    198
     1     4   2494   1617    197
     1     4   2496   1613    196
     1     4   2497   1609    195
     1     4   2499   1605    194
     1     4   2500   1602    193
     1     4   2502   1598    192
     1     4   2504   1594    191
     1     4   2505   1591    190
     1     4   2507   1587    189
     1     4   2508   1583    188
     1     4   2510   1580    187
     1     4   2511   1576    186
     1     4   2513   1572    185
     1     4   2514   1568    184
     1     4   2516   1565    183
     1     4   2518   1561    182
     1     4   2519   1557    181
     1     4   2521   1554    180
     1     4   2522   1550    179
     1     4   2524   1546    178
     1     4   2525   1543    177
     1     4   2527   1539    176
     1     4   2528   1535    175
     1     4   2530   1531    174
     1     4   2532   1528    173
     1     4   2533   1524    172
     1     4   2534   1522    171
     1     4   2536   1519    170
     1     4   2537   1517    169
     1     4   2538   1514    168
     1     4   2539   1512    167
     1     4   2540   1510    166
     1     4   2541   1508    165
     1     4   2542   1506    164
     1     4   2544   1503    163
     1     4   2545   1501    162
     1     4   2546   1499    161
     1     4   2547   1497    160
     1     4   2549   1493    159
     1     4   2549   1492    158
     1     4   2550   1490    157
     1     4   2551   1488    156
     1     4   2553   1486    155
     1     4   2554   1483    154
     1     4   2555   1481    153
     1     4   2556   1479    152
     1     4   2557   1477    151
     1     4   2558   1475    150
     1     4   2559   1472    149
     1     4   2561   1470    148
     1     4   2562   1468    147
     1     4   2563   1466    146
     1     4   2564   1463    145
     1     4   2565   1461    144
     1     4   2566   1459    143
     1     4   2567   1457    142
     1     4   2568   1455    141
     1     4   2570   1452    140
     1     4   2571   1450    139
     1     4   2572   1448    138
     1     4   2573   1446    137
     1     4   2574   1443    136
     1     4   2575   1441    135
     1     4   2576   1439    134
     1     4   2577   1437    133
     1     4   2579   1435    132
     1     4   2580   1431    131
     1     4   2581   1430    130
     1     4   2581   1428    129
     1     4   2582   1425    128
     1     4   2583   1423    127
     1     4   2584   1420    126
     1     4   2584   1418    125
     1     4   2585   1416    124
     1     4   2586   1413    123
     1     4   2587   1410    122
     1     4   2589   1404    121
     1     4   2591   1396    120
     1     4   2594   1388    119
     1     4   2596   1379    118
     1     4   2599   1371    117
     1     4   2601   1363    116
     1     4   2604   1355    115
     1     4   2607   1347    114
     1     4   2609   1339    113
     1     4   2612   1330    112
     1     4   2614   1322    111
     1     4   2617   1314    110
     1     4   2620   1306    109
     1     4   2622   1298    108
     1     4   2625   1289    107
     1     4   2627   1281    106
     1     4   2630   1273    105
     1     4   2632   1265    104
     1     4   2635   1257    103
     1     4   2638   1249    102
     1     4   2640   1240    101
     1     4   2643   1232    100
     1     4   2645   1224     99
     1     4   2648   1216     98
     1     4   2651   1207     97
     1     4   2652   1204     96
     1     4   2653   1201     95
     1     4   2654   1198     94
     1     4   2655   1195     93
     1     4   2657   1192     92
     1     4   2658   1189     91
     1     4   2659   1186     90
     1     4   2660   1183     89
     1     4   2662   1180     88
     1     4   2663   1177     87
     1     4   2664   1174     86
     1     4   2665   1171     85
     1     4   2666   1168     84
     1     4   2668   1164     83
     1     4   2669   1161     82
     1     4   2670   1158     81
     1     4   2671   1155     80
     1     4   2672   1152     79
     1     4   2674   1149     78
     1     4   2675   1146     77
     1     4   2675   1145     76
     1     4   2677   1140     75
     1     4   2678   1137     74
     1     4   2680   1134     73
     1     4   2681   1131     72
     1     4   2682   1128     71
     1     4   2683   1125     70
     1     4   2684   1122     69
     1     4   2686   1119     68
     1     4   2687   1116     67
     1     4   2688   1112     66
     1     4   2689   1109     65
     1     4   2690   1106     64
     1     4   2691   1101     63
     1     4   2692   1095     62
     1     4   2692   1089     61
     1     4   2693   1083     60
     1     4   2693   1078     59
     1     4   2694   1072     58
     1     4   2694   1066     57
     1     4   2695   1061     56
     1     4   2695   1055     55
     1     4   2696   1049     54
     1     4   2696   1043     53
     1     4   2697   1038     52
     1     4   2698   1032     51
     1     4   2698   1026     50
     1     4   2699   1020     49
     1     4   2699   1015     48
     1     4   2700   1009     47
     1     4   2700   1003     46
     1     4   2701    998     45
     1     4   2701    992     44
     1     4   2702    986     43
     1     4   2702    980     42
     1     4   2703    975     41
     1     4   2703    969     40
     1     4   2704    963     39
     1     4   2705    957     38
     1     4   2705    953     37
     1     4   2705    951     36
     1     4   2705    949     35
     1     4   2706    946     34
     1     4   2706    944     33
     1     4   2706    942     32
     1     4   2706    940     31
     1     4   2706    938     30
     1     4   2707    936     29
     1     4   2707    934     28
     1     4   2707    932     27
     1     4   2707    930     26
     1     4   2708    928     25
     1     4   2708    926     24
     1     4   2708    923     23
     1     4   2708    921     22
     1     4   2708    919     21
     1     4   2708    917     20
     1     4   2708    915     19
     1     4   2708    913     18
     2     1   2638   1370    123
     2     1   2637   1373    124
     2     1   2636   1375    125
     2     1   2635   1377    126
     2     1   2634   1379    127
     2     1   2633   1382    128
     2     1   2632   1384    129
     2     1   2631   1386    130
     2     1   2630   1389    131
     2     1   2629   1391    132
     2     1   2628   1393    133
     2     1   2627   1396    134
     2     1   2626   1398    135
     2     1   2625   1400    136
     2     1   2624   1402    137
     2     1   2623   1405    138
     2     1   2622   1407    139
     2     1   2621   1409    140
     2     1   2620   1412    141
     2     1   2619   1414    142
     2     1   2618   1416    143
     2     1   2617   1419    144
     2     1   2616   1421    145
     2     1   2616   1423    146
     2     1   2615   1425    147
     2     1   2614   1428    148
     2     1   2613   1430    149
     2     1   2612   1432    150
     2     1   2611   1435    151
     2     1   2610   1437    152
     2     1   2609   1439    153
     2     1   2608   1442    154
     2     1   2607   1444    155
     2     1   2606   1446    156
     2     1   2605   1448    157
     2     1   2604   1451    158
     2     1   2603   1453    159
     2     1   2602   1455    160
     2     1   2601   1458    161
     2     1   2599   1462    162
     2     1   2597   1467    163
     2     1   2595   1472    164
     2     1   2593   1477    165
     2     1   2591   1482    166
     2     1   2589   1487    167
     2     1   2587   1492    168
     2     1   2585   1497    169
     2     1   2583   1502    170
     2     1   2581   1507    171
     2     1   2579   1512    172
     2     1   2577   1517    173
     2     1   2575   1522    174
     2     1   2573   1527    175
     2     1   2571   1532    176
     2     1   2569   1537    177
     2     1   2567   1542    178
     2     1   2565   1547    179
     2     1   2563   1552    180
     2     1   2561   1557    181
     2     1   2559   1562    182
     2     1   2557   1567    183
     2     1   2555   1572    184
     2     1   2553   1577    185
     2     1   2551   1582    186
     2     1   2549   1587    187
     2     1   2547   1592    188
     2     1   2545   1597    189
     2     1   2543   1602    190
     2     1   2540   1607    191
     2     1   2538   1612    192
     2     1   2536   1617    193
     2     1   2534   1622    194
     2     1   2532   1627    195
     2     1   2530   1632    196
     2     1   2528   1637    197
     2     1   2526   1642    198
     2     1   2524   1648    199
     2     1   2522   1653    200
     2     1   2520   1658    201
     2     1   2518   1663    202
     2     1   2516   1668    203
     2     1   2514   1673    204
     2     1   2512   1678    205
     2     1   2510   1683    206
     2     1   2508   1688    207
     2     1   2506   1693    208
     2     1   2504   1698    209
     2     1   2502   1703    210
     2     1   2500   1708    211
     2     1   2498   1713    212
     2     1   2496   1718    213
     2     1   2494   1723    214
     2     1   2492   1728    215
     2     1   2490   1733    216
     2     1   2488   1738    217
     2     1   2486   1743    218
     2     1   2484   1748    219
     2     1   2482   1753    220
     2     1   2479   1758    221
     2     1   2477   1763    222
     2     1   2475   1768    223
     2     1   2473   1773    224
     2     1   2471   1778    225
     2     1   2469   1783    226
     2     1   2467   1788    227
     2     1   2465   1793    228
     2     1   2463   1798    229
     2     1   2461   1803    230
     2     1   2459   1808    231
     2     1   2457   1813    232
     2     1   2455   1818    233
     2     1   2453   1823    234
     2     1   2451   1829    235
     2     1   2445   1847    236
     2     1   2438   1871    237
     2     1   2430   1894    238
     2     1   2423   1917    239
     2     1   2416   1940    240
     2     1   2409   1964    241
     2     1   2401   1987    242
     2     1   2394   2010    243
     2     1   2365   2120    242
     2     1   2343   2221    241
     2     1   2325   2299    241
     2     1   2323   2308    240
     2     1   2321   2321    239
     2     1   2318   2334    238
     2     1   2316   2347    237
     2     1   2313   2360    236
     2     1   2311   2373    235
     2     1   2308   2385    234
     2     1   2306   2400    233
     2     1   2304   2413    232
     2     1   2302   2426    231
     2     1   2300   2439    230
     2     1   2298   2452    229
     2     1   2296   2463    228
     2     1   2293   2479    227
     2     1   2291   2492    226
     2     1   2289   2505    225
     2     1   2287   2519    224
     2     1   2285   2532    223
     2     1   2283   2544    222
     2     1   2281   2556    221
     2     1   2279   2568    220
     2     1   2277   2580    219
     2     1   2275   2592    218
     2     1   2273   2604    217
     2     1   2271   2616    216
     2     1   2269   2628    215
     2     1   2267   2640    214
     2     1   2265   2652    213
     2     1   2263   2664    212
     2     1   2261   2676    211
     2     1   2259   2688    210
     2     1   2257   2700    209
     2     1   2255   2712    208
     2     1   2252   2726    207
     2     1   2251   2732    206
     2     1   2249   2741    205
     2     1   2248   2749    204
     2     1   2246   2757    203
     2     1   2245   2766    202
     2     1   2243   2774    201
     2     1   2241   2782    200
     2     1   2240   2792    199
     2     1   2238   2799    198
     2     1   2237   2808    197
     2     1   2236   2816    196
     2     1   2234   2824    195
     2     1   2233   2833    194
     2     1   2232   2841    193
     2     1   2230   2849    192
     2     1   2229   2858    191
     2     1   2228   2868    190
     2     1   2227   2875    189
     2     1   2225   2883    188
     2     1   2224   2891    187
     2     1   2223   2900    186
     2     1   2222   2908    185
     2     1   2220   2917    184
     2     1   2219   2925    183
     2     1   2218   2933    182
     2     1   2217   2942    181
     2     1   2215   2951    180
     2     1   2198   2997    179
     2     1   2179   3048    178
     2     1   2159   3100    177
     2     1   2140   3151    176
     2     1   2114   3221    175
     2     1   2113   3223    174
     2     1   2112   3227    173
     2     1   2111   3231    172
     2     1   2110   3234    171
     2     1   2109   3238    170
     2     1   2109   3242    169
     2     1   2108   3246    168
     2     1   2107   3249    167
     2     1   2106   3253    166
     2     1   2105   3257    165
     2     1   2104   3261    164
     2     1   2103   3264    163
     2     1   2102   3268    162
     2     1   2101   3272    161
     2     1   2100   3275    160
     2     1   2098   3279    159
     2     1   2097   3283    158
     2     1   2096   3286    157
     2     1   2095   3290    156
     2     1   2093   3294    155
     2     1   2092   3297    154
     2     1   2091   3301    153
     2     1   2090   3304    152
     2     1   2088   3308    151
     2     1   2087   3312    150
     2     1   2086   3316    149
     2     1   2085   3320    148
     2     1   2083   3324    147
     2     1   2082   3328    146
     2     1   2080   3333    145
     2     1   2079   3337    144
     2     1   2077   3341    143
     2     1   2076   3346    142
     2     1   2074   3350    141
     2     1   2073   3354    140
     2     1   2071   3358    139
     2     1   2070   3363    138
     2     1   2069   3366    137
     2     1   2068   3372    136
     2     1   2067   3376    135
     2     1   2066   3381    134
     2     1   2066   3385    133
     2     1   2065   3390    132
     2     1   2064   3394    131
     2     1   2063   3399    130
     2     1   2062   3403    129
     2     1   2062   3408    128
     2     1   2061   3412    127
     2     1   2060   3418    126
     2     1   2059   3421    125
     2     1   2057   3425    124
     2     1   2056   3430    123
     2     1   2054   3434    122
     2     1   2053   3438    121
     2     1   2051   3443    120
     2     1   2050   3447    119
     2     1   2048   3451    118
     2     1   2046   3457    117
     2     1   2045   3460    116
     2     1   2044   3464    115
     2     1   2043   3468    114
     2     1   2042   3472    113
     2     1   2041   3476    112
     2     1   2040   3480    111
     2     1   2039   3484    110
     2     1   2038   3487    109
     2     1   2037   3491    108
     2     1   2035   3495    107
     2     1   2034   3499    106
     2     1   2033   3503    105
     2     1   2032   3507    104
     2     1   2031   3511    103
     2     1   2030   3517    102
     2     1   2029   3519    101
     2     1   2028   3521    100
     2     1   2026   3524     99
     2     1   2025   3527     98
     2     1   2024   3530     97
     2     1   2023   3533     96
     2     1   2022   3536     95
     2     1   2020   3540     94
     2     1   2019   3541     93
     2     1   2018   3544     92
     2     1   2016   3547     91
     2     1   2015   3549     90
     2     1   2014   3552     89
     2     1   2012   3555     88
     2     1   2011   3557     87
     2     1   2009   3560     86
     2     1   2008   3563     85
     2     1   2007   3566     84
     2     1   2005   3568     83
     2     1   2004   3570     82
     2     1   2003   3574     81
     2     1   2001   3577     80
     2     1   2000   3579     79
     2     1   1998   3582     78
     2     1   1997   3585     77
     2     1   1996   3587     76
     2     1   1994   3590     75
     2     1   1993   3593     74
     2     1   1991   3596     73
     2     1   1990   3598     72
     2     1   1989   3601     71
     2     1   1987   3604     70
     2     1   1985   3606     69
     2     1   1984   3609     68
     2     1   1982   3612     67
     2     1   1981   3614     66
     2     1   1979   3617     65
     2     1   1977   3619     64
     2     1   1976   3622     63
     2     1   1974   3625     62
     2     1   1953   3646     61
     2     1   1926   3673     60
     2     1   1899   3700     59
     2     1   1873   3727     58
     2     1   1846   3754     57
     2     1   1819   3781     56
     2     1   1782   3819     55
     2     1   1756   3843     54
     2     1   1728   3870     53
     2     1   1671   3919     52
     2     1   1650   3937     53
     2     1   1626   3956     54
     2     1   1599   3979     55
     2     1   1594   3982     56
     2     1   1588   3985     57
     2     1   1581   3989     58
     2     1   1575   3992     59
     2     1   1569   3996     60
     2     1   1563   4000     61
     2     1   1557   4003     62
     2     1   1551   4007     63
     2     1   1545   4010     64
     2     1   1538   4014     65
     2     1   1532   4017     66
     2     1   1526   4021     67
     2     1   1520   4025     68
     2     1   1514   4028     69
     2     1   1508   4032     70
     2     1   1502   4035     71
     2     1   1496   4039     72
     2     1   1489   4043     73
     2     1   1483   4046     74
     2     1   1477   4050     75
     2     1   1471   4053     76
     2     1   1465   4057     77
     2     1   1459   4060     78
     2     1   1453   4064     79
     2     1   1446   4068     80
     2     1   1440   4071     81
     2     1   1434   4075     82
     2     1   1428   4078     83
     2     1   1422   4082     84
     2     1   1416   4086     85
     2     1   1410   4089     86
     2     1   1403   4093     87
     2     1   1397   4096     88
     2     1   1391   4100     89
     2     1   1385   4103     90
     2     1   1379   4107     91
     2     1   1373   4111     92
     2     1   1367   4114     93
     2     1   1361   4118     94
     2     1   1354   4121     95
     2     1   1348   4125     96
     2     1   1342   4129     97
     2     1   1336   4132     98
     2     1   1330   4136     99
     2     1   1324   4139    100
     2     1   1318   4143    101
     2     1   1311   4146    102
     2     1   1305   4150    103
     2     1   1299   4154    104
     2     1   1293   4157    105
     2     1   1287   4161    106
     2     1   1281   4164    107
     2     1   1275   4168    108
     2     1   1269   4172    109
     2     1   1262   4175    110
     2     1   1256   4179    111
     2     1   1250   4182    112
     2     1   1247   4184    113
     2     1   1245   4185    114
     2     1   1244   4186    115
     2     1   1242   4187    116
     2     1   1241   4187    117
     2     1   1240   4188    118
     2     1   1239   4189    119
     2     1   1237   4190    120
     2     1   1236   4190    121
     2     1   1235   4191    122
     2     1   1234   4192    123
     2     1   1232   4192    124
     2     1   1231   4193    125
     2     1   1230   4194    126
     2     1   1228   4195    127
     2     1   1227   4195    128
     2     1   1226   4196    129
     2     1   1225   4197    130
     2     1   1223   4197    131
     2     1   1222   4198    132
     2     1   1221   4199    133
     2     1   1220   4199    134
     2     1   1219   4200    135
     2     1   1217   4201    136
     2     1   1216   4201    137
     2     1   1214   4202    138
     2     1   1213   4203    139
     2     1   1212   4203    140
     2     1   1211   4204    141
     2     1   1209   4205    142
     2     1   1208   4206    143
     2     1   1207   4206    144
     2     1   1205   4207    145
     2     1   1204   4208    146
     2     1   1203   4208    147
     2     1   1202   4209    148
     2     1   1201   4209    149
     2     1   1199   4210    150
     2     1   1198   4211    151
     2     1   1197   4211    152
     2     1   1195   4212    153
     2     1   1194   4213    154
     2     1   1193   4213    155
     2     1   1192   4214    156
     2     1   1191   4214    157
     2     1   1189   4215    158
     2     1   1188   4215    159
     2     1   1187   4216    160
     2     1   1186   4217    161
     2     1   1184   4217    162
     2     1   1183   4218    163
     2     1   1182   4218    164
     2     1   1181   4219    165
     2     1   1179   4220    166
     2     1   1126   4288    186
     2     1   1124   4289    187
     2     1   1124   4290    188
     2     1   1123   4291    189
     2     1   1122   4291    190
     2     1   1121   4292    191
     2     1   1120   4293    192
     2     1   1119   4294    193
     2     1   1118   4295    194
     2     1   1117   4296    195
     2     1   1116   4297    196
     2     1   1115   4298    197
     2     1   1114   4298    198
     2     1   1113   4300    199
     2     1   1112   4300    200
     2     1   1111   4301    201
     2     1   1110   4301    202
     2     1   1109   4302    203
     2     1   1108   4302    204
     2     1   1107   4303    205
     2     1   1106   4304    206
     2     1   1104   4304    207
     2     1   1103   4305    208
     2     1   1102   4305    209
     2     1   1101   4306    210
     2     1   1099   4308    211
     2     1   1096   4310    212
     2     1   1094   4312    213
     2     1   1091   4314    214
     2     1   1089   4316    215
     2     1   1086   4318    216
     2     1   1083   4320    217
     2     1   1081   4322    218
     2     1   1078   4325    219
     2     1   1076   4327    220
     2     1   1073   4329    221
     2     1   1070   4331    222
     2     1   1068   4333    223
     2     1   1065   4335    224
     2     1   1062   4337    225
     2     1   1060   4340    226
     2     1   1057   4342    227
     2     1   1055   4344    228
     2     1   1052   4346    229
     2     1   1049   4348    230
     2     1   1049   4348    231
     2     1   1048   4349    232
     2     1   1048   4349    233
     2     1   1048   4349    234
     2     1   1047   4349    235
     2     1   1047   4350    236
     2     1   1046   4350    237
     2     1   1046   4350    238
     2     1   1045   4350    239
     2     1   1045   4351    240
     2     1   1044   4351    241
     2     1   1044   4351    242
     2     1   1044   4351    243
     2     1   1043   4352    244
     2     1   1043   4352    245
     2     1   1042   4352    246
     2     1   1042   4352    247
     2     1   1041   4353    248
     2     1   1041   4353    249
     2     1   1041   4353    250
     2     1   1040   4354    251
     2     1   1040   4354    252
     2     1   1039   4354    253
     2     1   1039   4354    254
     2     1   1038   4355    255
     2     1   1038   4355    256
     2     1   1037   4355    257
     2     1   1037   4355    258
     2     1   1037   4356    259
     2     1   1036   4356    260
     2     1   1036   4356    261
     2     1   1035   4356    262
     2     1   1035   4357    263
     2     1   1034   4357    264
     2     1   1034   4357    265
     2     1   1034   4356    266
     2     1   1034   4355    267
     2     1   1034   4355    268
     2     1   1033   4354    269
     2     1   1033   4353    270
     2     1   1033   4352    271
     2     1   1033   4352    272
     2     1   1033   4351    273
     2     1   1033   4350    274
     2     1   1033   4350    275
     2     1   1032   4349    276
     2     1   1032   4348    277
     2     1   1032   4348    278
     2     1   1032   4347    279
     2     1   1032   4346    280
     2     1   1032   4346    281
     2     1   1031   4345    282
     2     1   1031   4344    283
     2     1   1031   4344    284
     2     1   1031   4343    285
     2     1   1031   4342    286
     2     1   1031   4342    287
     2     1   1030   4341    288
     2     1   1030   4340    289
     2     1   1030   4340    290
     2     1   1030   4339    291
     2     1   1030   4339    292
     2     1   1029   4339    293
     2     1   1028   4339    294
     2     1   1027   4340    295
     2     1   1027   4340    296
     2     1   1026   4341    297
     2     1   1025   4341    298
     2     1   1025   4341    299
     2     1   1024   4342    300
     2     1   1023   4342    301
     2     1   1022   4343    302
     2     1   1022   4343    303
     2     1   1021   4343    304
     2     1   1020   4344    305
     2     1   1019   4344    306
     2     1   1019   4345    307
     2     1   1018   4345    308
     2     1   1017   4345    309
     2     1   1017   4346    310
     2     1   1016   4346    311
     2     1   1015   4347    312
     2     1   1014   4347    313
     2     1   1014   4347    314
     2     1   1013   4348    315
     2     1   1012   4348    316
     2     1   1012   4349    317
     2     1   1011   4349    318
     2     1   1010   4349    319
     2     1   1009   4350    320
     2     1   1009   4350    321
     2     1   1008   4351    322
     2     1   1007   4351    323
     2     1   1007   4351    324
     2     1   1006   4352    325
     2     1   1005   4352    326
     2     1   1004   4352    327
     2     1   1004   4353    328
     2     1   1003   4353    329
     2     1   1002   4354    330
     2     1   1001   4354    331
     2     1   1001   4354    332
     2     1   1000   4355    333
     2     1    999   4355    334
     2     1    999   4356    335
     2     1    998   4356    336
     2     1    998   4357    337
     2     1    997   4358    338
     2     1    997   4358    339
     2     1    996   4359    340
     2     1    996   4360    341
     2     1    996   4361    342
     2     1    995   4361    343
     2     1    993   4365    344
     2     1    991   4368    345
     2     1    989   4371    346
     2     1    988   4373    347
     2     1    986   4376    348
     2     1    984   4379    349
     2     1    983   4382    350
     2     1    981   4385    351
     2     1    979   4388    352
     2     1    977   4390    353
     2     1    976   4393    354
     2     1    974   4396    355
     2     1    972   4399    356
     2     1    971   4402    357
     2     1    969   4405    358
     2     1    967   4407    359
     2     1    965   4410    360
     2     1    964   4413    361
     2     1    962   4415    362
     2     1    962   4417    363
     2     1    961   4419    364
     2     1    960   4420    365
     2     1    960   4422    366
     2     1    959   4424    367
     2     1    958   4425    368
     2     1    958   4427    369
     2     1    957   4429    370
     2     1    956   4430    371
     2     1    956   4432    372
     2     1    955   4433    373
     2     1    954   4435    374
     2     1    954   4437    375
     2     1    953   4438    376
     2     1    953   4440    377
     2     1    952   4441    378
     2     1    951   4443    379
     2     1    951   4445    380
     2     1    950   4446    381
     2     1    949   4448    382
     2     1    949   4450    383
     2     1    948   4451    384
     2     1    947   4453    385
     2     1    947   4454    386
     2     1    946   4456    387
     2     1    945   4458    388
     2     1    945   4459    389
     2     1    944   4461    390
     2     1    943   4462    391
     2     1    943   4464    392
     2     1    942   4466    393
     2     1    942   4467    394
     2     1    941   4469    395
     2     1    940   4471    396
     2     1    940   4472    397
     2     1    939   4474    398
     2     1    938   4475    399
     2     1    938   4477    400
     2     1    937   4479    401
     2     1    936   4480    402
     2     1    936   4482    403
     2     1    935   4484    404
     2     1    934   4485    405
     2     1    934   4487    406
     2     2   2167   2974    177
     2     2   2166   2979    176
     2     2   2165   2983    175
     2     2   2164   2987    174
     2     2   2164   2991    173
     2     2   2163   2995    172
     2     2   2163   2998    171
     2     2   2162   3002    170
     2     2   2161   3006    169
     2     2   2160   3010    168
     2     2   2159   3013    167
     2     2   2158   3017    166
     2     2   2158   3021    165
     2     2   2157   3025    164
     2     2   2156   3028    163
     2     2   2155   3032    162
     2     2   2154   3036    161
     2     2   2153   3040    160
     2     2   2152   3043    159
     2     2   2151   3047    158
     2     2   2150   3053    157
     2     2   2150   3055    156
     2     2   2149   3059    155
     2     2   2148   3063    154
     2     2   2147   3067    153
     2     2   2147   3071    152
     2     2   2146   3074    151
     2     2   2145   3078    150
     2     2   2145   3082    149
     2     2   2144   3086    148
     2     2   2143   3090    147
     2     2   2142   3094    146
     2     2   2142   3098    145
     2     2   2141   3102    144
     2     2   2140   3106    143
     2     2   2139   3110    142
     2     2   2138   3114    141
     2     2   2138   3118    140
     2     2   2137   3122    139
     2     2   2136   3126    138
     2     2   2135   3130    137
     2     2   2134   3133    136
     2     2   2134   3137    135
     2     2   2133   3141    134
     2     2   2132   3145    133
     2     2   2131   3149    132
     2     2   2130   3152    131
     2     2   2129   3157    130
     2     2   2129   3161    129
     2     2   2128   3165    128
     2     2   2127   3169    127
     2     2   2126   3173    126
     2     2   2125   3177    125
     2     2   2124   3181    124
     2     2   2124   3185    123
     2     2   2123   3188    122
     2     2   2122   3192    121
     2     2   2121   3196    120
     2     2   2120   3200    119
     2     2   2120   3202    118
     2     2   2118   3208    117
     2     2   2116   3212    116
     2     2   2115   3216    115
     2     2   2113   3220    114
     2     2   2111   3224    113
     2     2   2110   3228    112
     2     2   2108   3232    111
     2     2   2107   3236    110
     2     2   2105   3240    109
     2     2   2104   3244    108
     2     2   2102   3248    107
     2     2   2101   3252    106
     2     2   2099   3256    105
     2     2   2098   3260    104
     2     2   2096   3264    103
     2     2   2095   3267    102
     2     2   2093   3271    101
     2     2   2091   3277    100
     2     2   2090   3281     99
     2     2   2089   3288     98
     2     2   2087   3295     97
     2     2   2086   3302     96
     2     2   2084   3309     95
     2     2   2083   3316     94
     2     2   2081   3325     93
     2     2   2080   3329     92
     2     2   2078   3336     91
     2     2   2076   3343     90
     2     2   2075   3350     89
     2     2   2073   3356     88
     2     2   2071   3363     87
     2     2   2069   3370     86
     2     2   2068   3377     85
     2     2   2066   3384     84
     2     2   2065   3387     83
     2     2   2062   3397     82
     2     2   2060   3404     81
     2     2   2058   3410     80
     2     2   2056   3417     79
     2     2   2054   3424     78
     2     2   2052   3430     77
     2     2   2050   3437     76
     2     2   2047   3447     75
     2     2   2047   3448     74
     2     2   2045   3451     73
     2     2   2044   3454     72
     2     2   2043   3457     71
     2     2   2042   3460     70
     2     2   2040   3463     69
     2     2   2039   3466     68
     2     2   2038   3469     67
     2     2   2037   3472     66
     2     2   2035   3475     65
     2     2   2034   3479     64
     2     2   2030   3483     63
     2     2   2024   3491     62
     2     2   2017   3498     61
     2     2   2011   3505     60
     2     2   2004   3513     59
     2     2   1998   3520     58
     2     2   1992   3527     57
     2     2   1985   3535     56
     2     2   1979   3542     55
     2     2   1973   3549     54
     2     2   1966   3557     53
     2     2   1960   3564     52
     2     2   1953   3572     51
     2     2   1947   3579     50
     2     2   1941   3586     49
     2     2   1934   3594     48
     2     2   1928   3601     47
     2     2   1921   3608     46
     2     2   1915   3616     45
     2     2   1909   3623     44
     2     2   1902   3630     43
     2     2   1896   3638     42
     2     2   1889   3646     41
     2     2   1882   3655     40
     2     2   1876   3664     39
     2     2   1867   3675     38
     2     2   1864   3680     37
     2     2   1859   3688     36
     2     2   1854   3696     35
     2     2   1849   3704     34
     2     2   1844   3711     33
     2     2   1839   3719     32
     2     2   1834   3727     31
     2     2   1829   3733     30
     2     2   1818   3744     29
     2     2   1809   3754     28
     2     2   1799   3763     27
     2     2   1789   3773     26
     2     2   1780   3782     25
     2     2   1770   3792     24
     2     2   1761   3801     23
     2     2   1751   3811     22
     2     2   1741   3820     21
     2     2   1732   3830     20
     2     2   1722   3839     19
     2     2   1713   3849     18
     2     2   1703   3858     17
     2     2   1693   3868     16
     2     2   1684   3877     15
     2     2   1672   3889     14
     2     2   1604   3954     15
     2     2   1601   3956     16
     2     2   1596   3961     17
     2     2   1591   3965     18
     2     2   1586   3969     19
     2     2   1581   3973     20
     2     2   1576   3978     21
     2     2   1571   3982     22
     2     2   1566   3986     23
     2     2   1561   3990     24
     2     2   1556   3995     25
     2     2   1551   3999     26
     2     2   1546   4003     27
     2     2   1540   4008     28
     2     2   1536   4011     29
     2     2   1531   4015     30
     2     2   1526   4019     31
     2     2   1521   4023     32
     2     2   1515   4027     33
     2     2   1510   4031     34
     2     2   1505   4034     35
     2     2   1500   4038     36
     2     2   1494   4042     37
     2     2   1489   4046     38
     2     2   1484   4050     39
     2     2   1479   4054     40
     2     2   1473   4058     41
     2     2   1470   4060     42
     2     2   1466   4062     43
     2     2   1464   4063     44
     2     2   1461   4064     45
     2     2   1458   4066     46
     2     2   1456   4067     47
     2     2   1453   4068     48
     2     2   1450   4070     49
     2     2   1447   4071     50
     2     2   1445   4072     51
     2     2   1442   4074     52
     2     2   1439   4075     53
     2     2   1437   4076     54
     2     2   1434   4078     55
     2     2   1431   4079     56
     2     2   1428   4080     57
     2     2   1426   4082     58
     2     2   1423   4083     59
     2     2   1420   4085     60
     2     2   1418   4086     61
     2     2   1415   4087     62
     2     2   1412   4089     63
     2     2   1409   4090     64
     2     2   1407   4091     65
     2     2   1404   4093     66
     2     2   1401   4094     67
     2     2   1398   4095     68
     2     2   1396   4097     69
     2     2   1393   4098     70
     2     2   1390   4099     71
     2     2   1388   4101     72
     2     2   1385   4102     73
     2     2   1382   4103     74
     2     2   1379   4105     75
     2     2   1377   4106     76
     2     2   1374   4107     77
     2     2   1371   4109     78
     2     2   1369   4110     79
     2     2   1366   4111     80
     2     2   1363   4113     81
     2     2   1360   4114     82
     2     2   1358   4115     83
     2     2   1355   4117     84
     2     2   1352   4118     85
     2     2   1349   4120     86
     2     2   1347   4121     87
     2     2   1344   4122     88
     2     2   1341   4124     89
     2     2   1339   4125     90
     2     2   1336   4126     91
     2     2   1333   4128     92
     2     2   1330   4129     93
     2     2   1328   4130     94
     2     2   1325   4132     95
     2     2   1322   4133     96
     2     2   1320   4134     97
     2     2   1317   4136     98
     2     2   1314   4137     99
     2     2   1311   4138    100
     2     2   1309   4140    101
     2     2   1306   4141    102
     2     2   1303   4142    103
     2     2   1301   4144    104
     2     2   1298   4145    105
     2     2   1295   4146    106
     2     2   1292   4148    107
     2     2   1290   4149    108
     2     2   1287   4150    109
     2     2   1284   4152    110
     2     2   1281   4153    111
     2     2   1279   4155    112
     2     2   1276   4156    113
     2     2   1274   4157    114
     2     2   1273   4158    115
     2     2   1271   4159    116
     2     2   1270   4160    117
     2     2   1269   4161    118
     2     2   1268   4161    119
     2     2   1267   4162    120
     2     2   1265   4163    121
     2     2   1264   4164    122
     2     2   1263   4165    123
     2     2   1262   4166    124
     2     2   1261   4166    125
     2     2   1259   4167    126
     2     2   1258   4168    127
     2     2   1257   4169    128
     2     2   1255   4169    129
     2     2   1254   4170    130
     2     2   1253   4171    131
     2     2   1252   4171    132
     2     2   1250   4172    133
     2     2   1249   4173    134
     2     2   1248   4173    135
     2     2   1246   4174    136
     2     2   1245   4175    137
     2     2   1244   4175    138
     2     2   1243   4176    139
     2     2   1241   4177    140
     2     2   1240   4177    141
     2     2   1239   4178    142
     2     2   1238   4179    143
     2     2   1236   4180    144
     2     2   1235   4180    145
     2     2   1234   4181    146
     2     2   1232   4182    147
     2     2   1231   4183    148
     2     2   1230   4183    149
     2     2   1229   4184    150
     2     2   1228   4185    151
     2     2   1226   4186    152
     2     2   1225   4186    153
     2     2   1224   4187    154
     2     2   1223   4188    155
     2     2   1221   4189    156
     2     2   1220   4190    157
     2     2   1219   4190    158
     2     2   1218   4191    159
     2     2   1216   4192    160
     2     2   1215   4193    161
     2     2   1075   4333    237
     2     2   1074   4334    238
     2     2   1073   4334    239
     2     2   1072   4335    240
     2     2   1071   4336    241
     2     2   1070   4336    242
     2     2   1069   4337    243
     2     2   1069   4337    244
     2     2   1068   4338    245
     2     2   1067   4339    246
     2     2   1066   4339    247
     2     2   1066   4340    248
     2     2   1065   4340    249
     2     2   1064   4341    250
     2     2   1063   4341    251
     2     2   1063   4342    252
     2     2   1062   4343    253
     2     2   1061   4343    254
     2     2   1060   4344    255
     2     2   1059   4344    256
     2     2   1059   4345    257
     2     2   1058   4346    258
     2     2   1057   4346    259
     2     2   1056   4347    260
     2     2   1055   4347    261
     2     2   1054   4348    262
     2     2   1052   4348    263
     2     2   1051   4349    264
     2     2   1050   4349    265
     2     2   1049   4350    266
     2     2   1048   4350    267
     2     2   1047   4351    268
     2     2   1045   4351    269
     2     2   1044   4352    270
     2     2   1043   4352    271
     2     2   1042   4353    272
     2     2   1041   4353    273
     2     2   1039   4354    274
     2     2   1038   4354    275
     2     2   1037   4355    276
     2     2   1036   4355    277
     2     2   1035   4356    278
     2     2   1034   4356    279
     2     2   1032   4357    280
     2     2   1031   4357    281
     2     2   1030   4358    282
     2     2   1029   4358    283
     2     2   1027   4359    284
     2     2   1026   4360    285
     2     2   1025   4361    286
     2     2   1024   4361    287
     2     2   1022   4362    288
     2     2   1021   4363    289
     2     2   1020   4364    290
     2     2   1018   4365    291
     2     2   1017   4366    292
     2     2   1016   4366    293
     2     2   1014   4367    294
     2     2   1013   4368    295
     2     2   1012   4369    296
     2     2   1011   4370    297
     2     2   1010   4371    298
     2     2   1009   4372    299
     2     2   1008   4373    300
     2     2   1007   4374    301
     2     2   1006   4375    302
     2     2   1004   4376    303
     2     2   1003   4377    304
     2     2   1002   4378    305
     2     2   1001   4379    306
     2     2   1000   4380    307
     2     2    999   4381    308
     2     2    998   4382    309
     2     2    997   4383    310
     2     2    996   4384    311
     2     2    994   4385    312
     2     2    993   4386    313
     2     2    992   4387    314
     2     2    992   4387    315
     2     2    990   4389    316
     2     2    989   4390    317
     2     2    988   4391    318
     2     2    987   4392    319
     2     2    986   4393    320
     2     2    985   4394    321
     2     2    983   4395    322
     2     2    982   4396    323
     2     2    981   4397    324
     2     2    980   4398    325
     2     2    979   4399    326
     2     2    978   4400    327
     2     2    977   4400    328
     2     2    976   4402    329
     2     2    975   4403    330
     2     2    974   4404    331
     2     2    972   4405    332
     2     2    971   4406    333
     2     2    970   4407    334
     2     2    969   4408    335
     2     2    968   4408    336
     2     2    967   4409    337
     2     2    965   4411    338
     2     2    965   4412    339
     2     2    964   4414    340
     2     2    964   4417    341
     2     2    963   4419    342
     2     2    963   4421    343
     2     2    962   4423    344
     2     2    962   4425    345
     2     2    961   4428    346
     2     2    961   4430    347
     2     2    960   4432    348
     2     2    960   4434    349
     2     2    959   4436    350
     2     2    959   4439    351
     2     2    958   4441    352
     2     2    958   4443    353
     2     2    957   4445    354
     2     2    957   4447    355
     2     2    956   4449    356
     2     2    956   4452    357
     2     2    955   4455    358
     2     2    954   4457    359
     2     2    954   4460    360
     2     2    953   4463    361
     2     2    953   4467    362
     2     2    952   4470    363
     2     2    952   4473    364
     2     2    951   4477    365
     2     2    951   4480    366
     2     2    951   4483    367
     2     2    951   4487    368
     2     2    952   4491    369
     2     2    952   4494    370
     2     2    952   4498    371
     2     2    952   4502    372
     2     2    952   4506    373
     2     2    953   4509    374
     2     2    953   4513    375
     2     2    953   4516    376
     2     2    954   4520    377
     2     2    954   4524    378
     2     2    955   4527    379
     2     3   2121   2965    169
     2     3   2120   2969    168
     2     3   2119   2973    167
     2     3   2119   2977    166
     2     3   2118   2981    165
     2     3   2117   2985    164
     2     3   2117   2989    163
     2     3   2116   2993    162
     2     3   2115   2997    161
     2     3   2115   3001    160
     2     3   2114   3005    159
     2     3   2113   3009    158
     2     3   2113   3013    157
     2     3   2112   3017    156
     2     3   2111   3021    155
     2     3   2110   3026    154
     2     3   2110   3029    153
     2     3   2109   3033    152
     2     3   2108   3037    151
     2     3   2108   3041    150
     2     3   2107   3045    149
     2     3   2106   3049    148
     2     3   2105   3053    147
     2     3   2105   3057    146
     2     3   2104   3062    145
     2     3   2103   3066    144
     2     3   2102   3070    143
     2     3   2101   3074    142
     2     3   2101   3078    141
     2     3   2100   3081    140
     2     3   2099   3086    139
     2     3   2098   3090    138
     2     3   2098   3094    137
     2     3   2097   3098    136
     2     3   2096   3103    135
     2     3   2095   3107    134
     2     3   2095   3111    133
     2     3   2094   3115    132
     2     3   2093   3119    131
     2     3   2092   3123    130
     2     3   2092   3127    129
     2     3   2091   3131    128
     2     3   2090   3137    127
     2     3   2089   3140    126
     2     3   2088   3144    125
     2     3   2088   3148    124
     2     3   2087   3152    123
     2     3   2086   3156    122
     2     3   2085   3160    121
     2     3   2085   3164    120
     2     3   2084   3168    119
     2     3   2083   3172    118
     2     3   2082   3176    117
     2     3   2082   3181    116
     2     3   2081   3185    115
     2     3   2080   3189    114
     2     3   2079   3193    113
     2     3   2078   3196    112
     2     3   2077   3200    111
     2     3   2076   3203    110
     2     3   2074   3207    109
     2     3   2073   3210    108
     2     3   2072   3213    107
     2     3   2071   3217    106
     2     3   2070   3220    105
     2     3   2068   3224    104
     2     3   2067   3227    103
     2     3   2066   3230    102
     2     3   2065   3234    101
     2     3   2064   3237    100
     2     3   2062   3241     99
     2     3   2061   3244     98
     2     3   2059   3249     97
     2     3   2059   3252     96
     2     3   2058   3256     95
     2     3   2057   3261     94
     2     3   2056   3266     93
     2     3   2056   3271     92
     2     3   2055   3275     91
     2     3   2054   3280     90
     2     3   2053   3283     89
     2     3   2052   3289     88
     2     3   2051   3294     87
     2     3   2050   3299     86
     2     3   2050   3303     85
     2     3   2049   3308     84
     2     3   2048   3313     83
     2     3   2047   3317     82
     2     3   2046   3322     81
     2     3   2045   3327     80
     2     3   2044   3332     79
     2     3   2043   3336     78
     2     3   2042   3341     77
     2     3   2041   3346     76
     2     3   2040   3351     75
     2     3   2039   3355     74
     2     3   2038   3360     73
     2     3   2038   3364     72
     2     3   2037   3369     71
     2     3   2036   3374     70
     2     3   2036   3379     69
     2     3   2035   3383     68
     2     3   2029   3393     67
     2     3   2022   3402     66
     2     3   2015   3412     65
     2     3   2009   3421     64
     2     3   2002   3431     63
     2     3   1995   3440     62
     2     3   1989   3449     61
     2     3   1982   3459     60
     2     3   1976   3468     59
     2     3   1969   3478     58
     2     3   1962   3487     57
     2     3   1956   3496     56
     2     3   1949   3506     55
     2     3   1942   3515     54
     2     3   1936   3525     53
     2     3   1929   3534     52
     2     3   1923   3544     51
     2     3   1916   3553     50
     2     3   1909   3562     49
     2     3   1903   3572     48
     2     3   1896   3581     47
     2     3   1890   3591     46
     2     3   1883   3600     45
     2     3   1876   3609     44
     2     3   1870   3619     43
     2     3   1863   3628     42
     2     3   1856   3638     41
     2     3   1850   3647     40
     2     3   1845   3654     39
     2     3   1836   3666     38
     2     3   1829   3676     37
     2     3   1821   3685     36
     2     3   1814   3695     35
     2     3   1807   3704     34
     2     3   1799   3715     33
     2     3   1789   3728     32
     2     3   1777   3745     31
     2     3   1766   3755     30
     2     3   1752   3767     29
     2     3   1739   3779     28
     2     3   1726   3791     27
     2     3   1713   3803     26
     2     3   1699   3816     25
     2     3   1686   3828     24
     2     3   1673   3840     23
     2     3   1660   3852     22
     2     3   1647   3864     21
     2     3   1633   3876     20
     2     3   1620   3888     19
     2     3   1607   3900     18
     2     3   1594   3912     17
     2     3   1580   3925     16
     2     3   1567   3937     15
     2     3   1554   3949     14
     2     3   1549   3953     15
     2     3   1544   3957     16
     2     3   1539   3961     17
     2     3   1533   3966     18
     2     3   1528   3970     19
     2     3   1523   3974     20
     2     3   1518   3978     21
     2     3   1512   3983     22
     2     3   1508   3986     23
     2     3   1503   3990     24
     2     3   1498   3994     25
     2     3   1493   3998     26
     2     3   1488   4002     27
     2     3   1483   4006     28
     2     3   1479   4009     29
     2     3   1472   4014     30
     2     3   1467   4018     31
     2     3   1462   4022     32
     2     3   1457   4026     33
     2     3   1452   4030     34
     2     3   1446   4033     35
     2     3   1440   4037     36
     2     3   1435   4040     37
     2     3   1430   4043     38
     2     3   1426   4045     39
     2     3   1424   4047     40
     2     3   1421   4048     41
     2     3   1418   4050     42
     2     3   1415   4052     43
     2     3   1412   4053     44
     2     3   1409   4055     45
     2     3   1406   4057     46
     2     3   1403   4058     47
     2     3   1400   4060     48
     2     3   1397   4062     49
     2     3   1394   4063     50
     2     3   1391   4065     51
     2     3   1388   4067     52
     2     3   1385   4068     53
     2     3   1382   4070     54
     2     3   1380   4071     55
     2     3   1377   4073     56
     2     3   1374   4075     57
     2     3   1371   4076     58
     2     3   1368   4078     59
     2     3   1365   4080     60
     2     3   1362   4081     61
     2     3   1359   4083     62
     2     3   1356   4085     63
     2     3   1353   4086     64
     2     3   1350   4088     65
     2     3   1347   4090     66
     2     3   1344   4091     67
     2     3   1341   4093     68
     2     3   1338   4095     69
     2     3   1336   4096     70
     2     3   1333   4098     71
     2     3   1330   4100     72
     2     3   1327   4101     73
     2     3   1324   4103     74
     2     3   1321   4105     75
     2     3   1318   4106     76
     2     3   1315   4108     77
     2     3   1312   4110     78
     2     3   1309   4111     79
     2     3   1306   4113     80
     2     3   1303   4115     81
     2     3   1300   4116     82
     2     3   1297   4118     83
     2     3   1295   4120     84
     2     3   1292   4121     85
     2     3   1289   4123     86
     2     3   1286   4125     87
     2     3   1283   4126     88
     2     3   1280   4128     89
     2     3   1277   4129     90
     2     3   1274   4131     91
     2     3   1271   4133     92
     2     3   1268   4134     93
     2     3   1265   4136     94
     2     3   1262   4138     95
     2     3   1259   4139     96
     2     3   1256   4141     97
     2     3   1253   4143     98
     2     3   1251   4144     99
     2     3   1248   4146    100
     2     3   1245   4148    101
     2     3   1242   4149    102
     2     3   1239   4151    103
     2     3   1236   4153    104
     2     3   1233   4154    105
     2     3   1230   4156    106
     2     3   1227   4158    107
     2     3   1224   4159    108
     2     3   1221   4161    109
     2     3   1218   4163    110
     2     3   1215   4164    111
     2     3   1212   4166    112
     2     3   1209   4168    113
     2     3   1207   4169    114
     2     3   1204   4171    115
     2     3   1201   4173    116
     2     3   1198   4174    117
     2     3   1195   4176    118
     2     3   1192   4178    119
     2     3   1189   4179    120
     2     3   1186   4181    121
     2     3   1183   4183    122
     2     3   1179   4185    123
     2     3   1178   4185    124
     2     3   1177   4186    125
     2     3   1176   4187    126
     2     3   1175   4187    127
     2     3   1174   4188    128
     2     3   1173   4189    129
     2     3   1172   4189    130
     2     3   1171   4190    131
     2     3   1169   4191    132
     2     3   1168   4191    133
     2     3   1167   4192    134
     2     3   1166   4192    135
     2     3   1165   4193    136
     2     3   1164   4194    137
     2     3   1163   4194    138
     2     3   1162   4195    139
     2     3   1161   4195    140
     2     3   1160   4196    141
     2     3   1158   4197    142
     2     3   1157   4197    143
     2     3   1157   4198    144
     2     3   1155   4198    145
     2     3   1154   4199    146
     2     3   1153   4199    147
     2     3   1153   4200    148
     2     3   1152   4200    149
     2     3   1151   4200    150
     2     3   1150   4201    151
     2     3   1149   4201    152
     2     3   1148   4202    153
     2     3   1147   4202    154
     2     3   1146   4202    155
     2     3   1145   4203    156
     2     3   1085   4278    184
     2     3   1084   4279    185
     2     3   1083   4280    186
     2     3   1083   4281    187
     2     3   1082   4283    188
     2     3   1081   4284    189
     2     3   1080   4285    190
     2     3   1079   4286    191
     2     3   1078   4287    192
     2     3   1078   4288    193
     2     3   1077   4289    194
     2     3   1076   4290    195
     2     3   1075   4291    196
     2     3   1075   4292    197
     2     3   1074   4294    198
     2     3   1073   4295    199
     2     3   1072   4296    200
     2     3   1071   4297    201
     2     3   1070   4298    202
     2     3   1070   4299    203
     2     3   1069   4300    204
     2     3   1068   4301    205
     2     3   1067   4302    206
     2     3   1066   4304    207
     2     3   1031   4323    243
     2     3   1031   4323    244
     2     3   1030   4323    245
     2     3   1030   4324    246
     2     3   1029   4324    247
     2     3   1029   4324    248
     2     3   1029   4325    249
     2     3   1028   4325    250
     2     3   1028   4325    251
     2     3   1027   4325    252
     2     3   1027   4326    253
     2     3   1027   4326    254
     2     3   1026   4326    255
     2     3   1026   4327    256
     2     3   1025   4327    257
     2     3   1025   4327    258
     2     3   1024   4328    259
     2     3   1024   4328    260
     2     3   1023   4328    261
     2     3   1023   4328    262
     2     3   1023   4328    263
     2     3   1022   4329    264
     2     3   1022   4329    265
     2     3   1021   4329    266
     2     3   1021   4329    267
     2     3   1020   4330    268
     2     3   1020   4330    269
     2     3   1019   4330    270
     2     3   1019   4330    271
     2     3   1018   4331    272
     2     3   1018   4331    273
     2     3   1017   4331    274
     2     3   1017   4331    275
     2     3   1016   4332    276
     2     3   1016   4332    277
     2     3   1015   4332    278
     2     3   1015   4332    279
     2     3   1014   4333    280
     2     3   1014   4333    281
     2     3   1013   4334    282
     2     3   1012   4334    283
     2     3   1011   4335    284
     2     3   1010   4335    285
     2     3   1009   4336    286
     2     3   1008   4336    287
     2     3   1007   4337    288
     2     3   1006   4338    289
     2     3   1004   4338    290
     2     3   1003   4339    291
     2     3   1002   4339    292
     2     3   1001   4340    293
     2     3   1000   4341    294
     2     3    999   4341    295
     2     3    998   4342    296
     2     3    997   4342    297
     2     3    996   4343    298
     2     3    995   4343    299
     2     3    995   4344    300
     2     3    993   4345    301
     2     3    992   4345    302
     2     3    992   4346    303
     2     3    991   4347    304
     2     3    990   4347    305
     2     3    989   4348    306
     2     3    988   4349    307
     2     3    987   4349    308
     2     3    986   4350    309
     2     3    985   4351    310
     2     3    984   4351    311
     2     3    983   4352    312
     2     3    982   4353    313
     2     3    981   4353    314
     2     3    980   4354    315
     2     3    979   4355    316
     2     3    979   4355    317
     2     3    978   4356    318
     2     3    977   4357    319
     2     3    976   4357    320
     2     3    975   4358    321
     2     3    974   4359    322
     2     3    973   4360    323
     2     3    972   4360    324
     2     3    971   4361    325
     2     3    971   4362    326
     2     3    970   4362    327
     2     3    969   4363    328
     2     3    968   4364    329
     2     3    967   4365    330
     2     3    966   4365    331
     2     3    965   4366    332
     2     3    964   4367    333
     2     3    963   4367    334
     2     3    963   4368    335
     2     3    962   4369    336
     2     3    961   4369    337
     2     3    960   4370    338
     2     3    959   4371    339
     2     3    958   4371    340
     2     3    957   4372    341
     2     3    956   4373    342
     2     3    955   4374    343
     2     3    954   4376    344
     2     3    953   4378    345
     2     3    953   4380    346
     2     3    952   4383    347
     2     3    951   4385    348
     2     3    950   4388    349
     2     3    949   4390    350
     2     3    948   4392    351
     2     3    947   4395    352
     2     3    946   4397    353
     2     3    945   4399    354
     2     3    944   4402    355
     2     3    943   4404    356
     2     3    942   4407    357
     2     3    942   4409    358
     2     3    941   4411    359
     2     3    940   4414    360
     2     3    939   4416    361
     2     3    938   4419    362
     2     3    937   4421    363
     2     3    936   4423    364
     2     3    935   4426    365
     2     3    934   4428    366
     2     3    934   4429    367
     2     3    932   4434    368
     2     3    931   4437    369
     2     3    930   4440    370
     2     3    929   4443    371
     2     3    928   4446    372
     2     3    926   4449    373
     2     3    925   4452    374
     2     3    924   4454    375
     2     3    923   4457    376
     2     3    922   4460    377
     2     3    921   4463    378
     2     3    920   4467    379
     2     3    919   4470    380
     2     3    918   4473    381
     2     3    917   4476    382
     2     3    916   4479    383
     2     3    916   4482    384
     2     3    915   4485    385
     2     3    914   4488    386
     2     3    913   4491    387
     2     3    912   4495    388
     2     3    911   4498    389
     2     3    910   4501    390
     2     3    910   4504    391
     2     3    909   4507    392
     2     3    909   4511    393
     2     3    908   4514    394
     2     3    908   4515    395
     2     4   2047   3106    175
     2     4   2047   3108    174
     2     4   2046   3112    173
     2     4   2045   3116    172
     2     4   2043   3120    171
     2     4   2042   3123    170
     2     4   2041   3127    169
     2     4   2040   3131    168
     2     4   2039   3134    167
     2     4   2038   3138    166
     2     4   2037   3142    165
     2     4   2036   3145    164
     2     4   2035   3149    163
     2     4   2034   3153    162
     2     4   2033   3156    161
     2     4   2032   3160    160
     2     4   2031   3164    159
     2     4   2031   3168    158
     2     4   2030   3172    157
     2     4   2029   3175    156
     2     4   2028   3179    155
     2     4   2027   3183    154
     2     4   2026   3187    153
     2     4   2026   3190    152
     2     4   2025   3194    151
     2     4   2024   3198    150
     2     4   2023   3202    149
     2     4   2022   3205    148
     2     4   2021   3209    147
     2     4   2020   3213    146
     2     4   2020   3217    145
     2     4   2019   3220    144
     2     4   2018   3224    143
     2     4   2017   3229    142
     2     4   2016   3232    141
     2     4   2015   3235    140
     2     4   2014   3239    139
     2     4   2012   3243    138
     2     4   2011   3246    137
     2     4   2010   3250    136
     2     4   2009   3253    135
     2     4   2008   3257    134
     2     4   2006   3261    133
     2     4   2005   3264    132
     2     4   2004   3268    131
     2     4   2003   3272    130
     2     4   2002   3275    129
     2     4   2001   3279    128
     2     4   1999   3283    127
     2     4   1998   3286    126
     2     4   1997   3291    125
     2     4   1996   3294    124
     2     4   1994   3297    123
     2     4   1993   3301    122
     2     4   1992   3305    121
     2     4   1990   3308    120
     2     4   1989   3312    119
     2     4   1988   3315    118
     2     4   1986   3319    117
     2     4   1985   3323    116
     2     4   1984   3326    115
     2     4   1983   3330    114
     2     4   1981   3334    113
     2     4   1980   3337    112
     2     4   1978   3342    111
     2     4   1977   3347    110
     2     4   1976   3355    109
     2     4   1975   3362    108
     2     4   1974   3370    107
     2     4   1973   3378    106
     2     4   1972   3386    105
     2     4   1970   3393    104
     2     4   1969   3401    103
     2     4   1968   3409    102
     2     4   1967   3417    101
     2     4   1966   3424    100
     2     4   1964   3432     99
     2     4   1963   3440     98
     2     4   1962   3443     97
     2     4   1961   3445     96
     2     4   1961   3448     95
     2     4   1960   3451     94
     2     4   1959   3454     93
     2     4   1958   3457     92
     2     4   1957   3459     91
     2     4   1956   3462     90
     2     4   1955   3465     89
     2     4   1954   3468     88
     2     4   1953   3471     87
     2     4   1952   3474     86
     2     4   1952   3476     85
     2     4   1951   3479     84
     2     4   1950   3482     83
     2     4   1949   3485     82
     2     4   1948   3488     81
     2     4   1947   3489     80
     2     4   1946   3493     79
     2     4   1945   3496     78
     2     4   1944   3499     77
     2     4   1943   3501     76
     2     4   1942   3504     75
     2     4   1941   3507     74
     2     4   1940   3510     73
     2     4   1939   3513     72
     2     4   1937   3516     71
     2     4   1937   3518     70
     2     4   1936   3521     69
     2     4   1935   3524     68
     2     4   1933   3526     67
     2     4   1932   3529     66
     2     4   1931   3532     65
     2     4   1930   3535     64
     2     4   1929   3537     63
     2     4   1928   3540     62
     2     4   1927   3543     61
     2     4   1913   3565     60
     2     4   1899   3586     59
     2     4   1885   3608     58
     2     4   1871   3629     57
     2     4   1857   3650     56
     2     4   1843   3672     55
     2     4   1829   3693     54
     2     4   1815   3715     53
     2     4   1801   3736     52
     2     4   1786   3757     51
     2     4   1772   3779     50
     2     4   1758   3800     49
     2     4   1744   3821     48
     2     4   1735   3836     47
     2     4   1710   3856     46
     2     4   1691   3871     45
     2     4   1676   3883     44
     2     4   1615   3934     44
     2     4   1554   3981     43
     2     4   1551   3983     44
     2     4   1547   3985     45
     2     4   1543   3987     46
     2     4   1539   3990     47
     2     4   1536   3992     48
     2     4   1532   3994     49
     2     4   1528   3996     50
     2     4   1524   3998     51
     2     4   1520   4000     52
     2     4   1517   4003     53
     2     4   1513   4005     54
     2     4   1509   4007     55
     2     4   1505   4009     56
     2     4   1501   4011     57
     2     4   1498   4013     58
     2     4   1494   4016     59
     2     4   1490   4018     60
     2     4   1486   4020     61
     2     4   1483   4022     62
     2     4   1479   4024     63
     2     4   1475   4026     64
     2     4   1471   4029     65
     2     4   1467   4031     66
     2     4   1464   4033     67
     2     4   1460   4035     68
     2     4   1456   4037     69
     2     4   1452   4039     70
     2     4   1448   4042     71
     2     4   1445   4044     72
     2     4   1441   4046     73
     2     4   1437   4048     74
     2     4   1433   4050     75
     2     4   1429   4052     76
     2     4   1426   4054     77
     2     4   1422   4057     78
     2     4   1418   4059     79
     2     4   1414   4061     80
     2     4   1411   4063     81
     2     4   1407   4065     82
     2     4   1403   4067     83
     2     4   1399   4070     84
     2     4   1395   4072     85
     2     4   1392   4074     86
     2     4   1388   4076     87
     2     4   1384   4078     88
     2     4   1380   4080     89
     2     4   1376   4083     90
     2     4   1373   4085     91
     2     4   1369   4087     92
     2     4   1365   4089     93
     2     4   1361   4091     94
     2     4   1358   4093     95
     2     4   1354   4096     96
     2     4   1350   4098     97
     2     4   1346   4100     98
     2     4   1342   4102     99
     2     4   1339   4104    100
     2     4   1335   4106    101
     2     4   1331   4109    102
     2     4   1327   4111    103
     2     4   1323   4113    104
     2     4   1320   4115    105
     2     4   1316   4117    106
     2     4   1312   4119    107
     2     4   1308   4122    108
     2     4   1305   4124    109
     2     4   1301   4126    110
     2     4   1297   4128    111
     2     4   1293   4130    112
     2     4   1289   4132    113
     2     4   1286   4135    114
     2     4   1282   4137    115
     2     4   1278   4139    116
     2     4   1274   4141    117
     2     4   1270   4143    118
     2     4   1267   4145    119
     2     4   1263   4148    120
     2     4   1259   4150    121
     2     4   1255   4152    122
     2     4   1252   4154    123
     2     4   1248   4156    124
     2     4   1244   4158    125
     2     4   1240   4161    126
     2     4   1236   4163    127
     2     4   1233   4165    128
     2     4   1229   4167    129
     2     4   1225   4169    130
     2     4   1220   4172    131
     2     4   1219   4173    132
     2     4   1217   4174    133
     2     4   1215   4175    134
     2     4   1213   4176    135
     2     4   1212   4177    136
     2     4   1210   4177    137
     2     4   1208   4178    138
     2     4   1206   4179    139
     2     4   1205   4180    140
     2     4   1203   4181    141
     2     4   1201   4182    142
     2     4   1199   4183    143
     2     4   1198   4184    144
     2     4   1196   4185    145
     2     4   1194   4186    146
     2     4   1192   4187    147
     2     4   1191   4188    148
     2     4   1190   4188    149
     2     4   1188   4189    150
     2     4   1187   4190    151
     2     4   1186   4190    152
     2     4   1184   4191    153
     2     4   1183   4192    154
     2     4   1182   4192    155
     2     4   1181   4193    156
     2     4   1180   4193    157
     2     4   1178   4194    158
     2     4   1177   4195    159
     2     4   1176   4195    160
     2     4   1175   4196    161
     2     4   1174   4197    162
     2     4   1169   4203    163
     2     4   1165   4208    164
     2     4   1162   4214    165
     2     4   1158   4219    166
     2     4   1154   4224    167
     2     4   1064   4305    235
     2     4   1064   4305    236
     2     4   1063   4305    237
     2     4   1063   4305    238
     2     4   1062   4305    239
     2     4   1062   4306    240
     2     4   1061   4306    241
     2     4   1061   4306    242
     2     4   1061   4306    243
     2     4   1060   4307    244
     2     4   1060   4307    245
     2     4   1060   4307    246
     2     4   1059   4308    247
     2     4   1059   4308    248
     2     4   1058   4308    249
     2     4   1058   4309    250
     2     4   1058   4309    251
     2     4   1057   4309    252
     2     4   1057   4310    253
     2     4   1056   4310    254
     2     4   1056   4310    255
     2     4   1056   4311    256
     2     4   1055   4311    257
     2     4   1055   4311    258
     2     4   1054   4312    259
     2     4   1054   4312    260
     2     4   1054   4312    261
     2     4   1053   4313    262
     2     4   1052   4313    263
     2     4   1051   4314    264
     2     4   1050   4314    265
     2     4   1049   4315    266
     2     4   1048   4315    267
     2     4   1047   4316    268
     2     4   1046   4316    269
     2     4   1045   4317    270
     2     4   1044   4317    271
     2     4   1043   4317    272
     2     4   1042   4318    273
     2     4   1041   4318    274
     2     4   1040   4319    275
     2     4   1039   4319    276
     2     4   1038   4320    277
     2     4   1037   4320    278
     2     4   1036   4321    279
     2     4   1035   4321    280
     2     4   1034   4322    281
     2     4   1033   4322    282
     2     4   1032   4323    283
     2     4   1031   4323    284
     2     4   1030   4324    285
     2     4   1029   4324    286
     2     4   1028   4325    287
     2     4   1027   4326    288
     2     4   1026   4326    289
     2     4   1025   4327    290
     2     4   1024   4327    291
     2     4   1023   4328    292
     2     4   1022   4329    293
     2     4   1021   4329    294
     2     4   1020   4330    295
     2     4   1018   4331    296
     2     4   1017   4331    297
     2     4   1016   4332    298
     2     4   1015   4332    299
     2     4   1014   4333    300
     2     4   1013   4334    301
     2     4   1012   4334    302
     2     4   1011   4335    303
     2     4   1010   4336    304
     2     4   1009   4336    305
     2     4   1008   4337    306
     2     4   1007   4337    307
     2     4   1006   4338    308
     2     4   1004   4339    309
     2     4   1003   4340    310
     2     4   1002   4340    311
     2     4   1001   4341    312
     2     4   1000   4342    313
     2     4    999   4342    314
     2     4    998   4343    315
     2     4    997   4344    316
     2     4    996   4345    317
     2     4    995   4345    318
     2     4    994   4346    319
     2     4    993   4347    320
     2     4    992   4347    321
     2     4    991   4348    322
     2     4    990   4349    323
     2     4    989   4350    324
     2     4    988   4350    325
     2     4    987   4351    326
     2     4    986   4352    327
     2     4    985   4352    328
     2     4    984   4353    329
     2     4    983   4354    330
     2     4    982   4355    331
     2     4    981   4356    332
     2     4    980   4356    333
     2     4    979   4357    334
     2     4    978   4358    335
     2     4    977   4359    336
     2     4    976   4359    337
     2     4    975   4360    338
     2     4    974   4361    339
     2     4    973   4362    340
     2     4    972   4363    341
     2     4    971   4363    342
     2     4    970   4364    343
     2     4    969   4365    344
     2     4    968   4366    345
     2     4    967   4366    346
