# Supplementary material for: Mechanical design principles of a mitotic spindle
Source: eLife. 2014 Dec 18;3:e03398. doi: 10.7554/eLife.03398 (PMC4290452; doi:10.7554/eLife.03398)
Supplement: Source Code 1. — Compressed plain text files containing raw data, scripts and analysis code. The directory ‘EM_analysis’ includes microtubule coordinates for eleven fission yeast spindles that were reconstructed using ET, in addition to MATLAB (The MathWorks inc.) programs for performing geometric analysis on the spindles' architecture. Scripts used to perform analyses of live-cell fluorescent imaging of fission yeast mitosis are included in the directory, ‘LM_analysis’. The directory, ‘simulation_configs’ contains Cytosim configuration files for simulations of yeast spindles buckling under compressive force. DOI: http://dx.doi.org/10.7554/eLife.03398.026 [file elife03398s001.zip › data_and_code/EM_analysis/spindle_coords/wild_type/new_wt4.txt]

     1     1   1312    198    104
     1     1   1320    206    105
     1     1   1329    215    106
     1     1   1337    223    107
     1     1   1345    232    108
     1     1   1354    241    109
     1     1   1362    249    110
     1     1   1367    254    111
     1     1   1378    267    112
     1     1   1386    276    113
     1     1   1393    285    114
     1     1   1401    294    115
     1     1   1409    303    116
     1     1   1420    316    117
     1     1   1425    322    118
     1     1   1433    330    119
     1     1   1441    339    120
     1     1   1449    348    121
     1     1   1457    357    122
     1     1   1465    366    123
     1     1   1474    376    124
     1     1   1481    384    125
     1     1   1489    393    126
     1     1   1496    402    127
     1     1   1504    411    128
     1     1   1515    423    129
     1     1   1526    435    130
     1     1   1543    453    131
     1     1   1559    470    132
     1     1   1573    485    133
     1     1   1585    498    134
     1     1   1595    510    135
     1     1   1605    521    136
     1     1   1614    532    137
     1     1   1625    545    138
     1     1   1631    550    139
     1     1   1637    556    140
     1     1   1643    563    141
     1     1   1649    569    142
     1     1   1655    575    143
     1     1   1661    581    144
     1     1   1667    589    145
     1     1   1673    597    146
     1     1   1679    605    147
     1     1   1684    613    148
     1     1   1690    621    149
     1     1   1696    629    150
     1     1   1702    637    151
     1     1   1707    643    152
     1     1   1713    654    153
     1     1   1718    663    154
     1     1   1723    672    155
     1     1   1727    681    156
     1     1   1732    689    157
     1     1   1737    698    158
     1     1   1742    707    159
     1     1   1745    712    160
     1     1   1752    725    161
     1     1   1757    734    162
     1     1   1761    743    163
     1     1   1766    752    164
     1     1   1771    760    165
     1     1   1776    769    166
     1     1   1781    778    167
     1     1   1787    789    168
     1     1   1789    797    169
     1     1   1792    808    170
     1     1   1795    818    171
     1     1   1798    829    172
     1     1   1800    839    173
     1     1   1803    850    174
     1     1   1806    860    175
     1     1   1809    871    176
     1     1   1812    884    177
     1     1   1814    893    178
     1     1   1816    904    179
     1     1   1818    915    180
     1     1   1819    927    181
     1     1   1821    938    182
     1     1   1823    950    183
     1     1   1825    961    184
     1     1   1827    972    185
     1     1   1829    984    186
     1     1   1830    990    187
     1     1   1829   1007    188
     1     1   1829   1019    189
     1     1   1828   1030    190
     1     1   1828   1042    191
     1     1   1827   1051    192
     1     1   1825   1073    193
     1     1   1824   1091    194
     1     1   1822   1109    195
     1     1   1821   1123    196
     1     1   1816   1145    197
     1     1   1812   1163    198
     1     1   1809   1181    199
     1     1   1804   1201    200
     1     1   1777   1279    201
     1     1   1766   1309    202
     1     1   1746   1358    203
     1     1   1739   1373    204
     1     1   1732   1387    205
     1     1   1725   1400    206
     1     1   1718   1413    207
     1     1   1711   1427    208
     1     1   1704   1440    209
     1     1   1696   1453    210
     1     1   1688   1466    211
     1     1   1680   1479    212
     1     1   1672   1493    213
     1     1   1663   1504    214
     1     1   1653   1517    215
     1     1   1644   1529    216
     1     1   1632   1544    217
     1     1   1623   1551    218
     1     1   1611   1559    219
     1     1   1600   1568    220
     1     1   1589   1577    221
     1     1   1577   1586    222
     1     1   1566   1594    223
     1     1   1557   1601    224
     1     1   1544   1614    225
     1     1   1532   1624    226
     1     1   1521   1634    227
     1     1   1510   1644    228
     1     1   1499   1655    229
     1     1   1487   1665    230
     1     1   1478   1674    231
     1     1   1465   1685    232
     1     1   1454   1696    233
     1     1   1443   1706    234
     1     1   1431   1716    235
     1     1   1420   1726    236
     1     1   1409   1737    237
     1     1   1399   1746    238
     1     1   1390   1753    239
     1     1   1382   1759    240
     1     1   1375   1765    241
     1     1   1367   1771    242
     1     1   1359   1777    243
     1     1   1351   1783    244
     1     1   1343   1790    245
     1     1   1336   1796    246
     1     1   1328   1802    247
     1     1   1320   1808    248
     1     1   1312   1814    249
     1     1   1307   1818    250
     1     1   1297   1827    251
     1     1   1289   1833    252
     1     1   1281   1839    253
     1     1   1273   1845    254
     1     1   1265   1851    255
     1     1   1257   1857    256
     1     1   1250   1863    257
     1     1   1242   1870    258
     1     1   1234   1876    259
     1     1   1226   1882    260
     1     1   1218   1888    261
     1     1   1209   1895    262
     1     1   1202   1900    263
     1     1   1194   1906    264
     1     1   1186   1912    265
     1     1   1178   1918    266
     1     1   1170   1923    267
     1     1   1162   1929    268
     1     1   1154   1935    269
     1     1   1146   1941    270
     1     1   1138   1947    271
     1     1   1131   1952    272
     1     1   1077   1993    273
     1     1   1026   2031    274
     1     1    981   2066    275
     1     1    922   2111    276
     1     1    885   2140    277
     1     1    828   2186    278
     1     1    791   2219    277
     1     2   1332    214    128
     1     2   1346    228    129
     1     2   1360    242    130
     1     2   1374    256    131
     1     2   1388    271    132
     1     2   1402    285    133
     1     2   1416    300    134
     1     2   1430    314    135
     1     2   1443    329    136
     1     2   1457    343    137
     1     2   1471    350    138
     1     2   1484    357    139
     1     2   1498    364    140
     1     2   1504    371    141
     1     2   1509    379    142
     1     2   1515    386    143
     1     2   1520    393    144
     1     2   1526    400    145
     1     2   1532    408    146
     1     2   1540    418    147
     1     2   1543    422    148
     1     2   1548    430    149
     1     2   1554    437    150
     1     2   1559    444    151
     1     2   1565    452    152
     1     2   1570    459    153
     1     2   1576    466    154
     1     2   1584    477    155
     1     2   1587    481    156
     1     2   1593    488    157
     1     2   1598    496    158
     1     2   1604    503    159
     1     2   1609    510    160
     1     2   1615    518    161
     1     2   1619    523    162
     1     2   1629    537    163
     1     2   1637    547    164
     1     2   1645    558    165
     1     2   1653    569    166
     1     2   1661    580    167
     1     2   1666    588    168
     1     2   1676    602    169
     1     2   1683    613    170
     1     2   1691    624    171
     1     2   1698    635    172
     1     2   1706    646    173
     1     2   1712    656    174
     1     2   1720    669    175
     1     2   1727    681    176
     1     2   1733    692    177
     1     2   1740    704    178
     1     2   1747    715    179
     1     2   1753    727    180
     1     2   1758    736    181
     1     2   1762    745    182
     1     2   1766    754    183
     1     2   1770    763    184
     1     2   1774    772    185
     1     2   1780    785    186
     1     2   1782    791    187
     1     2   1785    800    188
     1     2   1789    810    189
     1     2   1792    819    190
     1     2   1796    829    191
     1     2   1799    838    192
     1     2   1804    851    193
     1     2   1805    857    194
     1     2   1807    868    195
     1     2   1810    878    196
     1     2   1812    888    197
     1     2   1814    898    198
     1     2   1816    908    199
     1     2   1819    922    200
     1     2   1820    929    201
     1     2   1822    939    202
     1     2   1824    950    203
     1     2   1825    960    204
     1     2   1827    971    205
     1     2   1828    982    206
     1     2   1830    992    207
     1     2   1831   1000    208
     1     2   1832   1011    209
     1     2   1832   1021    210
     1     2   1833   1030    211
     1     2   1833   1039    212
     1     2   1834   1048    213
     1     2   1834   1057    214
     1     2   1835   1066    215
     1     2   1834   1075    216
     1     2   1833   1083    217
     1     2   1833   1091    218
     1     2   1832   1099    219
     1     2   1831   1107    220
     1     2   1831   1115    221
     1     2   1830   1123    222
     1     2   1830   1131    223
     1     2   1829   1139    224
     1     2   1828   1147    225
     1     2   1828   1155    226
     1     2   1827   1166    227
     1     2   1825   1171    228
     1     2   1823   1178    229
     1     2   1820   1186    230
     1     2   1818   1194    231
     1     2   1816   1201    232
     1     2   1813   1209    233
     1     2   1811   1216    234
     1     2   1808   1224    235
     1     2   1806   1231    236
     1     2   1803   1239    237
     1     2   1801   1246    238
     1     2   1797   1254    239
     1     2   1794   1261    240
     1     2   1790   1269    241
     1     2   1786   1276    242
     1     2   1783   1283    243
     1     2   1779   1291    244
     1     2   1775   1298    245
     1     2   1772   1305    246
     1     2   1768   1313    247
     1     2   1764   1320    248
     1     2   1762   1324    249
     1     2   1757   1335    250
     1     2   1754   1342    251
     1     2   1750   1349    252
     1     2   1747   1357    253
     1     2   1743   1364    254
     1     2   1740   1371    255
     1     2   1736   1379    256
     1     2   1733   1386    257
     1     2   1729   1393    258
     1     2   1725   1401    259
     1     2   1722   1408    260
     1     2   1720   1412    261
     1     2   1704   1434    262
     1     2   1693   1449    263
     1     2   1682   1463    264
     1     2   1666   1484    265
     1     2   1659   1493    266
     1     2   1646   1510    267
     1     2   1634   1526    268
     1     2   1430   1661    306
     1     2   1412   1677    307
     1     2   1402   1686    308
     1     2   1389   1695    309
     1     2   1380   1701    310
     1     2   1371   1707    311
     1     2   1362   1714    312
     1     2   1353   1720    313
     1     2   1344   1726    314
     1     2   1335   1733    315
     1     2   1327   1738    316
     1     2   1318   1745    317
     1     2   1309   1752    318
     1     2   1300   1758    319
     1     2   1291   1765    320
     1     2   1283   1771    321
     1     2   1274   1778    322
     1     2   1265   1784    323
     1     2   1256   1791    324
     1     2   1247   1798    325
     1     2   1239   1804    326
     1     2   1230   1810    327
     1     2   1221   1817    328
     1     2   1213   1823    329
     1     2   1204   1830    330
     1     2   1195   1836    331
     1     2   1186   1843    332
     1     2   1178   1849    333
     1     2   1167   1857    334
     1     2   1090   1926    335
     1     2   1004   1999    336
     1     2    921   2089    337
     1     2    839   2184    338
     1     2    812   2224    339
     1     2    795   2249    340
     1     2    791   2255    339
     1     2    786   2263    338
     1     2    782   2271    337
     1     2    777   2279    336
     1     2    772   2287    335
     1     2    768   2294    334
     1     2    763   2302    333
     1     2    758   2310    332
     1     2    753   2318    331
     1     2    749   2326    330
     1     2    742   2338    329
     1     2    740   2342    328
     1     2    735   2351    327
     1     2    731   2359    326
     1     2    727   2368    325
     1     2    723   2376    324
     1     2    719   2384    323
     1     2    715   2393    322
     1     2    711   2401    321
     1     2    707   2409    320
     1     2    702   2418    319
     1     2    698   2426    318
     1     2    693   2437    317
     1     2    690   2443    316
     1     2    686   2452    315
     1     2    682   2461    314
     1     2    678   2470    313
     1     2    674   2479    312
     1     2    669   2488    311
     1     2    665   2497    310
     1     2    661   2506    309
     1     2    657   2515    308
     1     2    653   2524    307
     1     2    649   2533    306
     1     2    645   2542    305
     1     2    640   2551    304
     1     2    636   2560    303
     1     2    632   2569    302
     1     2    628   2578    301
     1     2    624   2587    300
     1     2    620   2596    299
     1     2    616   2605    298
     1     2    612   2614    297
     1     2    607   2623    296
     1     2    603   2632    295
     1     2    599   2641    294
     1     2    595   2650    293
     1     2    591   2659    292
     1     2    587   2668    291
     1     2    583   2677    290
     1     2    579   2686    289
     1     2    574   2695    288
     1     2    570   2704    287
     1     2    566   2713    286
     1     2    562   2722    285
     1     2    558   2731    284
     1     2    554   2740    283
     1     2    550   2749    282
     1     2    545   2758    281
     1     2    541   2767    280
     1     2    537   2776    279
     1     2    533   2785    278
     1     2    529   2794    277
     1     2    525   2803    276
     1     2    521   2812    275
     1     2    517   2821    274
     1     2    512   2830    273
     1     2    508   2839    272
     1     2    505   2846    271
     1     2    504   2853    270
     1     2    503   2858    269
     1     2    502   2863    268
     1     2    501   2868    267
     1     2    500   2874    266
     1     2    499   2879    265
     1     2    498   2884    264
     1     2    498   2889    263
     1     2    497   2895    262
     1     2    496   2900    261
     1     2    495   2905    260
     1     2    494   2911    259
     1     2    493   2913    258
     1     2    492   2921    257
     1     2    491   2926    256
     1     2    491   2932    255
     1     2    490   2937    254
     1     2    489   2942    253
     1     2    489   2947    252
     1     2    488   2953    251
     1     2    487   2958    250
     1     2    486   2963    249
     1     2    486   2968    248
     1     2    485   2974    247
     1     2    484   2978    246
     1     2    484   2984    245
     1     2    484   2990    244
     1     2    484   2995    243
     1     2    484   3000    242
     1     2    484   3005    241
     1     2    484   3011    240
     1     2    484   3016    239
     1     2    484   3021    238
     1     2    484   3026    237
     1     2    484   3032    236
     1     2    484   3037    235
     1     2    484   3042    234
     1     2    483   3047    233
     1     2    483   3053    232
     1     2    482   3058    231
     1     2    482   3063    230
     1     2    481   3068    229
     1     2    481   3074    228
     1     2    481   3079    227
     1     2    480   3084    226
     1     2    480   3088    225
     1     2    479   3091    224
     1     2    479   3095    223
     1     2    479   3099    222
     1     2    478   3102    221
     1     2    478   3106    220
     1     2    477   3110    219
     1     2    477   3115    218
     1     2    477   3117    217
     1     2    478   3121    216
     1     2    479   3125    215
     1     2    479   3129    214
     1     2    480   3133    213
     1     2    481   3137    212
     1     2    481   3141    211
     1     2    482   3145    210
     1     2    483   3149    209
     1     2    484   3153    208
     1     2    484   3157    207
     1     2    485   3160    206
     1     2    486   3165    205
     1     2    486   3169    204
     1     2    487   3173    203
     1     2    488   3177    202
     1     2    488   3181    201
     1     2    489   3185    200
     1     2    490   3189    199
     1     2    490   3193    198
     1     2    491   3197    197
     1     2    492   3201    196
     1     2    492   3205    195
     1     2    494   3209    194
     1     2    495   3213    193
     1     2    496   3217    192
     1     2    497   3221    191
     1     2    498   3224    190
     1     2    499   3228    189
     1     2    500   3232    188
     1     2    501   3236    187
     1     2    502   3240    186
     1     2    504   3244    185
     1     2    505   3248    184
     1     2    506   3252    183
     1     2    507   3255    182
     1     2    508   3259    181
     1     2    509   3263    180
     1     2    510   3267    179
     1     2    511   3271    178
     1     2    513   3275    177
     1     2    514   3279    176
     1     2    515   3283    175
     1     2    516   3287    174
     1     2    517   3290    173
     1     2    518   3294    172
     1     2    519   3298    171
     1     2    520   3302    170
     1     2    521   3306    169
     1     2    522   3310    168
     1     2    523   3314    167
     1     2    524   3318    166
     1     2    525   3322    165
     1     2    526   3326    164
     1     2    527   3330    163
     1     2    528   3334    162
     1     2    529   3339    161
     1     2    530   3341    160
     1     2    532   3345    159
     1     2    534   3349    158
     1     2    536   3352    157
     1     2    537   3356    156
     1     2    539   3359    155
     1     2    541   3363    154
     1     2    543   3367    153
     1     2    546   3371    152
     1     2    549   3376    151
     1     2    553   3381    150
     1     2    556   3386    149
     1     2    559   3390    148
     1     2    562   3395    147
     1     2    566   3400    146
     1     2    569   3404    145
     1     2    572   3409    144
     1     2    575   3414    143
     1     2    579   3419    142
     1     2    582   3423    141
     1     2    585   3428    140
     1     2    589   3433    139
     1     2    592   3437    138
     1     2    594   3441    137
     1     2    596   3445    136
     1     2    598   3449    135
     1     2    600   3452    134
     1     2    601   3456    133
     1     2    603   3459    132
     1     2    605   3463    131
     1     2    606   3466    130
     1     2    608   3470    129
     1     2    609   3474    128
     1     2    611   3477    127
     1     2    612   3481    126
     1     2    614   3485    125
     1     2    615   3488    124
     1     2    617   3492    123
     1     2    618   3496    122
     1     2    619   3499    121
     1     2    621   3503    120
     1     2    622   3507    119
     1     2    624   3510    118
     1     2    625   3514    117
     1     2    627   3518    116
     1     2    628   3520    115
     1     2    630   3525    114
     1     2    631   3529    113
     1     2    633   3532    112
     1     2    634   3536    111
     1     2    636   3539    110
     1     2    637   3543    109
     1     2    639   3547    108
     1     2    640   3550    107
     1     2    642   3554    106
     1     2    643   3557    105
     1     2    645   3561    104
     1     2    646   3565    103
     1     2    648   3569    102
     1     2    651   3573    101
     1     2    653   3577    100
     1     2    656   3582     99
     1     2    659   3586     98
     1     2    662   3591     97
     1     2    664   3595     96
     1     2    667   3600     95
     1     2    670   3604     94
     1     2    673   3608     93
     1     2    676   3613     92
     1     2    678   3617     91
     1     2    681   3622     90
     1     2    684   3626     89
     1     2    685   3629     88
     1     2    690   3635     87
     1     2    693   3639     86
     1     2    696   3644     85
     1     2    699   3648     84
     1     2    702   3652     83
     1     2    705   3656     82
     1     2    708   3661     81
     1     2    711   3665     80
     1     2    715   3669     79
     1     2    718   3673     78
     1     2    721   3678     77
     1     2    723   3681     76
     1     3   1283    206    132
     1     3   1375    275    137
     1     3   1378    276    138
     1     3   1381    277    139
     1     3   1385    279    140
     1     3   1393    287    141
     1     3   1401    296    142
     1     3   1409    305    143
     1     3   1417    314    144
     1     3   1422    318    145
     1     3   1433    332    146
     1     3   1441    341    147
     1     3   1449    350    148
     1     3   1460    363    149
     1     3   1464    368    150
     1     3   1471    377    151
     1     3   1479    387    152
     1     3   1486    396    153
     1     3   1494    406    154
     1     3   1499    413    155
     1     3   1509    424    156
     1     3   1516    433    157
     1     3   1524    443    158
     1     3   1532    452    159
     1     3   1540    462    160
     1     3   1545    468    161
     1     3   1550    474    162
     1     3   1556    481    163
     1     3   1561    487    164
     1     3   1566    494    165
     1     3   1572    500    166
     1     3   1577    507    167
     1     3   1583    513    168
     1     3   1589    521    169
     1     3   1593    526    170
     1     3   1599    533    171
     1     3   1604    540    172
     1     3   1609    546    173
     1     3   1614    553    174
     1     3   1620    559    175
     1     3   1625    566    176
     1     3   1630    573    177
     1     3   1635    579    178
     1     3   1640    585    179
     1     3   1645    593    180
     1     3   1650    600    181
     1     3   1655    607    182
     1     3   1659    614    183
     1     3   1664    622    184
     1     3   1669    629    185
     1     3   1673    636    186
     1     3   1678    643    187
     1     3   1684    652    188
     1     3   1687    657    189
     1     3   1692    664    190
     1     3   1697    671    191
     1     3   1701    678    192
     1     3   1706    686    193
     1     3   1711    693    194
     1     3   1715    700    195
     1     3   1720    707    196
     1     3   1725    714    197
     1     3   1728    719    198
     1     3   1735    733    199
     1     3   1740    744    200
     1     3   1746    755    201
     1     3   1751    765    202
     1     3   1758    779    203
     1     3   1762    787    204
     1     3   1767    798    205
     1     3   1772    809    206
     1     3   1777    820    207
     1     3   1784    837    208
     1     3   1786    843    209
     1     3   1789    855    210
     1     3   1793    867    211
     1     3   1796    879    212
     1     3   1800    891    213
     1     3   1803    901    214
     1     3   1807    914    215
     1     3   1810    925    216
     1     3   1813    936    217
     1     3   1816    947    218
     1     3   1820    958    219
     1     3   1823    969    220
     1     3   1826    981    221
     1     3   1829    992    222
     1     3   1833   1006    223
     1     3   1832   1013    224
     1     3   1831   1023    225
     1     3   1830   1033    226
     1     3   1828   1043    227
     1     3   1827   1053    228
     1     3   1825   1062    229
     1     3   1824   1073    230
     1     3   1822   1082    231
     1     3   1819   1092    232
     1     3   1817   1102    233
     1     3   1815   1111    234
     1     3   1812   1121    235
     1     3   1810   1131    236
     1     3   1807   1144    237
     1     3   1805   1150    238
     1     3   1801   1160    239
     1     3   1798   1170    240
     1     3   1794   1180    241
     1     3   1791   1189    242
     1     3   1787   1199    243
     1     3   1784   1209    244
     1     3   1780   1218    245
     1     3   1777   1225    246
     1     3   1769   1243    247
     1     3   1763   1256    248
     1     3   1756   1270    249
     1     3   1750   1284    250
     1     3   1744   1297    251
     1     3   1736   1313    252
     1     3   1730   1324    253
     1     3   1723   1338    254
     1     3   1716   1351    255
     1     3   1709   1364    256
     1     3   1701   1378    257
     1     3   1694   1391    258
     1     3   1689   1401    259
     1     3   1677   1417    260
     1     3   1667   1429    261
     1     3   1658   1442    262
     1     3   1648   1454    263
     1     3   1639   1467    264
     1     3   1629   1479    265
     1     3   1621   1490    266
     1     3   1573   1541    267
     1     3   1537   1579    268
     1     3   1094   1844    309
     1     3   1042   1885    310
     1     3   1009   1912    311
     1     3    936   1979    312
     1     3    883   2036    313
     1     3    875   2047    312
     1     3    867   2059    311
     1     3    859   2072    310
     1     3    850   2084    309
     1     3    842   2096    308
     1     3    834   2108    307
     1     3    826   2120    306
     1     3    818   2133    305
     1     3    809   2145    304
     1     3    801   2157    303
     1     3    793   2169    302
     1     3    785   2181    301
     1     3    777   2194    300
     1     3    768   2206    299
     1     3    760   2218    298
     1     3    752   2230    297
     1     3    744   2242    296
     1     3    736   2254    295
     1     3    728   2267    294
     1     3    719   2279    293
     1     3    711   2291    292
     1     3    703   2303    291
     1     3    695   2315    290
     1     3    687   2328    289
     1     3    678   2340    288
     1     3    670   2352    287
     1     3    662   2364    286
     1     3    654   2376    285
     1     3    646   2389    284
     1     3    638   2401    283
     1     3    629   2413    282
     1     3    621   2425    281
     1     3    616   2433    280
     1     3    598   2462    279
     1     3    584   2484    278
     1     3    573   2502    277
     1     3    566   2515    276
     1     3    560   2526    275
     1     3    554   2536    274
     1     3    548   2547    273
     1     3    542   2558    272
     1     3    536   2569    271
     1     3    531   2580    270
     1     3    527   2591    269
     1     3    522   2602    268
     1     3    517   2613    267
     1     3    513   2624    266
     1     3    506   2639    265
     1     3    504   2644    264
     1     3    502   2651    263
     1     3    499   2657    262
     1     3    496   2664    261
     1     3    493   2671    260
     1     3    490   2678    259
     1     3    487   2685    258
     1     3    485   2692    257
     1     3    482   2699    256
     1     3    479   2706    255
     1     3    477   2713    254
     1     3    475   2720    253
     1     3    473   2727    252
     1     3    471   2734    251
     1     3    469   2741    250
     1     3    467   2748    249
     1     3    465   2755    248
     1     3    463   2762    247
     1     3    461   2769    246
     1     3    460   2776    245
     1     3    458   2784    244
     1     3    456   2791    243
     1     3    454   2798    242
     1     3    452   2805    241
     1     3    451   2812    240
     1     3    449   2819    239
     1     3    447   2827    238
     1     3    445   2834    237
     1     3    444   2841    236
     1     3    442   2846    235
     1     3    441   2855    234
     1     3    440   2863    233
     1     3    438   2870    232
     1     3    437   2877    231
     1     3    436   2884    230
     1     3    435   2892    229
     1     3    433   2899    228
     1     3    432   2906    227
     1     3    431   2914    226
     1     3    430   2920    225
     1     3    429   2927    224
     1     3    428   2933    223
     1     3    427   2940    222
     1     3    425   2946    221
     1     3    424   2953    220
     1     3    423   2960    219
     1     3    422   2966    218
     1     3    421   2973    217
     1     3    420   2979    216
     1     3    419   2986    215
     1     3    418   2992    214
     1     3    417   2997    213
     1     3    415   3007    212
     1     3    414   3015    211
     1     3    413   3023    210
     1     3    412   3031    209
     1     3    411   3039    208
     1     3    409   3047    207
     1     3    409   3051    206
     1     3    409   3060    205
     1     3    408   3066    204
     1     3    408   3072    203
     1     3    408   3077    202
     1     3    408   3083    201
     1     3    408   3089    200
     1     3    408   3095    199
     1     3    408   3101    198
     1     3    408   3107    197
     1     3    408   3112    196
     1     3    407   3118    195
     1     3    407   3124    194
     1     3    407   3130    193
     1     3    407   3138    192
     1     3    407   3142    191
     1     3    407   3148    190
     1     3    408   3153    189
     1     3    408   3159    188
     1     3    408   3165    187
     1     3    409   3171    186
     1     3    409   3177    185
     1     3    409   3183    184
     1     3    409   3188    183
     1     3    410   3194    182
     1     3    410   3200    181
     1     3    410   3206    180
     1     3    410   3212    179
     1     3    411   3218    178
     1     3    411   3223    177
     1     3    411   3230    176
     1     3    411   3235    175
     1     3    411   3241    174
     1     3    411   3247    173
     1     3    410   3253    172
     1     3    410   3258    171
     1     3    410   3264    170
     1     3    410   3270    169
     1     3    409   3276    168
     1     3    409   3282    167
     1     3    409   3288    166
     1     3    408   3294    165
     1     3    408   3299    164
     1     3    408   3305    163
     1     3    408   3314    162
     1     4    601   3608     50
     1     4    600   3603     51
     1     4    599   3599     52
     1     4    597   3594     53
     1     4    596   3590     54
     1     4    595   3585     55
     1     4    593   3581     56
     1     4    592   3577     57
     1     4    591   3572     58
     1     4    589   3568     59
     1     4    588   3564     60
     1     4    586   3558     61
     1     4    585   3555     62
     1     4    584   3550     63
     1     4    583   3546     64
     1     4    582   3542     65
     1     4    581   3537     66
     1     4    580   3533     67
     1     4    578   3528     68
     1     4    577   3524     69
     1     4    576   3520     70
     1     4    575   3515     71
     1     4    575   3510     72
     1     4    574   3504     73
     1     4    574   3503     74
     1     4    574   3502     75
     1     4    574   3500     76
     1     4    574   3499     77
     1     4    574   3498     78
     1     4    574   3497     79
     1     4    574   3496     80
     1     4    574   3494     81
     1     4    574   3493     82
     1     4    573   3492     83
     1     4    573   3490     84
     1     4    573   3488     85
     1     4    572   3484     86
     1     4    570   3480     87
     1     4    569   3477     88
     1     4    568   3473     89
     1     4    567   3469     90
     1     4    566   3466     91
     1     4    565   3462     92
     1     4    564   3458     93
     1     4    563   3455     94
     1     4    562   3451     95
     1     4    561   3447     96
     1     4    560   3443     97
     1     4    559   3440     98
     1     4    558   3436     99
     1     4    557   3432    100
     1     4    556   3429    101
     1     4    555   3425    102
     1     4    554   3421    103
     1     4    552   3418    104
     1     4    551   3414    105
     1     4    550   3410    106
     1     4    549   3406    107
     1     4    548   3403    108
     1     4    547   3399    109
     1     4    546   3395    110
     1     4    545   3392    111
     1     4    544   3389    112
     1     4    543   3384    113
     1     4    542   3381    114
     1     4    541   3377    115
     1     4    540   3373    116
     1     4    539   3369    117
     1     4    538   3366    118
     1     4    538   3362    119
     1     4    537   3358    120
     1     4    536   3354    121
     1     4    535   3351    122
     1     4    534   3347    123
     1     4    533   3343    124
     1     4    532   3339    125
     1     4    531   3337    126
     1     4    530   3332    127
     1     4    529   3328    128
     1     4    528   3325    129
     1     4    527   3321    130
     1     4    526   3317    131
     1     4    525   3314    132
     1     4    524   3310    133
     1     4    523   3306    134
     1     4    522   3302    135
     1     4    521   3299    136
     1     4    518   3293    137
     1     4    515   3287    138
     1     4    513   3281    139
     1     4    510   3275    140
     1     4    508   3269    141
     1     4    505   3263    142
     1     4    502   3256    143
     1     4    500   3250    144
     1     4    497   3244    145
     1     4    494   3238    146
     1     4    492   3232    147
     1     4    489   3226    148
     1     4    487   3220    149
     1     4    484   3214    150
     1     4    481   3208    151
     1     4    479   3202    152
     1     4    476   3196    153
     1     4    476   3191    154
     1     4    475   3187    155
     1     4    475   3182    156
     1     4    475   3178    157
     1     4    474   3173    158
     1     4    474   3169    159
     1     4    474   3164    160
     1     4    473   3160    161
     1     4    473   3155    162
     1     4    472   3148    163
     1     4    472   3146    164
     1     4    472   3141    165
     1     4    472   3136    166
     1     4    472   3131    167
     1     4    472   3127    168
     1     4    471   3122    169
     1     4    471   3117    170
     1     4    471   3112    171
     1     4    471   3108    172
     1     4    471   3103    173
     1     4    471   3098    174
     1     4    471   3093    175
     1     4    470   3090    176
     1     4    471   3084    177
     1     4    471   3079    178
     1     4    471   3074    179
     1     4    471   3069    180
     1     4    471   3065    181
     1     4    471   3060    182
     1     4    471   3055    183
     1     4    471   3050    184
     1     4    471   3045    185
     1     4    471   3041    186
     1     4    471   3036    187
     1     4    472   3029    188
     1     4    472   3026    189
     1     4    472   3021    190
     1     4    472   3017    191
     1     4    473   3012    192
     1     4    473   3007    193
     1     4    473   3002    194
     1     4    474   2998    195
     1     4    474   2993    196
     1     4    474   2988    197
     1     4    475   2983    198
     1     4    475   2978    199
     1     4    475   2974    200
     1     4    476   2968    201
     1     4    477   2964    202
     1     4    477   2959    203
     1     4    478   2954    204
     1     4    479   2950    205
     1     4    480   2945    206
     1     4    481   2940    207
     1     4    482   2935    208
     1     4    483   2930    209
     1     4    484   2926    210
     1     4    484   2921    211
     1     4    485   2916    212
     1     4    486   2911    213
     1     4    487   2907    214
     1     4    488   2902    215
     1     4    489   2898    216
     1     4    491   2890    217
     1     4    494   2884    218
     1     4    496   2878    219
     1     4    498   2871    220
     1     4    500   2865    221
     1     4    503   2859    222
     1     4    505   2852    223
     1     4    507   2846    224
     1     4    509   2840    225
     1     4    512   2833    226
     1     4    513   2827    227
     1     4    515   2820    228
     1     4    517   2813    229
     1     4    519   2806    230
     1     4    520   2800    231
     1     4    522   2793    232
     1     4    524   2786    233
     1     4    526   2780    234
     1     4    527   2773    235
     1     4    528   2769    236
     1     4    531   2760    237
     1     4    533   2754    238
     1     4    535   2747    239
     1     4    537   2741    240
     1     4    539   2735    241
     1     4    541   2728    242
     1     4    544   2722    243
     1     4    546   2716    244
     1     4    548   2708    245
     1     4    550   2703    246
     1     4    553   2697    247
     1     4    555   2690    248
     1     4    558   2684    249
     1     4    560   2677    250
     1     4    563   2671    251
     1     4    565   2664    252
     1     4    568   2658    253
     1     4    570   2652    254
     1     4    572   2648    255
     1     4    579   2634    256
     1     4    583   2624    257
     1     4    588   2614    258
     1     4    593   2604    259
     1     4    598   2594    260
     1     4    603   2584    261
     1     4    608   2574    262
     1     4    613   2565    263
     1     4    619   2555    264
     1     4    624   2546    265
     1     4    630   2536    266
     1     4    635   2526    267
     1     4    641   2517    268
     1     4    646   2507    269
     1     4    652   2497    270
     1     4    659   2488    271
     1     4    666   2479    272
     1     4    673   2470    273
     1     4    679   2461    274
     1     4    686   2452    275
     1     4    693   2443    276
     1     4    700   2434    277
     1     4    710   2421    278
     1     4    858   2278    279
     1     4   1075   2068    280
     1     4   1160   2000    279
     1     4   1247   1934    278
     1     4   1260   1925    277
     1     4   1271   1917    276
     1     4   1282   1909    275
     1     4   1293   1901    274
     1     4   1304   1894    273
     1     4   1315   1886    272
     1     4   1326   1878    271
     1     4   1336   1869    270
     1     4   1346   1861    269
     1     4   1356   1852    268
     1     4   1366   1843    267
     1     4   1376   1834    266
     1     4   1387   1826    265
     1     4   1397   1817    264
     1     4   1408   1808    263
     1     4   1417   1799    262
     1     4   1426   1790    261
     1     4   1436   1781    260
     1     4   1446   1771    259
     1     4   1455   1762    258
     1     4   1465   1753    257
     1     4   1475   1743    256
     1     4   1480   1738    255
     1     4   1494   1725    254
     1     4   1504   1716    253
     1     4   1513   1706    252
     1     4   1523   1697    251
     1     4   1533   1688    250
     1     4   1542   1679    249
     1     4   1552   1669    248
     1     4   1557   1665    247
     1     4   1571   1650    246
     1     4   1580   1640    245
     1     4   1589   1631    244
     1     4   1598   1621    243
     1     4   1608   1611    242
     1     4   1617   1601    241
     1     4   1629   1589    240
     1     4   1635   1581    239
     1     4   1643   1570    238
     1     4   1651   1560    237
     1     4   1659   1549    236
     1     4   1668   1538    235
     1     4   1676   1527    234
     1     4   1684   1516    233
     1     4   1694   1505    232
     1     4   1700   1494    231
     1     4   1708   1483    230
     1     4   1715   1471    229
     1     4   1723   1460    228
     1     4   1731   1448    227
     1     4   1738   1436    226
     1     4   1746   1425    225
     1     4   1755   1411    224
     1     4   1759   1405    223
     1     4   1763   1398    222
     1     4   1768   1390    221
     1     4   1772   1383    220
     1     4   1777   1376    219
     1     4   1781   1368    218
     1     4   1786   1361    217
     1     4   1791   1354    216
     1     4   1795   1346    215
     1     4   1800   1339    214
     1     4   1804   1331    213
     1     4   1807   1328    212
     1     4   1818   1293    211
     1     4   1826   1269    210
     1     4   1833   1246    209
     1     4   1839   1221    208
     1     4   1844   1198    207
     1     4   1850   1174    206
     1     4   1852   1161    205
     1     4   1855   1137    204
     1     4   1857   1120    203
     1     4   1859   1104    202
     1     4   1861   1087    201
     1     4   1862   1078    200
     1     4   1861   1056    199
     1     4   1860   1040    198
     1     4   1859   1025    197
     1     4   1858   1007    196
     1     4   1857    994    195
     1     4   1856    978    194
     1     4   1855    963    193
     1     4   1853    943    192
     1     4   1851    932    191
     1     4   1849    917    190
     1     4   1847    902    189
     1     4   1844    887    188
     1     4   1841    877    187
     1     4   1837    866    186
     1     4   1834    855    185
     1     4   1830    845    184
     1     4   1827    834    183
     1     4   1823    824    182
     1     4   1818    811    181
     1     4   1816    803    180
     1     4   1812    793    179
     1     4   1808    782    178
     1     4   1804    772    177
     1     4   1800    762    176
     1     4   1796    751    175
     1     4   1793    743    174
     1     4   1786    732    173
     1     4   1781    723    172
     1     4   1775    713    171
     1     4   1769    704    170
     1     4   1764    695    169
     1     4   1757    683    168
     1     4   1752    676    167
     1     4   1746    667    166
     1     4   1741    657    165
     1     4   1735    648    164
     1     4   1729    639    163
     1     4   1723    630    162
     1     4   1720    624    161
     1     4   1711    612    160
     1     4   1705    603    159
     1     4   1699    594    158
     1     4   1693    585    157
     1     4   1686    576    156
     1     4   1682    570    155
     1     4   1674    558    154
     1     4   1668    549    153
     1     4   1662    539    152
     1     4   1656    530    151
     1     4   1649    521    150
     1     4   1641    510    149
     1     4   1637    504    148
     1     4   1630    495    147
     1     4   1624    486    146
     1     4   1617    477    145
     1     4   1611    468    144
     1     4   1604    460    143
     1     4   1599    453    142
     1     4   1591    447    141
     1     4   1584    442    140
     1     4   1578    437    139
     1     4   1572    432    138
     1     4   1565    427    137
     1     4   1557    421    136
     1     4   1551    414    135
     1     4   1543    405    134
     1     4   1535    396    133
     1     4   1527    387    132
     1     4   1519    378    131
     1     4   1511    369    130
     1     4   1507    365    129
     1     4   1495    352    128
     1     4   1487    343    127
     1     4   1479    334    126
     1     4   1471    325    125
     1     4   1463    316    124
     1     4   1458    311    123
     1     4   1438    291    122
     1     4   1424    277    121
     1     4   1410    263    120
     1     4   1398    251    119
     1     4   1382    234    118
     1     4   1369    219    117
     1     4   1355    204    116
     1     4   1341    190    115
     2     1   1752   1451    255
     2     1   1744   1461    256
     2     1   1735   1472    257
     2     1   1727   1482    258
     2     1   1718   1492    259
     2     1   1709   1502    260
     2     1   1701   1513    261
     2     1   1692   1523    262
     2     1   1684   1533    263
     2     1   1675   1544    264
     2     1   1666   1554    265
     2     1   1661   1561    266
     2     1   1647   1575    267
     2     1   1638   1586    268
     2     1   1628   1597    269
     2     1   1408   1727    301
     2     1   1370   1758    302
     2     1   1361   1765    303
     2     1   1350   1772    304
     2     1   1339   1780    305
     2     1   1328   1788    306
     2     1   1317   1795    307
     2     1   1305   1803    308
     2     1   1294   1810    309
     2     1   1278   1822    310
     2     1   1272   1826    311
     2     1   1262   1834    312
     2     1   1251   1842    313
     2     1   1240   1851    314
     2     1   1230   1859    315
     2     1   1219   1867    316
     2     1   1208   1875    317
     2     1   1198   1883    318
     2     1   1184   1893    319
     2     1   1176   1900    320
     2     1   1166   1908    321
     2     1   1155   1916    322
     2     1   1145   1925    323
     2     1   1134   1933    324
     2     1   1124   1941    325
     2     1   1110   1953    326
     2     1   1019   2033    325
     2     1    929   2121    324
     2     1    851   2209    323
     2     1    838   2227    322
     2     1    829   2239    321
     2     1    821   2251    320
     2     1    812   2264    319
     2     1    803   2276    318
     2     1    798   2282    317
     2     1    791   2295    316
     2     1    785   2303    315
     2     1    780   2311    314
     2     1    775   2320    313
     2     1    770   2328    312
     2     1    765   2336    311
     2     1    759   2345    310
     2     1    754   2353    309
     2     1    749   2362    308
     2     1    744   2370    307
     2     1    739   2378    306
     2     1    733   2387    305
     2     1    728   2395    304
     2     1    723   2403    303
     2     1    718   2412    302
     2     1    713   2420    301
     2     1    707   2428    300
     2     1    702   2437    299
     2     1    697   2445    298
     2     1    692   2454    297
     2     1    687   2462    296
     2     1    681   2470    295
     2     1    676   2479    294
     2     1    671   2487    293
     2     1    666   2495    292
     2     1    661   2504    291
     2     1    655   2512    290
     2     1    650   2520    289
     2     1    645   2529    288
     2     1    640   2537    287
     2     1    635   2545    286
     2     1    629   2554    285
     2     1    624   2562    284
     2     1    619   2571    283
     2     1    614   2579    282
     2     1    609   2587    281
     2     1    603   2596    280
     2     1    599   2602    279
     2     1    593   2616    278
     2     1    588   2626    277
     2     1    583   2637    276
     2     1    578   2648    275
     2     1    573   2659    274
     2     1    566   2675    273
     2     1    564   2681    272
     2     1    559   2693    271
     2     1    555   2704    270
     2     1    551   2715    269
     2     1    546   2726    268
     2     1    542   2737    267
     2     1    540   2743    266
     2     1    537   2751    265
     2     1    536   2756    264
     2     1    534   2761    263
     2     1    533   2767    262
     2     1    531   2772    261
     2     1    529   2777    260
     2     1    528   2783    259
     2     1    526   2788    258
     2     1    525   2793    257
     2     1    523   2798    256
     2     1    522   2804    255
     2     1    520   2809    254
     2     1    518   2814    253
     2     1    518   2817    252
     2     1    516   2825    251
     2     1    514   2830    250
     2     1    513   2835    249
     2     1    512   2840    248
     2     1    511   2846    247
     2     1    509   2851    246
     2     1    508   2856    245
     2     1    507   2862    244
     2     1    505   2867    243
     2     1    504   2872    242
     2     1    503   2877    241
     2     1    502   2883    240
     2     1    500   2888    239
     2     1    500   2891    238
     2     1    498   2898    237
     2     1    498   2904    236
     2     1    497   2909    235
     2     1    496   2914    234
     2     1    495   2919    233
     2     1    494   2925    232
     2     1    494   2930    231
     2     1    493   2935    230
     2     1    492   2940    229
     2     1    491   2946    228
     2     1    490   2951    227
     2     1    490   2956    226
     2     1    488   2962    225
     2     1    487   2968    224
     2     1    485   2973    223
     2     1    484   2979    222
     2     1    483   2985    221
     2     1    481   2990    220
     2     1    480   2996    219
     2     1    478   3001    218
     2     1    477   3008    217
     2     1    477   3012    216
     2     1    476   3016    215
     2     1    476   3020    214
     2     1    476   3024    213
     2     1    476   3029    212
     2     1    476   3033    211
     2     1    476   3037    210
     2     1    475   3041    209
     2     1    475   3046    208
     2     1    475   3050    207
     2     1    475   3054    206
     2     1    475   3058    205
     2     1    475   3061    204
     2     1    474   3067    203
     2     1    474   3071    202
     2     1    474   3075    201
     2     1    474   3079    200
     2     1    474   3084    199
     2     1    474   3088    198
     2     1    474   3092    197
     2     1    474   3096    196
     2     1    474   3100    195
     2     1    474   3105    194
     2     1    474   3109    193
     2     1    474   3113    192
     2     1    474   3118    191
     2     1    474   3121    190
     2     1    474   3126    189
     2     1    475   3130    188
     2     1    475   3134    187
     2     1    475   3138    186
     2     1    475   3142    185
     2     1    476   3146    184
     2     1    476   3150    183
     2     1    476   3155    182
     2     1    476   3159    181
     2     1    477   3163    180
     2     1    477   3167    179
     2     1    477   3173    178
     2     1    478   3175    177
     2     1    478   3179    176
     2     1    479   3183    175
     2     1    480   3187    174
     2     1    480   3191    173
     2     1    481   3195    172
     2     1    482   3199    171
     2     1    482   3203    170
     2     1    483   3207    169
     2     1    483   3211    168
     2     1    484   3215    167
     2     1    485   3219    166
     2     1    485   3223    165
     2     1    486   3227    164
     2     1    487   3230    163
     2     1    488   3235    162
     2     1    489   3239    161
     2     1    490   3243    160
     2     1    491   3247    159
     2     1    492   3251    158
     2     1    493   3255    157
     2     1    494   3259    156
     2     1    495   3263    155
     2     1    496   3266    154
     2     1    497   3270    153
     2     1    498   3274    152
     2     1    500   3280    151
     2     1    501   3283    150
     2     1    505   3289    149
     2     1    508   3295    148
     2     1    511   3300    147
     2     1    514   3306    146
     2     1    518   3312    145
     2     1    521   3317    144
     2     1    524   3323    143
     2     1    527   3329    142
     2     1    531   3335    141
     2     1    534   3340    140
     2     1    537   3346    139
     2     1    540   3352    138
     2     1    544   3357    137
     2     1    547   3363    136
     2     1    548   3367    135
     2     1    549   3371    134
     2     1    551   3374    133
     2     1    552   3378    132
     2     1    553   3382    131
     2     1    554   3385    130
     2     1    556   3389    129
     2     1    557   3393    128
     2     1    558   3396    127
     2     1    560   3400    126
     2     1    561   3403    125
     2     1    562   3407    124
     2     1    564   3411    123
     2     1    565   3414    122
     2     1    566   3418    121
     2     1    568   3421    120
     2     1    569   3426    119
     2     1    570   3429    118
     2     1    572   3432    117
     2     1    573   3436    116
     2     1    575   3439    115
     2     1    576   3443    114
     2     1    578   3446    113
     2     1    579   3450    112
     2     1    580   3454    111
     2     1    582   3457    110
     2     1    583   3461    109
     2     1    585   3464    108
     2     1    586   3468    107
     2     1    588   3472    106
     2     1    589   3475    105
     2     1    591   3479    104
     2     1    593   3483    103
     2     1    595   3486    102
     2     1    597   3490    101
     2     1    598   3494    100
     2     1    600   3498     99
     2     1    602   3502     98
     2     1    604   3505     97
     2     1    606   3509     96
     2     1    607   3513     95
     2     1    609   3517     94
     2     1    611   3520     93
     2     1    613   3524     92
     2     1    615   3529     91
     2     1    616   3532     90
     2     1    618   3535     89
     2     1    620   3539     88
     2     1    622   3543     87
     2     1    624   3547     86
     2     1    626   3550     85
     2     1    628   3554     84
     2     1    630   3558     83
     2     1    631   3562     82
     2     1    633   3565     81
     2     1    635   3569     80
     2     1    637   3573     79
     2     1    639   3576     78
     2     1    641   3580     77
     2     1    642   3584     76
     2     1    644   3587     75
     2     1    646   3591     74
     2     1    648   3594     73
     2     1    649   3597     72
     2     1    651   3601     71
     2     1    653   3604     70
     2     1    655   3608     69
     2     1    656   3611     68
     2     1    658   3615     67
     2     1    660   3618     66
     2     1    662   3621     65
     2     1    663   3625     64
     2     1    665   3628     63
     2     1    667   3632     62
     2     1    670   3637     61
     2     1    671   3639     60
     2     1    673   3643     59
     2     1    676   3647     58
     2     1    678   3650     57
     2     1    681   3654     56
     2     1    683   3658     55
     2     1    685   3662     54
     2     1    688   3666     53
     2     1    690   3670     52
     2     1    693   3674     51
     2     1    695   3677     50
     2     1    698   3681     49
     2     1    700   3685     48
     2     1    703   3689     47
     2     1    705   3693     46
     2     1    707   3697     45
     2     1    709   3699     44
     2     1    712   3705     43
     2     1    714   3709     42
     2     1    716   3713     41
     2     1    719   3716     40
     2     1    721   3720     39
     2     1    723   3724     38
     2     1    725   3728     37
     2     1    728   3732     36
     2     1    730   3736     35
     2     1    732   3740     34
     2     1    734   3744     33
     2     1    736   3748     32
     2     1    739   3752     31
     2     1    742   3757     30
     2     1    743   3760     29
     2     1    746   3764     28
     2     1    748   3768     27
     2     1    750   3772     26
     2     1    753   3776     25
     2     1    755   3780     24
     2     1    758   3783     23
     2     1    760   3787     22
     2     1    762   3791     21
     2     1    765   3795     20
     2     1    767   3799     19
     2     1    769   3803     18
     2     1    773   3808     17
     2     1    774   3811     16
     2     1    777   3815     15
     2     1    779   3818     14
     2     1    781   3822     13
     2     1    784   3826     12
     2     1    786   3830     11
     2     1    789   3834     10
     2     1    791   3838      9
     2     1    793   3842      8
     2     1    796   3846      7
     2     1    798   3849      6
     2     1    800   3852      5
     2     2   1694    548    131
     2     2   1719    591    132
     2     2   1745    637    133
     2     2   1754    652    134
     2     2   1760    664    135
     2     2   1809    829    155
     2     2   1812    842    156
     2     2   1816    855    157
     2     2   1819    868    158
     2     2   1821    882    159
     2     2   1824    895    160
     2     2   1826    908    161
     2     2   1829    921    162
     2     2   1832    939    163
     2     2   1834    947    164
     2     2   1836    960    165
     2     2   1838    974    166
     2     2   1841    987    167
     2     2   1843   1000    168
     2     2   1845   1012    169
     2     2   1845   1027    170
     2     2   1845   1040    171
     2     2   1845   1054    172
     2     2   1845   1067    173
     2     2   1844   1088    174
     2     2   1844   1095    175
     2     2   1842   1108    176
     2     2   1840   1122    177
     2     2   1838   1136    178
     2     2   1836   1150    179
     2     2   1835   1164    180
     2     2   1834   1171    181
     2     2   1829   1196    182
     2     2   1825   1213    183
     2     2   1822   1230    184
     2     2   1818   1249    185
     2     2   1814   1264    186
     2     2   1809   1281    187
     2     2   1805   1297    188
     2     2   1800   1314    189
     2     2   1796   1331    190
     2     2   1789   1348    191
     2     2   1782   1364    192
     2     2   1774   1381    193
     2     2   1767   1397    194
     2     2   1760   1414    195
     2     2   1755   1422    196
     2     2   1751   1430    197
     2     2   1746   1438    198
     2     2   1742   1446    199
     2     2   1737   1454    200
     2     2   1732   1462    201
     2     2   1726   1474    202
     2     2   1723   1478    203
     2     2   1718   1486    204
     2     2   1713   1494    205
     2     2   1708   1501    206
     2     2   1703   1509    207
     2     2   1698   1517    208
     2     2   1693   1525    209
     2     2   1688   1533    210
     2     2   1685   1538    211
     2     2   1678   1548    212
     2     2   1673   1555    213
     2     2   1667   1562    214
     2     2   1662   1569    215
     2     2   1657   1576    216
     2     2   1652   1584    217
     2     2   1646   1591    218
     2     2   1635   1599    219
     2     2   1622   1607    220
     2     2   1610   1615    221
     2     2   1597   1623    222
     2     2   1585   1631    223
     2     2   1572   1639    224
     2     2   1554   1651    225
     2     2   1550   1655    226
     2     2   1542   1663    227
     2     2   1535   1670    228
     2     2   1527   1678    229
     2     2   1519   1686    230
     2     2   1512   1694    231
     2     2   1504   1702    232
     2     2   1493   1711    233
     2     2   1482   1721    234
     2     2   1470   1731    235
     2     2   1459   1741    236
     2     2   1448   1751    237
     2     2   1434   1762    238
     2     2   1425   1770    239
     2     2   1414   1780    240
     2     2   1402   1790    241
     2     2   1391   1800    242
     2     2   1380   1810    243
     2     2   1365   1822    244
     2     2   1357   1829    245
     2     2   1346   1839    246
     2     2   1334   1849    247
     2     2   1323   1859    248
     2     2   1312   1869    249
     2     2   1299   1880    250
     2     2   1288   1887    251
     2     2   1276   1896    252
     2     2   1263   1904    253
     2     2   1251   1913    254
     2     2   1238   1921    255
     2     2   1227   1929    256
     2     2   1150   1984    256
     2     2   1072   2039    256
     2     2   1051   2055    257
     2     2   1032   2069    258
     2     2   1012   2084    259
     2     2    997   2096    260
     2     2    974   2114    261
     2     2    954   2129    262
     2     2    935   2144    263
     2     2    921   2154    264
     2     2    898   2176    265
     2     2    880   2192    266
     2     2    855   2216    267
     2     2    845   2225    268
     2     2    827   2242    269
     2     2    809   2258    270
     2     2    790   2276    271
     2     2    773   2292    270
     2     2    757   2306    269
     2     2    746   2316    268
     2     2    729   2337    267
     2     2    716   2353    266
     2     2    704   2369    265
     2     2    692   2384    264
     2     2    679   2401    263
     2     2    666   2418    262
     2     2    654   2434    261
     2     2    641   2452    260
     2     2    630   2467    259
     2     2    618   2483    258
     2     2    607   2500    257
     2     2    594   2517    256
     2     2    590   2525    255
     2     2    586   2534    254
     2     2    582   2542    253
     2     2    577   2550    252
     2     2    573   2559    251
     2     2    569   2567    250
     2     2    565   2576    249
     2     2    561   2584    248
     2     2    556   2592    247
     2     2    554   2598    246
     2     2    549   2609    245
     2     2    545   2618    244
     2     2    541   2626    243
     2     2    537   2635    242
     2     2    534   2643    241
     2     2    530   2652    240
     2     2    526   2660    239
     2     2    523   2669    238
     2     2    520   2674    237
     2     2    516   2686    236
     2     2    513   2695    235
     2     2    511   2704    234
     2     2    508   2712    233
     2     2    505   2721    232
     2     2    502   2730    231
     2     2    499   2738    230
     2     2    497   2745    229
     2     2    494   2756    228
     2     2    491   2765    227
     2     2    489   2774    226
     2     2    486   2783    225
     2     2    484   2791    224
     2     2    482   2800    223
     2     2    479   2811    222
     2     2    477   2820    221
     2     2    474   2830    220
     2     2    472   2841    219
     2     2    471   2847    218
     2     2    469   2855    217
     2     2    467   2861    216
     2     2    465   2867    215
     2     2    464   2873    214
     2     2    462   2879    213
     2     2    461   2885    212
     2     2    459   2891    211
     2     2    458   2896    210
     2     2    456   2902    209
     2     2    455   2908    208
     2     2    453   2914    207
     2     2    451   2923    206
     2     2    450   2926    205
     2     2    450   2932    204
     2     2    449   2938    203
     2     2    448   2943    202
     2     2    447   2949    201
     2     2    446   2955    200
     2     2    445   2961    199
     2     2    444   2967    198
     2     2    443   2973    197
     2     2    442   2979    196
     2     2    441   2984    195
     2     2    441   2988    194
     2     2    440   2996    193
     2     2    440   3002    192
     2     2    439   3008    191
     2     2    438   3014    190
     2     2    438   3019    189
     2     2    437   3025    188
     2     2    437   3031    187
     2     2    436   3037    186
     2     2    436   3043    185
     2     2    435   3049    184
     2     2    435   3054    183
     2     2    435   3060    182
     2     2    435   3066    181
     2     2    435   3072    180
     2     2    436   3078    179
     2     2    436   3084    178
     2     2    436   3090    177
     2     2    436   3095    176
     2     2    436   3101    175
     2     2    436   3107    174
     2     2    437   3110    173
     2     2    437   3117    172
     2     2    438   3122    171
     2     2    438   3127    170
     2     2    438   3132    169
     2     2    439   3136    168
     2     2    439   3141    167
     2     2    440   3146    166
     2     2    440   3151    165
     2     2    440   3155    164
     2     2    441   3160    163
     2     2    441   3165    162
     2     2    441   3169    161
     2     2    442   3175    160
     2     2    443   3179    159
     2     2    444   3184    158
     2     2    444   3189    157
     2     2    445   3194    156
     2     2    446   3198    155
     2     2    446   3203    154
     2     2    447   3208    153
     2     2    448   3213    152
     2     2    448   3217    151
     2     2    449   3223    150
     2     2    453   3229    149
     2     2    456   3235    148
     2     2    460   3242    147
     2     2    464   3249    146
     2     2    468   3255    145
     2     2    472   3262    144
     2     2    475   3268    143
     2     2    479   3275    142
     2     2    483   3282    141
     2     2    487   3288    140
     2     2    491   3296    139
     2     2    492   3301    138
     2     2    493   3306    137
     2     2    494   3311    136
     2     2    496   3317    135
     2     2    497   3322    134
     2     2    498   3327    133
     2     2    499   3332    132
     2     2    500   3338    131
     2     2    501   3343    130
     2     2    502   3346    129
     2     2    504   3353    128
     2     2    505   3359    127
     2     2    507   3364    126
     2     2    508   3369    125
     2     2    510   3374    124
     2     2    511   3379    123
     2     2    513   3384    122
     2     2    514   3389    121
     2     2    516   3394    120
     2     2    517   3400    119
     2     2    519   3405    118
     2     2    520   3410    117
     2     2    522   3415    116
     2     2    524   3420    115
     2     2    526   3425    114
     2     2    528   3430    113
     2     2    529   3435    112
     2     2    531   3439    111
     2     2    533   3444    110
     2     2    535   3449    109
     2     2    537   3454    108
     2     2    539   3459    107
     2     2    541   3464    106
     2     2    542   3467    105
     2     2    544   3472    104
     2     2    546   3475    103
     2     2    547   3479    102
     2     2    549   3482    101
     2     2    551   3486    100
     2     2    552   3489     99
     2     2    554   3493     98
     2     2    556   3496     97
     2     2    557   3500     96
     2     2    559   3503     95
     2     2    561   3507     94
     2     2    562   3510     93
     2     2    564   3514     92
     2     2    565   3516     91
     2     2    567   3521     90
     2     2    568   3524     89
     2     2    570   3528     88
     2     2    571   3531     87
     2     2    573   3535     86
     2     2    574   3538     85
     2     2    576   3542     84
     2     2    577   3546     83
     2     2    579   3549     82
     2     2    580   3553     81
     2     2    582   3556     80
     2     2    583   3560     79
     2     2    585   3563     78
     2     2    586   3567     77
     2     2    589   3576     76
     2     2    593   3586     75
     2     2    596   3595     74
     2     2    599   3604     73
     2     2    603   3616     72
     2     2    605   3619     71
     2     2    608   3623     70
     2     2    610   3627     69
     2     2    612   3631     68
     2     2    615   3634     67
     2     2    617   3638     66
     2     2    620   3642     65
     2     2    622   3646     64
     2     2    625   3650     63
     2     2    627   3653     62
     2     2    629   3658     61
     2     2    632   3661     60
     2     2    634   3665     59
     2     2    637   3669     58
     2     2    639   3673     57
     2     2    641   3677     56
     2     2    644   3681     55
     2     2    646   3685     54
     2     2    649   3689     53
     2     2    651   3692     52
     2     2    654   3696     51
     2     2    656   3700     50
     2     2    658   3704     49
     2     2    661   3708     48
     2     2    663   3712     47
     2     2    666   3716     46
     2     2    668   3719     45
     2     2    670   3723     44
     2     2    674   3729     43
     2     2    675   3731     42
     2     2    678   3735     41
     2     2    680   3739     40
     2     2    683   3743     39
     2     2    685   3747     38
     2     2    687   3750     37
     2     2    690   3754     36
     2     2    692   3758     35
     2     2    695   3762     34
     2     2    697   3766     33
     2     2    699   3770     32
     2     2    702   3774     31
     2     2    704   3777     30
     2     2    707   3781     29
     2     2    709   3785     28
     2     2    712   3789     27
     2     2    714   3793     26
     2     2    716   3797     25
     2     2    719   3801     24
     2     2    721   3803     23
     2     2    724   3808     22
     2     2    726   3812     21
     2     2    729   3816     20
     2     2    731   3820     19
     2     2    733   3824     18
     2     2    736   3828     17
     2     2    738   3832     16
     2     2    741   3835     15
     2     2    743   3839     14
     2     2    745   3843     13
     2     2    748   3847     12
     2     2    750   3851     11
     2     2    753   3855     10
     2     2    755   3859      9
     2     2    758   3862      8
     2     2    760   3866      7
     2     2    762   3870      6
     2     2    765   3874      5
     2     2    767   3877      4
     2     3    815   3914      6
     2     3    813   3911      7
     2     3    810   3907      8
     2     3    808   3903      9
     2     3    805   3899     10
     2     3    803   3896     11
     2     3    800   3892     12
     2     3    798   3888     13
     2     3    795   3884     14
     2     3    793   3880     15
     2     3    790   3877     16
     2     3    788   3873     17
     2     3    785   3869     18
     2     3    783   3865     19
     2     3    780   3861     20
     2     3    778   3858     21
     2     3    775   3854     22
     2     3    773   3850     23
     2     3    770   3846     24
     2     3    768   3842     25
     2     3    765   3839     26
     2     3    763   3835     27
     2     3    760   3831     28
     2     3    758   3827     29
     2     3    755   3823     30
     2     3    753   3819     31
     2     3    750   3816     32
     2     3    748   3812     33
     2     3    745   3808     34
     2     3    743   3804     35
     2     3    740   3800     36
     2     3    738   3797     37
     2     3    735   3793     38
     2     3    732   3789     39
     2     3    730   3785     40
     2     3    728   3781     41
     2     3    726   3777     42
     2     3    723   3773     43
     2     3    721   3769     44
     2     3    719   3766     45
     2     3    716   3762     46
     2     3    714   3758     47
     2     3    711   3754     48
     2     3    709   3750     49
     2     3    707   3746     50
     2     3    704   3742     51
     2     3    702   3738     52
     2     3    700   3734     53
     2     3    697   3730     54
     2     3    695   3727     55
     2     3    693   3723     56
     2     3    690   3719     57
     2     3    689   3717     58
     2     3    685   3711     59
     2     3    682   3707     60
     2     3    680   3704     61
     2     3    677   3700     62
     2     3    675   3696     63
     2     3    672   3692     64
     2     3    669   3689     65
     2     3    667   3685     66
     2     3    664   3681     67
     2     3    661   3678     68
     2     3    659   3674     69
     2     3    656   3670     70
     2     3    654   3666     71
     2     3    652   3664     72
     2     3    644   3647     73
     2     3    638   3636     74
     2     3    633   3624     75
     2     3    631   3621     76
     2     3    629   3617     77
     2     3    627   3613     78
     2     3    625   3609     79
     2     3    623   3606     80
     2     3    621   3602     81
     2     3    619   3598     82
     2     3    617   3595     83
     2     3    615   3591     84
     2     3    613   3587     85
     2     3    611   3584     86
     2     3    609   3580     87
     2     3    607   3576     88
     2     3    605   3573     89
     2     3    603   3569     90
     2     3    601   3564     91
     2     3    599   3562     92
     2     3    597   3558     93
     2     3    595   3554     94
     2     3    593   3550     95
     2     3    591   3547     96
     2     3    590   3543     97
     2     3    588   3539     98
     2     3    586   3536     99
     2     3    584   3532    100
     2     3    582   3528    101
     2     3    580   3525    102
     2     3    578   3521    103
     2     3    576   3517    104
     2     3    574   3514    105
     2     3    572   3510    106
     2     3    570   3506    107
     2     3    568   3502    108
     2     3    566   3499    109
     2     3    565   3495    110
     2     3    563   3491    111
     2     3    561   3487    112
     2     3    560   3483    113
     2     3    558   3479    114
     2     3    556   3476    115
     2     3    555   3472    116
     2     3    553   3468    117
     2     3    552   3464    118
     2     3    550   3460    119
     2     3    548   3456    120
     2     3    547   3453    121
     2     3    545   3449    122
     2     3    543   3445    123
     2     3    542   3441    124
     2     3    540   3437    125
     2     3    539   3435    126
     2     3    537   3429    127
     2     3    536   3425    128
     2     3    534   3421    129
     2     3    533   3417    130
     2     3    532   3413    131
     2     3    530   3409    132
     2     3    529   3405    133
     2     3    528   3401    134
     2     3    526   3398    135
     2     3    525   3394    136
     2     3    524   3390    137
     2     3    522   3386    138
     2     3    519   3379    139
     2     3    515   3372    140
     2     3    512   3366    141
     2     3    508   3359    142
     2     3    505   3353    143
     2     3    501   3346    144
     2     3    498   3340    145
     2     3    495   3333    146
     2     3    491   3327    147
     2     3    488   3320    148
     2     3    484   3314    149
     2     3    481   3307    150
     2     3    478   3301    151
     2     3    474   3294    152
     2     3    471   3288    153
     2     3    470   3283    154
     2     3    468   3279    155
     2     3    467   3274    156
     2     3    466   3269    157
     2     3    465   3265    158
     2     3    464   3260    159
     2     3    463   3255    160
     2     3    462   3251    161
     2     3    460   3246    162
     2     3    459   3240    163
     2     3    458   3237    164
     2     3    458   3232    165
     2     3    457   3227    166
     2     3    456   3223    167
     2     3    455   3218    168
     2     3    455   3213    169
     2     3    454   3208    170
     2     3    453   3204    171
     2     3    452   3199    172
     2     3    451   3194    173
     2     3    451   3189    174
     2     3    450   3184    175
     2     3    450   3180    176
     2     3    449   3175    177
     2     3    449   3170    178
     2     3    448   3165    179
     2     3    448   3160    180
     2     3    447   3155    181
     2     3    447   3151    182
     2     3    446   3146    183
     2     3    446   3141    184
     2     3    445   3134    185
     2     3    445   3131    186
     2     3    445   3126    187
     2     3    445   3121    188
     2     3    445   3116    189
     2     3    445   3111    190
     2     3    445   3106    191
     2     3    445   3101    192
     2     3    445   3096    193
     2     3    445   3092    194
     2     3    445   3087    195
     2     3    445   3082    196
     2     3    444   3077    197
     2     3    444   3073    198
     2     3    445   3067    199
     2     3    446   3063    200
     2     3    446   3058    201
     2     3    447   3054    202
     2     3    447   3049    203
     2     3    448   3044    204
     2     3    448   3040    205
     2     3    449   3035    206
     2     3    450   3031    207
     2     3    450   3026    208
     2     3    451   3022    209
     2     3    452   3017    210
     2     3    453   3013    211
     2     3    454   3008    212
     2     3    455   3004    213
     2     3    456   2999    214
     2     3    457   2995    215
     2     3    458   2990    216
     2     3    459   2986    217
     2     3    460   2981    218
     2     3    461   2977    219
     2     3    462   2972    220
     2     3    463   2968    221
     2     3    464   2964    222
     2     3    465   2959    223
     2     3    466   2955    224
     2     3    467   2950    225
     2     3    468   2946    226
     2     3    469   2940    227
     2     3    470   2934    228
     2     3    470   2928    229
     2     3    471   2922    230
     2     3    472   2916    231
     2     3    472   2910    232
     2     3    473   2905    233
     2     3    474   2899    234
     2     3    474   2893    235
     2     3    475   2887    236
     2     3    476   2881    237
     2     3    476   2875    238
     2     3    478   2870    239
     2     3    479   2864    240
     2     3    480   2858    241
     2     3    481   2852    242
     2     3    483   2847    243
     2     3    484   2841    244
     2     3    485   2835    245
     2     3    487   2830    246
     2     3    488   2824    247
     2     3    489   2818    248
     2     3    491   2813    249
     2     3    492   2806    250
     2     3    493   2801    251
     2     3    495   2796    252
     2     3    496   2790    253
     2     3    498   2784    254
     2     3    499   2779    255
     2     3    500   2773    256
     2     3    502   2767    257
     2     3    503   2762    258
     2     3    504   2756    259
     2     3    506   2750    260
     2     3    507   2745    261
     2     3    509   2739    262
     2     3    510   2732    263
     2     3    513   2725    264
     2     3    516   2717    265
     2     3    519   2708    266
     2     3    522   2699    267
     2     3    525   2691    268
     2     3    528   2682    269
     2     3    530   2675    270
     2     3    535   2665    271
     2     3    539   2656    272
     2     3    543   2648    273
     2     3    546   2639    274
     2     3    550   2631    275
     2     3    554   2622    276
     2     3    557   2616    277
     2     3    565   2602    278
     2     3    572   2590    279
     2     3    579   2579    280
     2     3    585   2568    281
     2     3    592   2556    282
     2     3    599   2545    283
     2     3    606   2533    284
     2     3    612   2522    285
     2     3    619   2511    286
     2     3    626   2499    287
     2     3    632   2488    288
     2     3    639   2477    289
     2     3    646   2465    290
     2     3    653   2454    291
     2     3    659   2442    292
     2     3    666   2431    293
     2     3    673   2420    294
     2     3    679   2408    295
     2     3    686   2397    296
     2     3    693   2386    297
     2     3    700   2374    298
     2     3    706   2363    299
     2     3    713   2351    300
     2     3    720   2340    301
     2     3    726   2329    302
     2     3    733   2317    303
     2     3    740   2306    304
     2     3    746   2295    305
     2     3    753   2283    306
     2     3    760   2272    307
     2     3    767   2260    308
     2     3    773   2249    309
     2     3    780   2238    310
     2     3    787   2226    311
     2     3    793   2215    312
     2     3    803   2198    313
     2     3    807   2192    314
     2     3    815   2181    315
     2     3    823   2170    316
     2     3    829   2161    317
     2     3    840   2149    318
     2     3    848   2138    319
     2     3    857   2128    320
     2     3    865   2118    321
     2     3    874   2107    322
     2     3    882   2097    323
     2     3    889   2089    324
     2     3    903   2075    323
     2     3    920   2058    322
     2     3    937   2041    321
     2     3    954   2024    320
     2     3    972   2006    319
     2     3    989   1989    318
     2     3   1006   1971    317
     2     3   1024   1953    316
     2     3   1042   1938    315
     2     3   1061   1923    314
     2     3   1079   1907    313
     2     3   1092   1896    312
     2     3   1117   1876    311
     2     3   1135   1860    310
     2     3   1160   1839    309
     2     3   1173   1829    308
     2     3   1179   1826    307
     2     3   1186   1823    306
     2     3   1192   1820    305
     2     3   1199   1817    304
     2     3   1205   1814    303
     2     3   1211   1810    302
     2     3   1218   1807    301
     2     3   1224   1804    300
     2     3   1231   1801    299
     2     3   1237   1798    298
     2     3   1244   1795    297
     2     3   1250   1792    296
     2     3   1257   1789    295
     2     3   1263   1785    294
     2     3   1270   1782    293
     2     3   1276   1779    292
     2     3   1283   1776    291
     2     3   1289   1773    290
     2     3   1296   1770    289
     2     3   1302   1767    288
     2     3   1309   1764    287
     2     3   1315   1761    286
     2     3   1322   1757    285
     2     3   1328   1754    284
     2     3   1335   1751    283
     2     3   1341   1748    282
     2     3   1348   1745    281
     2     3   1354   1742    280
     2     3   1360   1739    279
     2     3   1367   1736    278
     2     3   1373   1732    277
     2     3   1380   1729    276
     2     3   1386   1726    275
     2     3   1393   1723    274
     2     3   1399   1720    273
     2     3   1406   1717    272
     2     3   1412   1714    271
     2     3   1419   1711    270
     2     3   1425   1708    269
     2     3   1432   1704    268
     2     3   1438   1701    267
     2     3   1445   1698    266
     2     3   1451   1695    265
     2     3   1458   1692    264
     2     3   1464   1689    263
     2     3   1471   1686    262
     2     3   1477   1683    261
     2     3   1487   1673    260
     2     3   1496   1663    259
     2     3   1506   1653    258
     2     3   1515   1644    257
     2     3   1525   1634    256
     2     3   1531   1627    255
     2     3   1539   1618    254
     2     3   1545   1611    253
     2     3   1551   1604    252
     2     3   1557   1597    251
     2     3   1562   1589    250
     2     3   1568   1582    249
     2     3   1574   1575    248
     2     3   1580   1568    247
     2     3   1586   1561    246
     2     3   1591   1554    245
     2     3   1597   1547    244
     2     3   1603   1539    243
     2     3   1609   1532    242
     2     3   1614   1525    241
     2     3   1620   1518    240
     2     3   1626   1511    239
     2     3   1631   1503    238
     2     3   1639   1494    237
     2     3   1646   1484    236
     2     3   1655   1469    235
     2     3   1665   1455    234
     2     3   1675   1441    233
     2     3   1685   1426    232
     2     3   1693   1411    231
     2     3   1702   1396    230
     2     3   1710   1381    229
     2     3   1719   1366    228
     2     3   1728   1351    227
     2     3   1735   1338    226
     2     3   1745   1322    225
     2     3   1754   1307    224
     2     3   1763   1292    223
     2     3   1772   1277    222
     2     3   1781   1262    221
     2     3   1790   1248    220
     2     4   1828   1134    255
     2     4   1822   1145    256
     2     4   1815   1157    257
     2     4   1808   1168    258
     2     4   1801   1180    259
     2     4   1795   1191    260
     2     4   1788   1203    261
     2     4   1781   1215    262
     2     4   1774   1227    263
     2     4   1767   1238    264
     2     4   1761   1249    265
     2     4   1754   1260    266
     2     4   1747   1272    267
     2     4   1740   1283    268
     2     4   1733   1295    269
     2     4   1726   1306    270
     2     4   1718   1320    271
     2     4   1712   1329    272
     2     4   1705   1341    273
     2     4   1698   1352    274
     2     4   1691   1363    275
     2     4   1684   1375    276
     2     4   1677   1386    277
     2     4   1670   1398    278
     2     4   1661   1413    279
     2     4   1659   1414    280
     2     4   1657   1415    281
     2     4   1656   1417    282
     2     4   1654   1418    283
     2     4   1652   1420    284
     2     4   1650   1421    285
     2     4   1648   1422    286
     2     4   1647   1424    287
     2     4   1645   1425    288
     2     4   1643   1427    289
     2     4   1641   1428    290
     2     4   1639   1430    291
     2     4   1637   1431    292
     2     4   1636   1432    293
     2     4   1634   1434    294
     2     4   1632   1435    295
     2     4   1630   1437    296
     2     4   1628   1438    297
     2     4   1626   1440    298
     2     4   1625   1441    299
     2     4   1611   1452    300
     2     4   1598   1463    301
     2     4   1585   1474    302
     2     4   1572   1486    303
     2     4   1558   1497    304
     2     4   1541   1511    305
     2     4   1531   1519    306
     2     4   1518   1530    307
     2     4   1504   1540    308
     2     4   1491   1551    309
     2     4   1477   1562    310
     2     4   1464   1573    311
     2     4   1451   1583    312
     2     4   1436   1594    313
     2     4   1423   1605    314
     2     4   1409   1616    315
     2     4   1396   1627    316
     2     4   1382   1637    317
     2     4   1364   1652    318
     2     4   1355   1659    319
     2     4   1341   1669    320
     2     4   1327   1679    321
     2     4   1314   1690    322
     2     4   1300   1700    323
     2     4   1286   1711    324
     2     4   1269   1723    325
     2     4   1258   1732    326
     2     4   1245   1742    327
     2     4   1231   1752    328
     2     4   1217   1763    329
     2     4   1203   1773    330
     2     4   1189   1784    331
     2     4   1176   1794    332
     2     4   1128   1836    333
     2     4   1092   1868    334
     2     4   1035   1913    335
     2     4    995   1946    336
     2     4    945   1994    337
     2     4    904   2034    338
     2     4    893   2046    337
     2     4    882   2060    336
     2     4    871   2073    335
     2     4    860   2086    334
     2     4    848   2099    333
     2     4    832   2118    332
     2     4    827   2127    331
     2     4    816   2141    330
     2     4    806   2155    329
     2     4    796   2170    328
     2     4    786   2184    327
     2     4    776   2198    326
     2     4    761   2219    325
     2     4    756   2228    324
     2     4    748   2244    323
     2     4    740   2260    322
     2     4    731   2277    321
     2     4    723   2293    320
     2     4    711   2316    319
     2     4    708   2322    318
     2     4    703   2332    317
     2     4    698   2342    316
     2     4    693   2352    315
     2     4    687   2362    314
     2     4    682   2372    313
     2     4    677   2382    312
     2     4    672   2392    311
     2     4    667   2402    310
     2     4    661   2412    309
     2     4    656   2422    308
     2     4    651   2432    307
     2     4    646   2442    306
     2     4    641   2452    305
     2     4    636   2462    304
     2     4    630   2472    303
     2     4    625   2482    302
     2     4    620   2492    301
     2     4    615   2502    300
     2     4    610   2512    299
     2     4    605   2522    298
     2     4    599   2532    297
     2     4    594   2542    296
     2     4    589   2552    295
     2     4    584   2562    294
     2     4    579   2572    293
     2     4    574   2582    292
     2     4    568   2592    291
     2     4    563   2602    290
     2     4    558   2612    289
     2     4    553   2622    288
     2     4    548   2632    287
     2     4    543   2642    286
     2     4    537   2652    285
     2     4    532   2662    284
     2     4    527   2672    283
     2     4    522   2682    282
     2     4    517   2692    281
     2     4    512   2702    280
     2     4    506   2712    279
     2     4    501   2722    278
     2     4    496   2732    277
     2     4    491   2742    276
     2     4    487   2749    275
     2     4    485   2756    274
     2     4    484   2762    273
     2     4    483   2768    272
     2     4    481   2774    271
     2     4    480   2780    270
     2     4    479   2786    269
     2     4    477   2792    268
     2     4    476   2798    267
     2     4    474   2804    266
     2     4    473   2809    265
     2     4    472   2815    264
     2     4    470   2821    263
     2     4    469   2827    262
     2     4    467   2833    261
     2     4    466   2839    260
     2     4    464   2845    259
     2     4    463   2850    258
     2     4    461   2856    257
     2     4    460   2862    256
     2     4    458   2868    255
     2     4    457   2874    254
     2     4    456   2880    253
     2     4    454   2884    252
     2     4    454   2891    251
     2     4    453   2897    250
     2     4    453   2903    249
     2     4    452   2909    248
     2     4    452   2915    247
     2     4    451   2921    246
     2     4    451   2926    245
     2     4    450   2932    244
     2     4    450   2938    243
     2     4    449   2944    242
     2     4    449   2950    241
     2     4    448   2956    240
     2     4    448   2963    239
     2     4    447   2967    238
     2     4    447   2973    237
     2     4    446   2979    236
     2     4    446   2985    235
     2     4    445   2991    234
     2     4    445   2997    233
     2     4    444   3003    232
     2     4    444   3008    231
     2     4    443   3014    230
     2     4    443   3020    229
     2     4    443   3026    228
     2     4    442   3032    227
     2     4    442   3038    226
     2     4    441   3044    225
     2     4    441   3050    224
     2     4    441   3056    223
     2     4    441   3062    222
     2     4    440   3068    221
     2     4    440   3074    220
     2     4    440   3081    219
     2     4    440   3087    218
     2     4    439   3094    217
     2     4    440   3098    216
     2     4    440   3102    215
     2     4    440   3106    214
     2     4    440   3110    213
     2     4    440   3115    212
     2     4    440   3119    211
     2     4    440   3123    210
     2     4    440   3128    209
     2     4    440   3132    208
     2     4    441   3138    207
     2     4    441   3140    206
     2     4    441   3145    205
     2     4    442   3149    204
     2     4    442   3153    203
     2     4    443   3157    202
     2     4    443   3161    201
     2     4    444   3165    200
     2     4    444   3170    199
     2     4    445   3174    198
     2     4    445   3178    197
     2     4    446   3182    196
     2     4    446   3186    195
     2     4    447   3190    194
     2     4    447   3194    193
     2     4    448   3199    192
     2     4    448   3203    191
     2     4    449   3207    190
     2     4    450   3211    189
     2     4    450   3215    188
     2     4    451   3219    187
     2     4    452   3223    186
     2     4    452   3227    185
     2     4    453   3231    184
     2     4    454   3235    183
     2     4    454   3239    182
     2     4    455   3243    181
     2     4    456   3247    180
     2     4    456   3251    179
     2     4    457   3255    178
     2     4    458   3259    177
     2     4    459   3263    176
     2     4    460   3267    175
     2     4    461   3271    174
     2     4    462   3275    173
     2     4    463   3279    172
     2     4    464   3283    171
     2     4    465   3287    170
     2     4    466   3291    169
     2     4    467   3295    168
     2     4    468   3299    167
     2     4    469   3303    166
     2     4    470   3307    165
     2     4    471   3310    164
     2     4    473   3314    163
     2     4    475   3318    162
     2     4    476   3321    161
     2     4    478   3325    160
     2     4    480   3329    159
     2     4    481   3332    158
     2     4    483   3336    157
     2     4    484   3340    156
     2     4    486   3343    155
     2     4    488   3347    154
     2     4    489   3351    153
     2     4    493   3358    152
     2     4    497   3365    151
     2     4    501   3373    150
     2     4    504   3380    149
     2     4    508   3388    148
     2     4    512   3395    147
     2     4    516   3402    146
     2     4    519   3410    145
     2     4    523   3417    144
     2     4    527   3424    143
     2     4    531   3432    142
     2     4    534   3439    141
     2     4    538   3447    140
     2     4    542   3454    139
     2     4    546   3461    138
     2     4    549   3469    137
     2     4    553   3476    136
     2     4    557   3483    135
     2     4    561   3492    134
     2     4    563   3495    133
     2     4    565   3498    132
     2     4    567   3501    131
     2     4    569   3505    130
     2     4    571   3508    129
     2     4    572   3511    128
     2     4    574   3515    127
     2     4    576   3518    126
     2     4    578   3521    125
     2     4    580   3524    124
     2     4    582   3528    123
     2     4    584   3531    122
     2     4    586   3534    121
     2     4    588   3538    120
     2     4    590   3541    119
     2     4    592   3544    118
     2     4    594   3548    117
     2     4    596   3551    116
     2     4    598   3554    115
     2     4    599   3557    114
     2     4    602   3561    113
     2     4    604   3564    112
     2     4    606   3568    111
     2     4    607   3571    110
     2     4    609   3574    109
     2     4    611   3578    108
     2     4    613   3581    107
     2     4    615   3584    106
     2     4    617   3588    105
     2     4    619   3591    104
     2     4    621   3594    103
     2     4    623   3598    102
     2     4    625   3601    101
     2     4    627   3604    100
     2     4    629   3608     99
     2     4    631   3611     98
     2     4    633   3614     97
     2     4    635   3618     96
     2     4    637   3622     95
     2     4    639   3624     94
     2     4    641   3627     93
     2     4    643   3630     92
     2     4    646   3633     91
     2     4    648   3636     90
     2     4    650   3640     89
     2     4    652   3643     88
     2     4    655   3646     87
     2     4    657   3649     86
     2     4    659   3652     85
     2     4    662   3655     84
     2     4    664   3658     83
     2     4    666   3661     82
     2     4    668   3664     81
     2     4    671   3667     80
     2     4    673   3671     79
     2     4    675   3674     78
     2     4    678   3677     77
     2     4    680   3680     76
     2     4    682   3683     75
     2     4    682   3687     74
     2     4    682   3691     73
     2     4    682   3694     72
     2     4    687   3700     71
     2     4    690   3705     70
     2     4    693   3709     69
     2     4    696   3714     68
     2     4    700   3718     67
     2     4    703   3723     66
     2     4    706   3727     65
     2     4    709   3732     64
     2     4    712   3736     63
     2     4    715   3741     62
     2     4    718   3746     61
     2     4    721   3750     60
     2     4    724   3755     59
     2     4    726   3760     58
     2     4    729   3765     57
     2     4    732   3769     56
     2     4    735   3774     55
     2     4    738   3779     54
     2     4    741   3783     53
     2     4    744   3787     52
     2     4    747   3793     51
     2     4    750   3797     50
     2     4    753   3802     49
     2     4    756   3807     48
     2     4    759   3811     47
     2     4    762   3816     46
     2     4    764   3821     45
     2     4    767   3826     44
     2     4    770   3830     43
     2     4    773   3835     42
     2     4    776   3840     41
     2     4    779   3845     40
     2     4    782   3849     39
     2     4    785   3854     38
     2     4    788   3858     37
     2     4    791   3863     36
     2     4    794   3868     35
     2     4    797   3872     34
     2     4    800   3877     33
     2     4    803   3881     32
     2     4    806   3886     31
     2     4    809   3891     30
     2     4    812   3895     29
     2     4    815   3900     28
     2     4    818   3905     27
     2     4    821   3909     26
     2     4    824   3914     25
     2     4    827   3919     24
     2     4    830   3923     23
     2     4    833   3928     22
     2     4    836   3933     21
     2     4    839   3937     20
     2     4    842   3942     19
     2     4    846   3948     18
