# Supplementary material for: Mechanical design principles of a mitotic spindle
Source: eLife. 2014 Dec 18;3:e03398. doi: 10.7554/eLife.03398 (PMC4290452; doi:10.7554/eLife.03398)
Supplement: Source Code 1. — Compressed plain text files containing raw data, scripts and analysis code. The directory ‘EM_analysis’ includes microtubule coordinates for eleven fission yeast spindles that were reconstructed using ET, in addition to MATLAB (The MathWorks inc.) programs for performing geometric analysis on the spindles' architecture. Scripts used to perform analyses of live-cell fluorescent imaging of fission yeast mitosis are included in the directory, ‘LM_analysis’. The directory, ‘simulation_configs’ contains Cytosim configuration files for simulations of yeast spindles buckling under compressive force. DOI: http://dx.doi.org/10.7554/eLife.03398.026 [file elife03398s001.zip › data_and_code/EM_analysis/spindle_coords/wild_type/new_wt5.txt]

     1     1    955   2416     23
     1     1    960   2426     24
     1     1    965   2435     25
     1     1    970   2445     26
     1     1    975   2455     27
     1     1    980   2465     28
     1     1    985   2474     29
     1     1    990   2484     30
     1     1    995   2494     31
     1     1   1000   2503     32
     1     1   1005   2513     33
     1     1   1010   2522     34
     1     1   1015   2532     35
     1     1   1021   2542     36
     1     1   1026   2551     37
     1     1   1031   2561     38
     1     1   1037   2570     39
     1     1   1042   2580     40
     1     1   1047   2589     41
     1     1   1053   2599     42
     1     1   1058   2608     43
     1     1   1065   2620     44
     1     1   1069   2627     45
     1     1   1075   2636     46
     1     1   1081   2646     47
     1     1   1086   2655     48
     1     1   1092   2664     49
     1     1   1098   2673     50
     1     1   1104   2683     51
     1     1   1109   2692     52
     1     1   1115   2701     53
     1     1   1121   2710     54
     1     1   1124   2717     55
     1     1   1130   2725     56
     1     1   1134   2731     57
     1     1   1137   2738     58
     1     1   1141   2744     59
     1     1   1145   2750     60
     1     1   1149   2756     61
     1     1   1153   2763     62
     1     1   1157   2769     63
     1     1   1161   2775     64
     1     1   1164   2781     65
     1     1   1168   2788     66
     1     1   1170   2791     67
     1     1   1178   2800     68
     1     1   1182   2807     69
     1     1   1187   2813     70
     1     1   1192   2819     71
     1     1   1197   2826     72
     1     1   1202   2832     73
     1     1   1207   2838     74
     1     1   1212   2845     75
     1     1   1217   2851     76
     1     1   1222   2858     77
     1     1   1227   2864     78
     1     1   1231   2870     79
     1     1   1236   2877     80
     1     1   1241   2883     81
     1     1   1246   2889     82
     1     1   1251   2896     83
     1     1   1256   2902     84
     1     1   1260   2907     85
     1     1   1263   2912     86
     1     1   1267   2917     87
     1     1   1271   2922     88
     1     1   1274   2927     89
     1     1   1278   2932     90
     1     1   1282   2937     91
     1     1   1285   2942     92
     1     1   1289   2947     93
     1     1   1293   2952     94
     1     1   1296   2957     95
     1     1   1300   2961     96
     1     1   1304   2966     97
     1     1   1307   2971     98
     1     1   1311   2976     99
     1     1   1315   2982    100
     1     1   1318   2986    101
     1     1   1322   2991    102
     1     1   1326   2996    103
     1     1   1330   3001    104
     1     1   1333   3006    105
     1     1   1337   3011    106
     1     1   1341   3015    107
     1     1   1345   3020    108
     1     1   1349   3025    109
     1     1   1352   3030    110
     1     1   1356   3035    111
     1     1   1360   3040    112
     1     1   1364   3045    113
     1     1   1367   3050    114
     1     1   1371   3054    115
     1     1   1375   3059    116
     1     1   1378   3063    117
     1     1   1383   3069    118
     1     1   1387   3073    119
     1     1   1391   3078    120
     1     1   1396   3083    121
     1     1   1400   3087    122
     1     1   1404   3092    123
     1     1   1408   3096    124
     1     1   1412   3101    125
     1     1   1416   3106    126
     1     1   1421   3110    127
     1     1   1425   3115    128
     1     1   1429   3119    129
     1     1   1433   3124    130
     1     1   1437   3129    131
     1     1   1441   3133    132
     1     1   1446   3138    133
     1     1   1448   3141    134
     1     1   1454   3147    135
     1     1   1458   3152    136
     1     1   1462   3156    137
     1     1   1466   3161    138
     1     1   1471   3166    139
     1     1   1475   3170    140
     1     1   1479   3175    141
     1     1   1483   3179    142
     1     1   1487   3184    143
     1     1   1491   3189    144
     1     1   1495   3193    145
     1     1   1500   3198    146
     1     1   1504   3203    147
     1     1   1508   3207    148
     1     1   1512   3212    149
     1     1   1514   3214    150
     1     2    760   2324     92
     1     2    793   2375     93
     1     2    835   2441     94
     1     2    842   2451     95
     1     2    852   2465     96
     1     2    862   2479     97
     1     2    872   2493     98
     1     2    882   2507     99
     1     2    892   2521    100
     1     2    905   2539    101
     1     2    912   2550    102
     1     2    921   2564    103
     1     2    931   2578    104
     1     2    940   2593    105
     1     2    950   2607    106
     1     2    960   2622    107
     1     2    969   2636    108
     1     2    975   2645    109
     1     2    983   2655    110
     1     2    988   2663    111
     1     2    993   2670    112
     1     2    999   2678    113
     1     2   1004   2685    114
     1     2   1010   2692    115
     1     2   1015   2700    116
     1     2   1020   2707    117
     1     2   1026   2715    118
     1     2   1031   2722    119
     1     2   1037   2729    120
     1     2   1042   2737    121
     1     2   1047   2743    122
     1     2   1053   2752    123
     1     2   1059   2759    124
     1     2   1065   2766    125
     1     2   1070   2773    126
     1     2   1076   2781    127
     1     2   1082   2788    128
     1     2   1087   2795    129
     1     2   1093   2802    130
     1     2   1099   2810    131
     1     2   1104   2817    132
     1     2   1110   2824    133
     1     2   1115   2831    134
     1     2   1122   2840    135
     1     2   1127   2846    136
     1     2   1133   2853    137
     1     2   1138   2860    138
     1     2   1144   2867    139
     1     2   1150   2875    140
     1     2   1156   2882    141
     1     2   1161   2889    142
     1     2   1170   2899    143
     1     2   1177   2907    144
     1     2   1189   2921    145
     1     2   1202   2934    146
     1     2   1214   2948    147
     1     2   1227   2961    148
     1     2   1239   2975    149
     1     2   1250   2987    150
     1     2   1253   2993    151
     1     2   1255   2998    152
     1     2   1257   3003    153
     1     2   1259   3008    154
     1     2   1261   3013    155
     1     2   1264   3018    156
     1     2   1269   3023    157
     1     2   1274   3029    158
     1     2   1280   3035    159
     1     2   1285   3041    160
     1     2   1290   3046    161
     1     2   1298   3055    162
     1     2   1301   3058    163
     1     2   1307   3064    164
     1     2   1312   3070    165
     1     2   1318   3075    166
     1     2   1323   3081    167
     1     2   1328   3087    168
     1     2   1334   3093    169
     1     2   1339   3098    170
     1     2   1345   3104    171
     1     2   1350   3110    172
     1     2   1355   3116    173
     1     2   1361   3122    174
     1     2   1366   3127    175
     1     2   1374   3136    176
     1     2   1377   3139    177
     1     2   1383   3144    178
     1     2   1389   3149    179
     1     2   1395   3155    180
     1     2   1401   3160    181
     1     2   1406   3165    182
     1     2   1413   3171    183
     1     2   1418   3176    184
     1     2   1424   3182    185
     1     2   1430   3187    186
     1     2   1436   3193    187
     1     3   1404   3073    156
     1     3   1413   3083    157
     1     3   1421   3092    158
     1     3   1430   3100    159
     1     3   1438   3109    160
     1     3   1446   3118    161
     1     3   1451   3124    162
     1     3   1462   3136    163
     1     3   1469   3145    164
     1     3   1477   3154    165
     1     3   1485   3163    166
     1     3   1493   3172    167
     1     3   1497   3178    168
     1     3   1508   3190    169
     1     3   1516   3199    170
     1     3   1524   3208    171
     1     3   1532   3217    172
     1     3   1539   3227    173
     1     3   1545   3232    174
     1     4   1560   3234    152
     1     4   1547   3220    152
     1     4   1534   3206    151
     1     4   1524   3197    150
     1     4   1510   3185    149
     1     4   1497   3173    148
     1     4   1484   3161    147
     1     4   1471   3149    146
     1     4   1457   3137    145
     1     4   1444   3125    144
     1     4   1431   3113    143
     1     4   1412   3097    142
     1     4   1409   3094    141
     1     4   1405   3090    140
     1     4   1400   3086    139
     1     4   1396   3081    138
     1     4   1392   3077    137
     1     4   1387   3073    136
     1     4   1383   3068    135
     1     4   1378   3064    134
     1     4   1374   3060    133
     1     4   1369   3056    132
     1     4   1365   3051    131
     1     4   1360   3047    130
     1     4   1356   3043    129
     1     4   1351   3038    128
     1     4   1347   3034    127
     1     4   1342   3030    126
     1     4   1338   3025    125
     1     4   1333   3021    124
     1     4   1329   3017    123
     1     4   1324   3012    122
     1     4   1320   3008    121
     1     4   1316   3004    120
     1     4   1311   2999    119
     1     4   1307   2995    118
     1     4   1303   2990    117
     1     4   1298   2986    116
     1     4   1294   2981    115
     1     4   1290   2977    114
     1     4   1285   2973    113
     1     4   1281   2968    112
     1     4   1276   2964    111
     1     4   1272   2959    110
     1     4   1268   2955    109
     1     4   1263   2951    108
     1     4   1261   2948    107
     1     4   1253   2940    106
     1     4   1248   2934    105
     1     4   1242   2928    104
     1     4   1237   2922    103
     1     4   1232   2916    102
     1     4   1226   2911    101
     1     4   1221   2905    100
     1     4   1216   2899     99
     1     4   1210   2893     98
     1     4   1205   2887     97
     1     4   1199   2882     96
     1     4   1197   2879     95
     1     4   1189   2870     94
     1     4   1183   2864     93
     1     4   1178   2858     92
     1     4   1173   2852     91
     1     4   1167   2846     90
     1     4   1162   2840     89
     1     4   1157   2835     88
     1     4   1151   2829     87
     1     4   1146   2823     86
     1     4   1141   2817     85
     1     4   1137   2812     84
     1     4   1133   2808     83
     1     4   1129   2804     82
     1     4   1126   2801     81
     1     4   1123   2797     80
     1     4   1120   2794     79
     1     4   1116   2790     78
     1     4   1113   2787     77
     1     4   1110   2783     76
     1     4   1107   2779     75
     1     4   1103   2776     74
     1     4   1100   2772     73
     1     4   1097   2769     72
     1     4   1094   2765     71
     1     4   1090   2762     70
     1     4   1087   2758     69
     1     4   1079   2748     68
     1     4   1070   2737     67
     1     4   1062   2727     66
     1     4   1053   2716     65
     1     4   1045   2706     64
     1     4   1038   2697     63
     1     4   1030   2684     62
     1     4   1023   2672     61
     1     4   1016   2661     60
     1     4   1009   2650     59
     1     4   1002   2638     58
     1     4    992   2622     57
     1     4    988   2615     56
     1     4    982   2603     55
     1     4    976   2591     54
     1     4    969   2579     53
     1     4    963   2567     52
     1     4    957   2555     51
     1     4    951   2543     50
     1     4    948   2537     49
     1     4    940   2518     48
     1     4    934   2505     47
     1     4    929   2493     46
     1     4    923   2480     45
     1     4    918   2467     44
     1     4    913   2455     43
     1     4    908   2443     42
     1     4    903   2429     41
     1     4    898   2416     40
     1     4    893   2403     39
     1     4    888   2390     38
     1     4    883   2377     37
     1     4    878   2364     36
     1     4    872   2346     35
     1     4    847   2244     36
     1     4    841   2203     37
     1     4    832   2143     38
     1     4    830   2079     39
     1     4    829   2036     40
     1     4    834   1922     41
     1     4    837   1883     42
     1     4    846   1792     43
     1     4    854   1748     44
     1     4    872   1647     45
     1     4    874   1638     46
     1     4    878   1621     47
     1     4    882   1605     48
     1     4    886   1588     49
     1     4    889   1571     50
     1     4    893   1554     51
     1     4    897   1537     52
     1     4    899   1526     53
     1     4    907   1504     54
     1     4    912   1487     55
     1     4    917   1470     56
     1     4    923   1454     57
     1     4    928   1437     58
     1     4    936   1414     59
     1     4    938   1404     60
     1     4    943   1387     61
     1     4    947   1370     62
     1     4    952   1354     63
     1     4    956   1337     64
     1     4    960   1321     65
     1     5   1295   3114    159
     1     5   1304   3121    160
     1     5   1314   3128    161
     1     5   1323   3135    162
     1     5   1333   3142    163
     1     5   1343   3149    164
     1     5   1352   3156    165
     1     5   1362   3163    166
     1     5   1372   3171    167
     1     5   1381   3178    168
     1     5   1391   3185    169
     1     5   1401   3192    170
     1     5   1410   3199    171
     1     5   1420   3205    172
     1     5   1431   3212    173
     1     5   1441   3218    174
     1     5   1449   3224    175
     1     6   1153   2818     36
     1     6   1158   2823     37
     1     6   1163   2828     38
     1     6   1168   2833     39
     1     6   1173   2837     40
     1     6   1178   2842     41
     1     6   1183   2847     42
     1     6   1188   2852     43
     1     6   1193   2857     44
     1     6   1198   2862     45
     1     6   1203   2867     46
     1     6   1210   2874     47
     1     6   1212   2876     48
     1     6   1217   2881     49
     1     6   1222   2886     50
     1     6   1227   2891     51
     1     6   1232   2896     52
     1     6   1237   2901     53
     1     6   1242   2906     54
     1     6   1247   2910     55
     1     6   1252   2915     56
     1     6   1257   2920     57
     1     6   1262   2925     58
     1     6   1267   2930     59
     1     6   1270   2933     60
     1     6   1276   2940     61
     1     6   1281   2945     62
     1     6   1286   2950     63
     1     6   1291   2955     64
     1     6   1296   2960     65
     1     6   1300   2965     66
     1     6   1305   2970     67
     1     6   1310   2975     68
     1     6   1315   2980     69
     1     6   1319   2985     70
     1     6   1322   2988     71
     1     6   1332   2996     72
     1     6   1339   3001     73
     1     6   1347   3006     74
     1     6   1354   3012     75
     1     6   1361   3017     76
     1     6   1368   3022     77
     1     6   1375   3028     78
     1     6   1382   3033     79
     1     6   1389   3039     80
     1     6   1397   3044     81
     1     6   1404   3049     82
     1     6   1411   3055     83
     1     6   1418   3060     84
     1     6   1423   3065     85
     1     6   1427   3069     86
     1     6   1432   3074     87
     1     6   1436   3079     88
     1     6   1441   3083     89
     1     6   1445   3088     90
     1     6   1450   3093     91
     1     6   1454   3097     92
     1     6   1459   3102     93
     1     6   1463   3107     94
     1     6   1468   3111     95
     1     6   1473   3116     96
     1     6   1477   3121     97
     1     6   1480   3124     98
     1     6   1486   3130     99
     1     6   1491   3134    100
     1     6   1495   3139    101
     1     6   1500   3144    102
     1     6   1505   3148    103
     1     6   1509   3153    104
     1     6   1514   3157    105
     1     6   1518   3162    106
     1     6   1523   3167    107
     1     6   1528   3171    108
     1     6   1532   3176    109
     1     6   1537   3181    110
     1     6   1541   3185    111
     1     6   1547   3191    112
     1     6   1551   3194    113
     1     6   1555   3199    114
     1     6   1560   3204    115
     1     6   1565   3208    116
     1     6   1569   3213    117
     1     6   1574   3217    118
     1     6   1578   3222    119
     1     6   1583   3226    120
     1     6   1588   3231    121
     1     6   1592   3236    122
     1     6   1597   3240    123
     1     6   1602   3245    124
     1     6   1607   3250    125
     1     7   1576   3224    146
     1     7   1565   3210    147
     1     7   1555   3197    148
     1     7   1545   3182    149
     1     7   1534   3166    150
     1     7   1506   3135    151
     1     7   1475   3101    152
     1     7   1445   3066    153
     1     7   1414   3032    154
     1     7   1383   2998    155
     1     7   1353   2964    156
     1     7   1347   2958    157
     1     7   1342   2952    158
     1     7   1336   2945    159
     1     7   1330   2939    160
     1     7   1324   2933    161
     1     7   1316   2924    162
     1     7   1313   2921    163
     1     7   1307   2914    164
     1     7   1301   2908    165
     1     7   1295   2902    166
     1     7   1290   2896    167
     1     7   1284   2890    168
     1     7   1275   2881    169
     1     7   1272   2877    170
     1     7   1267   2871    171
     1     7   1262   2864    172
     1     7   1256   2857    173
     1     7   1251   2851    174
     1     7   1246   2844    175
     1     7   1240   2838    176
     1     7   1233   2829    177
     1     7   1229   2825    178
     1     7   1224   2818    179
     1     7   1217   2809    180
     1     8   1565   3079    189
     1     8   1562   3089    190
     1     8   1559   3097    191
     1     8   1557   3105    192
     1     8   1554   3113    193
     1     8   1552   3121    194
     1     8   1548   3129    195
     1     8   1545   3137    196
     1     8   1542   3145    197
     1     8   1538   3153    198
     1     8   1535   3160    199
     1     8   1532   3169    200
     1     8   1529   3176    201
     1     8   1525   3184    202
     1     8   1522   3192    203
     1     8   1519   3199    204
     1     8   1516   3207    205
     1     8   1512   3217    206
     1     9   1363   3038    190
     1     9   1410   3077    190
     1     9   1460   3121    189
     1     9   1507   3159    189
     1    10   1025   2742     39
     1    10   1031   2748     40
     1    10   1037   2754     41
     1    10   1043   2760     42
     1    10   1049   2766     43
     1    10   1055   2772     44
     1    10   1060   2779     45
     1    10   1066   2785     46
     1    10   1072   2791     47
     1    10   1078   2797     48
     1    10   1084   2803     49
     1    10   1090   2809     50
     1    10   1096   2815     51
     1    10   1099   2819     52
     1    10   1108   2827     53
     1    10   1114   2832     54
     1    10   1121   2838     55
     1    10   1127   2844     56
     1    10   1133   2849     57
     1    10   1139   2855     58
     1    10   1146   2861     59
     1    10   1152   2867     60
     1    10   1158   2872     61
     1    10   1164   2878     62
     1    10   1171   2884     63
     1    10   1177   2889     64
     1    10   1183   2895     65
     1    10   1189   2901     66
     1    10   1195   2906     67
     1    10   1201   2912     68
     1    10   1208   2918     69
     1    10   1214   2923     70
     1    10   1220   2929     71
     1    10   1226   2934     72
     1    10   1232   2940     73
     1    10   1238   2946     74
     1    10   1245   2951     75
     1    10   1251   2957     76
     1    10   1257   2963     77
     1    10   1263   2968     78
     1    10   1269   2974     79
     1    10   1275   2979     80
     1    10   1282   2985     81
     1    10   1288   2991     82
     1    10   1294   2996     83
     1    10   1300   3002     84
     1    10   1306   3008     85
     1    10   1312   3014     86
     1    10   1318   3020     87
     1    10   1324   3026     88
     1    10   1330   3032     89
     1    10   1336   3038     90
     1    10   1342   3044     91
     1    10   1348   3050     92
     1    10   1352   3054     93
     1    10   1360   3062     94
     1    10   1366   3068     95
     1    10   1372   3074     96
     1    10   1378   3080     97
     1    10   1384   3086     98
     1    10   1390   3092     99
     1    10   1396   3098    100
     1    10   1402   3104    101
     1    10   1407   3109    102
     1    10   1414   3116    103
     1    10   1420   3122    104
     1    10   1426   3128    105
     1    10   1432   3135    106
     1    10   1438   3141    107
     1    10   1444   3147    108
     1    10   1450   3153    109
     1    10   1456   3159    110
     1    10   1462   3165    111
     1    10   1468   3171    112
     1    10   1474   3176    113
     1    10   1480   3182    114
     1    10   1487   3188    115
     1    10   1493   3194    116
     1    10   1499   3200    117
     1    10   1506   3206    118
     1    10   1512   3212    119
     1    10   1518   3217    120
     1    10   1524   3223    121
     1    10   1531   3229    122
     1    10   1537   3235    123
     1    10   1543   3241    124
     1    10   1550   3247    125
     1    10   1558   3254    126
     1    11   1475   3268    153
     1    11   1458   3253    152
     1    11   1434   3230    151
     1    11   1427   3221    150
     1    11   1420   3213    149
     1    11   1413   3205    148
     1    11   1406   3196    147
     1    11   1399   3188    146
     1    11   1392   3180    145
     1    11   1385   3171    144
     1    11   1378   3164    143
     1    11   1375   3160    142
     1    11   1372   3158    141
     1    11   1368   3155    140
     1    11   1365   3152    139
     1    11   1362   3149    138
     1    11   1358   3146    137
     1    11   1355   3143    136
     1    11   1352   3140    135
     1    11   1349   3137    134
     1    11   1345   3134    133
     1    11   1342   3132    132
     1    11   1339   3129    131
     1    11   1335   3126    130
     1    11   1332   3123    129
     1    11   1329   3120    128
     1    11   1325   3117    127
     1    11   1322   3114    126
     1    11   1318   3111    125
     1    11   1316   3108    124
     1    11   1313   3105    123
     1    11   1309   3102    122
     1    11   1306   3099    121
     1    11   1303   3096    120
     1    11   1300   3093    119
     1    11   1297   3090    118
     1    11   1293   3087    117
     1    11   1290   3084    116
     1    11   1287   3082    115
     1    11   1284   3079    114
     1    11   1281   3076    113
     1    11   1277   3073    112
     1    11   1274   3070    111
     1    11   1271   3067    110
     1    11   1268   3064    109
     1    11   1265   3061    108
     1    11   1261   3058    107
     1    11   1260   3056    106
     1    11   1253   3050    105
     1    11   1249   3045    104
     1    11   1245   3041    103
     1    11   1240   3036    102
     1    11   1236   3032    101
     1    11   1231   3028    100
     1    11   1227   3023     99
     1    11   1223   3019     98
     1    11   1218   3014     97
     1    11   1214   3010     96
     1    11   1210   3006     95
     1    11   1205   3001     94
     1    11   1201   2997     93
     1    11   1198   2994     92
     1    11   1192   2988     91
     1    11   1188   2983     90
     1    11   1184   2979     89
     1    11   1180   2974     88
     1    11   1176   2969     87
     1    11   1172   2965     86
     1    11   1168   2960     85
     1    11   1164   2956     84
     1    11   1160   2951     83
     1    11   1156   2946     82
     1    11   1151   2942     81
     1    11   1147   2937     80
     1    11   1144   2934     79
     1    11   1138   2929     78
     1    11   1133   2924     77
     1    11   1128   2920     76
     1    11   1123   2916     75
     1    11   1119   2912     74
     1    11   1114   2908     73
     1    11   1109   2904     72
     1    11   1104   2900     71
     1    11   1099   2896     70
     1    11   1094   2892     69
     1    11   1088   2887     68
     1    11   1083   2881     67
     1    11   1076   2874     66
     1    11   1069   2866     65
     1    11   1063   2859     64
     1    11   1056   2852     63
     1    11   1049   2844     62
     1    11   1044   2839     61
     1    11   1036   2829     60
     1    11   1030   2822     59
     1    11   1023   2814     58
     1    11   1017   2806     57
     1    11   1011   2799     56
     1    11   1004   2791     55
     1    11    998   2784     54
     1    11    989   2774     53
     1    11    986   2768     52
     1    11    980   2760     51
     1    11    974   2751     50
     1    11    969   2743     49
     1    11    963   2735     48
     1    11    957   2726     47
     1    11    952   2718     46
     1    11    946   2710     45
     1    11    940   2701     44
     1    11    934   2692     43
     1    11    930   2684     42
     1    11    925   2675     41
     1    11    920   2666     40
     1    11    915   2657     39
     1    11    910   2648     38
     1    11    906   2639     37
     1    11    901   2630     36
     1    11    896   2620     35
     1    11    892   2613     34
     1    11    850   2541     34
     1    11    818   2455     34
     1    11    791   2364     34
     1    11    769   2272     34
     1    11    754   2173     33
     1    11    747   2065     33
     1    11    746   1959     32
     1    11    749   1851     31
     1    11    755   1809     32
     1    11    762   1769     33
     1    11    768   1729     34
     1    11    776   1687     35
     1    11    783   1646     36
     1    11    791   1605     37
     1    11    796   1586     38
     1    11    801   1566     39
     1    11    806   1547     40
     1    11    811   1527     41
     1    11    817   1508     42
     1    11    820   1494     43
     1    11    828   1469     44
     1    11    834   1450     45
     1    11    840   1431     46
     1    11    846   1411     47
     1    11    852   1392     48
     1    11    856   1380     49
     1    11    865   1354     50
     1    11    871   1334     51
     1    11    878   1315     52
     1    11    884   1296     53
     1    11    890   1277     54
     1    11    894   1266     55
     1    11    915   1211     56
     1    11    932   1164     57
     1    12    930   1270     66
     1    12    927   1279     65
     1    12    923   1289     64
     1    12    919   1300     63
     1    12    916   1310     62
     1    12    912   1321     61
     1    12    908   1331     60
     1    12    904   1342     59
     1    12    901   1352     58
     1    12    896   1364     57
     1    12    892   1384     56
     1    12    886   1408     55
     1    12    881   1432     54
     1    12    876   1452     53
     1    12    869   1479     52
     1    12    863   1503     51
     1    12    857   1527     50
     1    12    850   1550     49
     1    12    846   1567     48
     1    12    840   1598     47
     1    12    835   1622     46
     1    12    830   1646     45
     1    12    825   1672     44
     1    12    819   1713     43
     1    12    812   1758     42
     1    12    806   1803     41
     1    12    798   1848     40
     1    12    791   1894     39
     1    12    787   1919     38
     1    12    788   1981     37
     1    12    789   2028     36
     1    12    792   2065     35
     1    12    795   2107     34
     1    12    798   2134     33
     1    12    805   2190     32
     1    12    811   2239     31
     1    12    815   2273     30
     1    12    820   2314     29
     1    12    823   2340     28
     1    12    826   2348     29
     1    12    830   2361     30
     1    12    835   2374     31
     1    12    839   2387     32
     1    12    843   2400     33
     1    12    847   2413     34
     1    12    850   2422     35
     1    12    856   2439     36
     1    12    861   2452     37
     1    12    866   2465     38
     1    12    870   2478     39
     1    12    875   2490     40
     1    12    881   2507     41
     1    12    885   2515     42
     1    12    892   2527     43
     1    12    898   2539     44
     1    12    904   2551     45
     1    12    910   2563     46
     1    12    915   2573     47
     1    12    922   2584     48
     1    12    927   2594     49
     1    12    933   2603     50
     1    12    939   2613     51
     1    12    945   2622     52
     1    12    950   2632     53
     1    12    956   2641     54
     1    12    962   2650     55
     1    12    968   2661     56
     1    12    974   2669     57
     1    12    980   2678     58
     1    12    986   2687     59
     1    12    992   2697     60
     1    12    998   2706     61
     1    12   1004   2715     62
     1    12   1010   2724     63
     1    12   1017   2733     64
     1    12   1022   2741     65
     1    12   1029   2749     66
     1    12   1036   2757     67
     1    12   1043   2764     68
     1    12   1050   2771     69
     1    12   1056   2779     70
     1    12   1063   2786     71
     1    12   1070   2793     72
     1    12   1077   2801     73
     1    12   1083   2808     74
     1    12   1090   2816     75
     1    12   1097   2823     76
     1    12   1104   2830     77
     1    12   1110   2838     78
     1    12   1117   2845     79
     1    12   1124   2852     80
     1    12   1131   2860     81
     1    12   1137   2867     82
     1    12   1144   2874     83
     1    12   1153   2884     84
     1    12   1157   2889     85
     1    12   1163   2895     86
     1    12   1169   2902     87
     1    12   1176   2909     88
     1    12   1182   2916     89
     1    12   1188   2923     90
     1    12   1194   2930     91
     1    12   1200   2936     92
     1    12   1206   2943     93
     1    12   1212   2950     94
     1    12   1219   2957     95
     1    12   1224   2963     96
     1    12   1231   2970     97
     1    12   1238   2977     98
     1    12   1244   2983     99
     1    12   1251   2990    100
     1    12   1257   2996    101
     1    12   1264   3003    102
     1    12   1270   3009    103
     1    12   1277   3016    104
     1    12   1283   3023    105
     1    12   1290   3029    106
     1    12   1296   3036    107
     1    12   1300   3039    108
     1    12   1306   3045    109
     1    12   1310   3050    110
     1    12   1314   3054    111
     1    12   1318   3058    112
     1    12   1322   3062    113
     1    12   1326   3066    114
     1    12   1330   3071    115
     1    12   1334   3075    116
     1    12   1338   3079    117
     1    12   1342   3083    118
     1    12   1346   3087    119
     1    12   1350   3091    120
     1    12   1355   3096    121
     1    12   1359   3100    122
     1    12   1363   3104    123
     1    12   1367   3108    124
     1    12   1371   3112    125
     1    12   1376   3116    126
     1    12   1380   3120    127
     1    12   1384   3124    128
     1    12   1388   3129    129
     1    12   1392   3133    130
     1    12   1397   3137    131
     1    12   1401   3141    132
     1    12   1405   3145    133
     1    12   1409   3149    134
     1    12   1414   3153    135
     1    12   1418   3157    136
     1    12   1424   3163    137
     1    13    728   2362     92
     1    13    750   2397     93
     1    13    771   2431     94
     1    13    784   2452     95
     1    13    816   2500     96
     1    13    843   2541     97
     1    13    862   2568     98
     1    13    896   2618     99
     1    13    909   2634    100
     1    13    935   2667    101
     1    13    954   2691    102
     1    13    962   2702    103
     1    13    969   2710    104
     1    13    976   2719    105
     1    13    983   2728    106
     1    13    989   2736    107
     1    13    996   2745    108
     1    13   1003   2753    109
     1    13   1010   2762    110
     1    13   1016   2770    111
     1    13   1024   2779    112
     1    13   1031   2787    113
     1    13   1038   2795    114
     1    13   1045   2803    115
     1    13   1053   2811    116
     1    13   1060   2819    117
     1    13   1067   2827    118
     1    13   1074   2836    119
     1    13   1082   2844    120
     1    13   1089   2852    121
     1    13   1097   2860    122
     1    13   1104   2868    123
     1    13   1112   2876    124
     1    13   1119   2884    125
     1    13   1127   2892    126
     1    13   1134   2900    127
     1    13   1142   2907    128
     1    13   1149   2915    129
     1    13   1157   2923    130
     1    13   1168   2935    131
     1    13   1172   2939    132
     1    13   1180   2947    133
     1    13   1188   2955    134
     1    13   1196   2962    135
     1    13   1203   2970    136
     1    13   1211   2978    137
     1    13   1219   2985    138
     1    13   1227   2993    139
     1    13   1235   3001    140
     1    13   1242   3008    141
     1    13   1251   3017    142
     1    13   1264   3030    143
     1    13   1278   3044    144
     1    13   1292   3058    145
     1    13   1306   3073    146
     1    13   1317   3084    147
     1    14   1358   3074    165
     1    14   1354   3068    164
     1    14   1350   3064    163
     1    14   1347   3061    162
     1    14   1343   3057    161
     1    14   1341   3054    160
     1    14   1336   3049    159
     1    14   1333   3044    158
     1    14   1330   3040    157
     1    14   1326   3036    156
     1    14   1324   3033    155
     1    14   1315   3023    154
     1    14   1309   3016    153
     1    14   1302   3008    152
     1    14   1295   3000    151
     1    14   1288   2992    150
     1    14   1281   2984    149
     1    14   1276   2978    148
     1    14   1270   2973    147
     1    14   1266   2969    146
     1    14   1262   2965    145
     1    14   1257   2961    144
     1    14   1253   2957    143
     1    14   1249   2952    142
     1    14   1244   2948    141
     1    14   1240   2944    140
     1    14   1236   2940    139
     1    14   1232   2936    138
     1    14   1227   2932    137
     1    14   1223   2928    136
     1    14   1219   2924    135
     1    14   1214   2920    134
     1    14   1210   2915    133
     1    14   1206   2911    132
     1    14   1203   2906    131
     1    14   1199   2902    130
     1    14   1195   2898    129
     1    14   1191   2893    128
     1    14   1187   2889    127
     1    14   1183   2885    126
     1    14   1179   2880    125
     1    14   1175   2876    124
     1    14   1171   2871    123
     1    14   1167   2867    122
     1    14   1163   2863    121
     1    14   1160   2858    120
     1    14   1156   2854    119
     1    14   1152   2849    118
     1    14   1148   2846    117
     1    14   1144   2841    116
     1    14   1140   2836    115
     1    14   1136   2832    114
     1    14   1132   2828    113
     1    14   1128   2823    112
     1    14   1124   2819    111
     1    14   1120   2815    110
     1    14   1116   2810    109
     1    14   1112   2806    108
     1    14   1108   2801    107
     1    14   1105   2797    106
     1    14   1101   2793    105
     1    14   1097   2788    104
     1    14   1093   2784    103
     1    14   1089   2780    102
     1    14   1085   2775    101
     1    14   1078   2766    100
     1    14   1071   2756     99
     1    14   1064   2746     98
     1    14   1057   2737     97
     1    14   1050   2727     96
     1    14   1043   2717     95
     1    14   1036   2707     94
     1    14   1029   2698     93
     1    14   1023   2689     92
     1    14   1017   2682     91
     1    14   1012   2676     90
     1    14   1007   2670     89
     1    14   1001   2664     88
     1    14    996   2657     87
     1    14    991   2651     86
     1    14    985   2645     85
     1    14    980   2639     84
     1    14    975   2632     83
     1    14    969   2626     82
     1    14    964   2620     81
     1    14    959   2614     80
     1    14    953   2608     79
     1    14    948   2601     78
     1    14    943   2595     77
     1    14    937   2589     76
     1    14    932   2583     75
     1    14    927   2576     74
     1    14    921   2570     73
     1    14    916   2564     72
     1    14    911   2558     71
     1    14    905   2552     70
     1    14    900   2545     69
     1    14    895   2539     68
     1    14    890   2533     67
     1    14    879   2505     66
     1    14    868   2477     65
     1    14    853   2437     64
     1    14    848   2420     63
     1    14    839   2390     62
     1    14    831   2361     61
     1    14    822   2331     60
     1    14    815   2302     59
     1    14    808   2272     58
     1    14    801   2242     57
     1    14    795   2215     56
     1    14    792   2187     57
     1    14    789   2157     58
     1    14    785   2122     59
     1    14    783   2097     60
     1    14    782   2066     61
     1    14    780   2023     62
     1    14    779   2005     63
     1    14    779   1974     64
     1    14    779   1943     65
     1    14    779   1918     66
     1    14    784   1826     67
     1    14    797   1722     67
     1    14    799   1702     68
     1    14    803   1673     69
     1    14    807   1643     70
     1    14    809   1627     71
     1    14    835   1351     75
     1    14    844   1318     76
     1    14    850   1294     77
     1    14    856   1271     78
     1    14    860   1253     79
     1    14    870   1224     80
     1    14    878   1201     81
     1    14    889   1169     82
     1    14    893   1155     83
     1    14    899   1131     84
     1    14    906   1108     85
     1    14    911   1088     86
     1    14    921   1062     87
     1    14    929   1039     88
     1    14    938   1016     89
     1    14    945    996     90
     2     1   1033   1310     44
     2     1   1036   1290     45
     2     1   1039   1270     46
     2     1   1042   1251     47
     2     1   1045   1227     48
     2     1   1048   1211     49
     2     1   1051   1191     50
     2     1   1053   1171     51
     2     1   1056   1151     52
     2     1   1058   1137     53
     2     1   1062   1112     54
     2     1   1065   1092     55
     2     1   1068   1072     56
     2     1   1070   1052     57
     2     1   1072   1039     58
     2     2    777   1918      7
     2     2    780   1898      8
     2     2    784   1879      9
     2     2    787   1859     10
     2     2    789   1847     11
     2     2    794   1819     12
     2     2    797   1799     13
     2     2    800   1780     14
     2     2    804   1760     15
     2     2    805   1749     16
     2     2    810   1720     17
     2     2    813   1701     18
     2     2    817   1681     19
     2     2    820   1661     20
     2     2    824   1637     21
     2     2    828   1622     22
     2     2    833   1602     23
     2     2    838   1583     24
     2     2    843   1563     25
     2     2    848   1544     26
     2     2    853   1524     27
     2     2    856   1513     28
     2     2    864   1486     29
     2     2    870   1466     30
     2     2    875   1447     31
     2     2    881   1428     32
     2     2    887   1408     33
     2     2    893   1389     34
     2     2    896   1378     35
     2     2    905   1350     36
     2     2    911   1331     37
     2     2    917   1312     38
     2     2    924   1292     39
     2     2    930   1273     40
     2     2    936   1254     41
     2     2    943   1233     42
     2     2    983   1127     41
     2     2   1025   1016     40
     2     2   1064    912     39
     2     3    855   1788     12
     2     3    856   1776     13
     2     3    858   1764     14
     2     3    859   1752     15
     2     3    860   1740     16
     2     3    861   1728     17
     2     3    863   1716     18
     2     3    864   1704     19
     2     3    866   1692     20
     2     3    867   1680     21
     2     3    869   1668     22
     2     3    870   1657     23
     2     3    872   1645     24
     2     3    873   1633     25
     2     3    875   1621     26
     2     3    876   1612     27
     2     3    878   1597     28
     2     3    880   1585     29
     2     3    882   1573     30
     2     3    884   1562     31
     2     3    886   1550     32
     2     3    888   1538     33
     2     3    890   1526     34
     2     3    893   1511     35
     2     3    897   1497     36
     2     3    900   1482     37
     2     3    904   1468     38
     2     3    908   1453     39
     2     3    912   1437     40
     2     3    915   1424     41
     2     3    918   1409     42
     2     3    921   1394     43
     2     3    924   1380     44
     2     3    927   1365     45
     2     3    931   1348     46
     2     3    934   1336     47
     2     3    938   1321     48
     2     3    942   1307     49
     2     3    946   1292     50
     2     3    950   1278     51
     2     3    954   1263     52
     2     3    957   1252     53
     2     3    962   1234     54
     2     3    966   1219     55
     2     3    971   1205     56
     2     3    975   1190     57
     2     3    979   1176     58
     2     3    983   1161     59
     2     3    986   1153     60
     2     3    992   1132     61
     2     3    997   1118     62
     2     3   1001   1104     63
     2     3   1006   1089     64
     2     3   1010   1075     65
     2     3   1016   1056     66
     2     3   1043    972     66
     2     3   1071    886     66
     2     4   1090    812     80
     2     4   1051    938     80
     2     4   1011   1064     80
     2     4    999   1103     79
     2     4    987   1142     78
     2     4    974   1181     77
     2     4    967   1205     76
     2     4    920   1594     68
     2     4    916   1614     67
     2     4    912   1634     66
     2     4    908   1654     65
     2     4    903   1674     64
     2     4    901   1694     63
     2     4    898   1713     62
     2     4    895   1733     61
     2     4    892   1753     60
     2     4    890   1773     59
     2     4    887   1790     58
     2     4    886   1813     57
     2     4    884   1833     56
     2     4    882   1853     55
     2     4    881   1873     54
     2     4    879   1894     53
     2     4    873   1987     52
     2     4    870   2069     52
     2     4    871   2140     51
     2     5   1074    763     75
     2     5   1039    855     75
     2     5   1007    953     75
     2     5    975   1039     75
     2     5    949   1118     75
     2     5    921   1196     75
     2     5    909   1241     75
     2     5    897   1323     74
     2     5    886   1405     73
     2     5    874   1486     72
     2     5    862   1568     71
     2     5    851   1650     70
     2     5    843   1699     69
     2     5    839   1733     68
     2     5    836   1757     67
     2     5    833   1781     66
     2     5    831   1800     65
     2     5    828   1830     64
     2     5    826   1854     63
     2     5    823   1879     62
     2     5    822   1899     61
     2     5    821   2005     61
     2     5    826   2110     61
     2     5    837   2212     61
     2     5    855   2308     61
     2     5    860   2324     62
     2     5    865   2343     63
     2     5    871   2363     64
     2     5    879   2389     65
     2     5    883   2401     66
     2     5    889   2420     67
     2     5    896   2439     68
     2     5    905   2466     69
     2     6    861   2670     18
     2     6    835   2589     17
     2     6    823   2556     16
     2     6    803   2500     15
     2     6    787   2440     14
     2     6    776   2399     13
     2     6    752   2294     12
     2     6    744   2249     13
     2     6    738   2220     14
     2     6    733   2192     15
     2     6    729   2160     16
     2     6    725   2130     17
     2     6    718   2086     18
     2     6    717   2070     19
     2     6    716   2039     20
     2     6    714   2009     21
     2     6    711   1971     22
     2     6    712   1948     23
     2     6    713   1917     24
     2     6    713   1886     25
     2     6    714   1851     26
     2     6    717   1823     27
     2     6    721   1791     28
     2     6    725   1759     29
     2     6    730   1722     30
     2     6    734   1695     31
     2     6    740   1663     32
     2     6    746   1631     33
     2     6    753   1591     34
     2     6    760   1566     35
     2     6    768   1533     36
     2     6    777   1500     37
     2     6    788   1457     38
     2     6    791   1448     39
     2     6    796   1436     40
     2     6    800   1423     41
     2     6    805   1411     42
     2     6    809   1398     43
     2     6    814   1385     44
     2     6    819   1373     45
     2     6    823   1360     46
     2     6    830   1341     47
     2     6    832   1335     48
     2     6    837   1322     49
     2     6    842   1310     50
     2     6    847   1297     51
     2     6    852   1285     52
     2     6    857   1272     53
     2     6    862   1259     54
     2     6    867   1247     55
     2     6    872   1234     56
     2     6    877   1222     57
     2     6    880   1214     58
     2     6    887   1197     59
     2     6    893   1185     60
     2     6    898   1172     61
     2     6    903   1160     62
     2     6    909   1147     63
     2     6    914   1135     64
     2     6    919   1122     65
     2     6    925   1110     66
     2     6    930   1098     67
     2     6    936   1084     68
     2     6    986    991     67
     2     6   1022    912     67
     2     7    820   2118     77
     2     7    824   2041     78
     2     7    827   1998     79
     2     7    831   1954     80
     2     7    839   1863     81
     2     7    843   1817     82
     2     7    849   1755     83
     2     7    859   1665     83
     2     7    872   1566     83
     2     7    888   1460     83
     2     7    893   1437     84
     2     7    897   1413     85
     2     7    901   1389     86
     2     7    906   1365     87
     2     7    910   1345     88
     2     7    915   1318     89
     2     7    920   1294     90
     2     7    925   1270     91
     2     7    929   1246     92
     2     7    933   1229     93
     2     7    956   1122     93
     2     7    984   1018     93
     2     7   1006    919     93
     2     7   1031    819     93
     2     8    956   1368     97
     2     8    961   1338     98
     2     8    966   1309     99
     2     8    971   1279    100
     2     8    976   1249    101
     2     8    980   1219    102
     2     8    985   1183    103
     2     8    990   1160    104
     2     8    995   1130    105
     2     8   1001   1101    106
     2     8   1004   1083    107
     2     8   1012   1041    108
     2     8   1017   1012    109
     2     8   1023    981    110
     2     8   1028    952    111
     2     8   1032    923    112
     2     8   1037    893    113
     2     8   1040    871    114
     2     8   1045    833    115
     2     8   1049    803    116
     2     8   1053    771    117
     2     9   1026    824    126
     2     9   1021    838    125
     2     9   1016    853    124
     2     9   1012    867    123
     2     9   1007    881    122
     2     9   1002    896    121
     2     9    997    910    120
     2     9    993    924    119
     2     9    988    938    118
     2     9    983    953    117
     2     9    978    967    116
     2     9    974    981    115
     2     9    969    996    114
     2     9    964   1010    113
     2     9    959   1024    112
     2     9    955   1039    111
     2     9    951   1050    110
     2     9    941   1085    109
     2     9    932   1114    108
     2     9    924   1143    107
     2     9    918   1161    106
     2     9    907   1200    105
     2     9    898   1229    104
     2     9    885   1272    103
     2     9    881   1287    102
     2     9    872   1316    101
     2     9    863   1345    100
     2     9    851   1382     99
     2     9    846   1402     98
     2     9    838   1431     97
     2     9    829   1460     96
     2     9    821   1491     95
     2     9    814   1519     94
     2     9    807   1548     93
     2     9    800   1577     92
     2     9    795   1599     91
     2     9    784   1635     90
     2     9    779   1650     89
     2    10    960    860     91
     2    10    953    879     92
     2    10    946    898     93
     2    10    939    917     94
     2    10    932    936     95
     2    10    928    945     96
     2    10    918    974     97
     2    10    911    992     98
     2    10    904   1011     99
     2    10    896   1034    100
     2    10    890   1049    101
     2    10    882   1068    102
     2    10    875   1087    103
     2    10    868   1106    104
     2    10    860   1125    105
     2    10    846   1162    106
     2    10    831   1202    107
     2    10    816   1238    108
     2    10    797   1286    109
     2    10    791   1300    110
     2    10    783   1318    111
     2    10    776   1337    112
     2    10    768   1355    113
     2    10    759   1377    114
     2    10    753   1393    115
     2    10    745   1411    116
     2    10    738   1430    117
     2    10    730   1448    118
     2    10    720   1473    119
     2    10    715   1485    120
     2    10    708   1504    121
     2    10    701   1523    122
     2    10    694   1542    123
     2    10    687   1560    124
     2    10    682   1575    125
     2    11    930    884    108
     2    11    885    992    109
     2    11    839   1101    110
     2    11    832   1120    109
     2    11    823   1142    108
     2    11    815   1165    107
     2    11    806   1188    106
     2    11    798   1209    105
     2    11    789   1233    104
     2    11    780   1256    103
     2    11    771   1279    102
     2    11    763   1302    101
     2    11    757   1317    100
     2    11    746   1347     99
     2    11    738   1370     98
     2    11    730   1393     97
     2    11    719   1424     96
     2    11    687   1516     97
     2    11    675   1560     98
     2    11    658   1618     99
     2    12    920    877    131
     2    12    921    892    131
     2    12    922    909    131
     2    12    923    926    131
     2    13    955   2818     63
     2    13    920   2737     62
     2    13    908   2707     61
     2    13    882   2647     60
     2    13    861   2595     59
     2    13    845   2552     58
     2    13    817   2481     57
     2    13    806   2452     56
     2    13    773   2335     55
     2    13    767   2303     54
     2    13    749   2213     53
     2    13    744   2169     54
     2    13    740   2139     55
     2    13    738   2119     56
     2    13    737   2054     58
     2    13    736   1983     60
     2    13    740   1903     59
     2    13    746   1821     58
     2    13    757   1730     56
     2    13    850   1192     73
     2    13    865   1133     73
     2    13    893   1055     73
     2    13    917    985     73
     2    13    945    915     73
     2    13    974    845     73
     3     1    988    840    126
     3     1    980    863    125
     3     1    972    886    124
     3     1    963    909    123
     3     1    959    921    122
     3     1    947    955    121
     3     1    939    978    120
     3     1    927   1010    119
     3     1    923   1024    118
     3     1    915   1047    117
     3     1    907   1070    116
     3     1    896   1102    115
     3     1    892   1116    114
     3     1    884   1139    113
     3     1    876   1162    112
     3     1    868   1185    111
     3     1    863   1201    110
     3     1    853   1231    109
     3     1    845   1254    108
     3     1    837   1277    107
     3     1    830   1300    106
     3     1    825   1315    105
     3     1    821   1329    104
     3     1    816   1343    103
     3     1    812   1358    102
     3     1    807   1372    101
     3     1    803   1386    100
     3     1    799   1400     99
     3     1    795   1411     98
     3     1    790   1429     97
     3     1    786   1444     96
     3     1    782   1458     95
     3     1    778   1473     94
     3     1    774   1487     93
     3     1    769   1501     92
     3     1    765   1516     91
     3     1    763   1523     90
     3     1    758   1545     89
     3     1    755   1560     88
     3     1    752   1575     87
     3     1    749   1589     86
     3     1    745   1604     85
     3     1    742   1619     84
     3     1    738   1636     83
     3     1    736   1648     82
     3     1    734   1663     81
     3     1    732   1678     80
     3     1    730   1693     79
     3     1    728   1708     78
     3     1    725   1723     77
     3     1    723   1740     76
     3     1    714   1827     75
     3     1    718   1929     74
     3     1    729   2021     73
     3     1    741   2110     72
     3     1    755   2185     71
     3     1    766   2242     70
     3     1    781   2282     69
     3     1    792   2331     68
     3     1    799   2378     69
     3     1    814   2444     70
     3     1    828   2503     71
     3     1    852   2562     72
     3     1    860   2580     74
     3     1    867   2590     75
     3     1    878   2602     76
     3     1    888   2610     77
     3     1    899   2624     78
     3     1    911   2633     79
     3     1    920   2646     80
     3     1    932   2656     81
     3     1    942   2667     82
     3     1    953   2675     83
     3     1    967   2690     84
     3     1    981   2701     85
     3     1    992   2715     86
     3     1   1003   2728     87
     3     1   1014   2742     88
     3     1   1021   2751     89
     3     1   1037   2768     90
     3     1   1049   2781     91
     3     1   1060   2793     92
     3     1   1072   2806     93
     3     1   1082   2817     94
     3     1   1088   2824     95
     3     1   1094   2831     96
     3     1   1099   2837     97
     3     1   1105   2844     98
     3     1   1110   2850     99
     3     1   1116   2856    100
     3     1   1121   2863    101
     3     1   1129   2872    102
     3     1   1133   2875    103
     3     1   1139   2881    104
     3     1   1145   2887    105
     3     1   1151   2893    106
     3     1   1158   2898    107
     3     1   1164   2904    108
     3     1   1170   2910    109
     3     1   1176   2916    110
     3     1   1183   2921    111
     3     1   1189   2927    112
     3     1   1195   2933    113
     3     1   1201   2939    114
     3     1   1207   2945    115
     3     1   1213   2951    116
     3     1   1219   2957    117
     3     1   1225   2963    118
     3     1   1231   2969    119
     3     1   1239   2977    120
     3     1   1242   2980    121
     3     1   1246   2984    122
     3     1   1251   2989    123
     3     1   1255   2993    124
     3     1   1259   2997    125
     3     1   1264   3001    126
     3     1   1268   3006    127
     3     1   1273   3010    128
     3     1   1277   3014    129
     3     1   1282   3019    130
     3     1   1286   3023    131
     3     1   1290   3027    132
     3     1   1295   3031    133
     3     1   1299   3036    134
     3     1   1303   3039    135
     3     1   1308   3044    136
     3     1   1313   3048    137
     3     1   1318   3052    138
     3     1   1322   3056    139
     3     1   1327   3060    140
     3     1   1332   3064    141
     3     1   1336   3068    142
     3     1   1341   3072    143
     3     1   1346   3076    144
     3     1   1350   3080    145
     3     1   1355   3084    146
     3     1   1360   3088    147
     3     1   1365   3092    148
     3     1   1369   3096    149
     3     1   1376   3102    150
     3     1   1382   3108    151
     3     1   1389   3114    152
     3     1   1395   3119    153
     3     1   1402   3125    154
     3     1   1408   3131    155
     3     1   1415   3137    156
     3     1   1421   3142    157
     3     1   1429   3149    158
     3     1   1432   3153    159
     3     1   1436   3157    160
     3     1   1439   3161    161
     3     1   1443   3165    162
     3     1   1447   3169    163
     3     1   1451   3173    164
     3     1   1454   3177    165
     3     1   1458   3181    166
     3     1   1464   3187    167
     3     1   1466   3189    168
     3     1   1470   3193    169
     3     1   1474   3197    170
     3     1   1477   3201    171
     3     1   1481   3205    172
     3     1   1485   3209    173
     3     1   1489   3213    174
     3     1   1493   3217    175
     3     1   1497   3221    176
     3     1   1501   3225    177
     3     1   1504   3229    178
     3     1   1508   3233    179
     3     1   1512   3237    180
     3     1   1516   3241    181
     3     1   1520   3245    182
     3     1   1524   3249    183
     3     1   1527   3252    184
