# Supplementary material for: Mechanical design principles of a mitotic spindle
Source: eLife. 2014 Dec 18;3:e03398. doi: 10.7554/eLife.03398 (PMC4290452; doi:10.7554/eLife.03398)
Supplement: Source Code 1. — Compressed plain text files containing raw data, scripts and analysis code. The directory ‘EM_analysis’ includes microtubule coordinates for eleven fission yeast spindles that were reconstructed using ET, in addition to MATLAB (The MathWorks inc.) programs for performing geometric analysis on the spindles' architecture. Scripts used to perform analyses of live-cell fluorescent imaging of fission yeast mitosis are included in the directory, ‘LM_analysis’. The directory, ‘simulation_configs’ contains Cytosim configuration files for simulations of yeast spindles buckling under compressive force. DOI: http://dx.doi.org/10.7554/eLife.03398.026 [file elife03398s001.zip › data_and_code/EM_analysis/spindle_coords/wild_type/new_wt6.txt]

     1     1    500   3323    198
     1     1    514   3300    197
     1     1    527   3279    196
     1     1    534   3268    195
     1     1    553   3241    194
     1     1    566   3222    193
     1     1    580   3202    192
     1     1    598   3176    191
     1     1    607   3164    190
     1     1    620   3145    189
     1     1    634   3126    188
     1     1    647   3107    187
     1     1    664   3082    186
     1     1    674   3069    185
     1     1    688   3051    184
     1     1    702   3032    183
     1     1    716   3013    182
     1     1    731   2993    181
     1     1    745   2977    180
     1     1    760   2960    179
     1     1    775   2943    178
     1     1    790   2926    177
     1     1    801   2913    176
     1     1    821   2891    175
     1     1    837   2874    174
     1     1    852   2857    173
     1     1    870   2837    172
     1     1    876   2832    171
     1     1    883   2825    170
     1     1    890   2818    169
     1     1    897   2811    168
     1     1    904   2804    167
     1     1    911   2797    166
     1     1    918   2791    165
     1     1    927   2782    164
     1     1    932   2777    163
     1     1    940   2770    162
     1     1    948   2764    161
     1     1    955   2757    160
     1     1    963   2751    159
     1     1    970   2744    158
     1     1    978   2738    157
     1     1    985   2731    156
     1     1    990   2727    155
     1     1   1000   2718    154
     1     1   1008   2711    153
     1     1   1015   2705    152
     1     1   1023   2698    151
     1     1   1030   2691    150
     1     1   1038   2685    149
     1     1   1045   2678    148
     1     1   1050   2674    147
     1     1   1060   2665    146
     1     1   1067   2658    145
     1     1   1075   2652    144
     1     1   1082   2645    143
     1     1   1090   2638    142
     1     1   1097   2632    141
     1     1   1104   2625    140
     1     1   1110   2622    139
     1     1   1115   2620    138
     1     1   1120   2617    137
     1     1   1123   2615    136
     1     1   1132   2607    135
     1     1   1138   2602    134
     1     1   1147   2593    133
     1     1   1151   2590    132
     1     1   1157   2585    131
     1     1   1164   2580    130
     1     1   1170   2575    129
     1     1   1177   2570    128
     1     1   1183   2565    127
     1     1   1190   2559    126
     1     1   1196   2555    125
     1     1   1200   2551    124
     1     1   1204   2547    123
     1     1   1209   2543    122
     1     1   1213   2540    121
     1     1   1217   2536    120
     1     1   1221   2532    119
     1     1   1225   2528    118
     1     1   1229   2525    117
     1     1   1234   2521    116
     1     1   1238   2517    115
     1     1   1242   2514    114
     1     1   1247   2511    113
     1     1   1251   2507    112
     1     1   1256   2504    111
     1     1   1260   2501    110
     1     1   1265   2497    109
     1     1   1269   2494    108
     1     1   1274   2491    107
     1     1   1278   2487    106
     1     1   1285   2482    105
     1     1   1288   2480    104
     1     1   1294   2474    103
     1     1   1301   2468    102
     1     1   1307   2463    101
     1     1   1313   2457    100
     1     1   1319   2451     99
     1     1   1325   2446     98
     1     1   1329   2442     97
     1     1   1338   2434     96
     1     1   1344   2429     95
     1     1   1350   2423     94
     1     1   1356   2418     93
     1     1   1362   2412     92
     1     1   1369   2406     91
     1     1   1375   2401     90
     1     1   1381   2395     89
     1     1   1386   2389     88
     1     1   1392   2383     87
     1     1   1398   2376     86
     1     1   1403   2370     85
     1     1   1409   2364     84
     1     1   1413   2360     83
     1     1   1420   2352     82
     1     1   1426   2346     81
     1     1   1431   2339     80
     1     1   1437   2333     79
     1     1   1442   2327     78
     1     1   1450   2318     77
     1     1   1453   2314     76
     1     1   1459   2308     75
     1     1   1464   2302     74
     1     1   1469   2296     73
     1     1   1475   2289     72
     1     1   1480   2283     71
     1     1   1486   2277     70
     1     1   1491   2271     69
     1     1   1497   2264     68
     1     1   1502   2258     67
     1     1   1508   2252     66
     1     1   1513   2246     65
     1     1   1521   2237     64
     1     1   1524   2233     63
     1     1   1530   2227     62
     1     1   1535   2220     61
     1     1   1540   2214     60
     1     1   1545   2207     59
     1     1   1551   2201     58
     1     1   1553   2198     57
     1     1   1560   2184     56
     1     1   1564   2175     55
     1     1   1569   2166     54
     1     1   1573   2157     53
     1     1   1577   2148     52
     1     1   1582   2139     51
     1     1   1586   2130     50
     1     1   1591   2122     49
     1     1   1597   2115     48
     1     1   1602   2107     47
     1     1   1608   2100     46
     1     1   1613   2093     45
     1     1   1617   2087     44
     1     1   1621   2081     43
     1     1   1625   2075     42
     1     1   1629   2069     41
     1     1   1633   2063     40
     1     1   1637   2057     39
     1     1   1640   2051     38
     1     1   1643   2047     37
     1     1   1648   2039     36
     1     1   1651   2033     35
     1     1   1655   2027     34
     1     1   1659   2021     33
     1     1   1662   2015     32
     1     1   1666   2009     31
     1     1   1671   2001     30
     1     1   1673   1997     29
     1     1   1676   1991     28
     1     1   1679   1985     27
     1     1   1682   1978     26
     1     1   1684   1972     25
     1     1   1687   1966     24
     1     1   1690   1960     23
     1     1   1693   1954     22
     1     1   1696   1947     21
     1     1   1698   1941     20
     1     1   1701   1934     19
     1     1   1703   1928     18
     1     1   1705   1921     17
     1     1   1708   1915     16
     1     1   1710   1910     15
     1     1   1727   1858     15
     1     1   1741   1807     15
     1     1   1743   1795     14
     1     1   1745   1785     13
     1     1   1747   1775     12
     1     1   1748   1765     11
     1     1   1751   1754     10
     1     1   1751   1744      9
     1     1   1751   1734      8
     1     1   1752   1723      7
     1     1   1752   1713      6
     1     1   1753   1701      5
     1     1   1753   1692      4
     1     1   1754   1682      3
     1     1   1755   1672      2
     1     1   1755   1661      1
     1     1   1756   1651      0
     1     1   1751   1570      0
     1     1   1732   1447      0
     1     1   1717   1358      0
     1     1   1692   1291      0
     1     1   1664   1240      0
     1     1   1639   1205      0
     1     1   1636   1200      1
     1     1   1634   1195      2
     1     1   1631   1190      3
     1     1   1629   1185      4
     1     1   1626   1180      5
     1     1   1624   1174      6
     1     1   1621   1169      7
     1     1   1619   1164      8
     1     1   1616   1159      9
     1     1   1614   1154     10
     1     1   1611   1149     11
     1     1   1609   1144     12
     1     1   1606   1139     13
     1     1   1604   1134     14
     1     1   1602   1128     15
     1     1   1599   1123     16
     1     1   1597   1118     17
     1     1   1594   1113     18
     1     1   1592   1108     19
     1     1   1589   1103     20
     1     1   1587   1098     21
     1     1   1584   1093     22
     1     1   1582   1087     23
     1     1   1579   1082     24
     1     1   1577   1077     25
     1     1   1574   1072     26
     1     1   1572   1067     27
     1     1   1569   1062     28
     1     1   1567   1057     29
     1     1   1564   1052     30
     1     1   1562   1047     31
     1     1   1560   1041     32
     1     1   1557   1036     33
     1     1   1555   1031     34
     1     1   1552   1026     35
     1     1   1550   1021     36
     1     1   1547   1016     37
     1     1   1545   1011     38
     1     1   1542   1006     39
     1     1   1540   1000     40
     1     1   1537    995     41
     1     1   1535    990     42
     1     1   1532    985     43
     1     1   1530    980     44
     1     1   1527    975     45
     1     1   1525    970     46
     1     1   1522    965     47
     1     1   1520    960     48
     1     1   1518    954     49
     1     1   1515    949     50
     1     1   1513    944     51
     1     1   1510    939     52
     1     1   1508    934     53
     1     1   1505    929     54
     1     1   1503    924     55
     1     1   1500    919     56
     1     1   1498    914     57
     1     1   1495    908     58
     1     1   1493    903     59
     1     1   1489    896     60
     1     1   1488    894     61
     1     1   1486    891     62
     1     1   1484    888     63
     1     1   1482    884     64
     1     1   1480    881     65
     1     1   1479    878     66
     1     1   1477    875     67
     1     1   1475    871     68
     1     1   1473    868     69
     1     1   1471    865     70
     1     1   1469    862     71
     1     1   1467    858     72
     1     1   1464    854     73
     1     1   1462    850     74
     1     1   1460    847     75
     1     1   1457    843     76
     1     1   1455    840     77
     1     1   1453    836     78
     1     1   1450    832     79
     1     1   1448    829     80
     1     1   1446    825     81
     1     1   1443    821     82
     1     1   1441    818     83
     1     1   1439    815     84
     1     1   1437    810     85
     1     1   1434    806     86
     1     1   1432    803     87
     1     1   1430    799     88
     1     1   1428    795     89
     1     1   1426    791     90
     1     1   1424    788     91
     1     1   1422    784     92
     1     1   1419    780     93
     1     1   1417    776     94
     1     1   1415    773     95
     1     1   1413    769     96
     1     1   1411    766     97
     1     1   1408    761     98
     1     1   1406    756     99
     1     1   1403    752    100
     1     1   1401    748    101
     1     1   1398    743    102
     1     1   1396    739    103
     1     1   1393    735    104
     1     1   1390    731    105
     1     1   1388    726    106
     1     1   1386    722    107
     1     1   1384    720    108
     1     1   1383    717    109
     1     1   1382    715    110
     1     1   1381    712    111
     1     1   1380    710    112
     1     1   1378    707    113
     1     1   1377    705    114
     1     1   1376    702    115
     1     1   1375    700    116
     1     1   1374    697    117
     1     1   1372    695    118
     1     1   1371    693    119
     1     1   1370    690    120
     1     1   1369    688    121
     1     1   1368    685    122
     1     1   1367    683    123
     1     1   1365    680    124
     1     1   1364    678    125
     1     1   1363    675    126
     1     1   1362    673    127
     1     1   1361    670    128
     1     1   1359    668    129
     1     1   1358    665    130
     1     1   1357    663    131
     1     1   1356    660    132
     1     1   1355    658    133
     1     1   1353    656    134
     1     1   1352    653    135
     1     1   1351    651    136
     1     1   1350    648    137
     1     1   1349    646    138
     1     1   1348    643    139
     1     1   1346    641    140
     1     1   1345    638    141
     1     1   1344    636    142
     1     1   1343    633    143
     1     1   1342    631    144
     1     1   1340    628    145
     1     1   1339    626    146
     1     1   1338    623    147
     1     1   1337    621    148
     1     1   1336    619    149
     1     1   1334    616    150
     1     1   1333    614    151
     1     1   1332    611    152
     1     1   1331    609    153
     1     1   1330    606    154
     1     1   1329    604    155
     1     1   1327    601    156
     1     1   1326    599    157
     1     1   1325    596    158
     1     1   1324    594    159
     1     1   1323    591    160
     1     1   1321    589    161
     1     1   1320    586    162
     1     1   1319    584    163
     1     1   1316    576    162
     1     1   1312    568    161
     1     1   1309    560    160
     1     1   1306    552    159
     1     1   1302    544    158
     1     2    787   4291    273
     1     2    781   4282    272
     1     2    771   4268    271
     1     2    760   4254    270
     1     2    750   4240    269
     1     2    735   4219    268
     1     2    730   4211    267
     1     2    720   4197    266
     1     2    711   4183    265
     1     2    701   4168    264
     1     2    691   4154    263
     1     2    682   4139    262
     1     2    672   4125    261
     1     2    663   4111    260
     1     2    622   4036    259
     1     2    597   3991    258
     1     2    555   3865    257
     1     2    547   3832    256
     1     2    526   3745    255
     1     2    521   3701    254
     1     2    513   3630    253
     1     2    514   3575    252
     1     2    516   3526    251
     1     2    526   3426    250
     1     2    528   3418    249
     1     2    531   3403    248
     1     2    535   3387    247
     1     2    539   3372    246
     1     2    543   3357    245
     1     2    546   3342    244
     1     2    548   3334    243
     1     2    555   3312    242
     1     2    560   3298    241
     1     2    564   3283    240
     1     2    569   3268    239
     1     2    576   3247    238
     1     2    579   3240    237
     1     2    586   3226    236
     1     2    592   3212    235
     1     2    598   3199    234
     1     2    605   3185    233
     1     2    610   3175    232
     1     2    625   3148    231
     1     2    638   3127    230
     1     2    650   3105    229
     1     2    661   3088    228
     1     2    676   3063    227
     1     2    689   3042    226
     1     2    702   3021    225
     1     2    714   3002    224
     1     2    729   2981    223
     1     2    744   2961    222
     1     2    758   2941    221
     1     2    772   2920    220
     1     2    787   2907    219
     1     2    802   2894    218
     1     2    817   2881    217
     1     2    832   2867    216
     1     2    848   2854    215
     1     2    854   2848    214
     1     2    860   2841    213
     1     2    866   2835    212
     1     2    872   2829    211
     1     2    878   2823    210
     1     2    884   2816    209
     1     2    890   2810    208
     1     2    895   2805    207
     1     2    902   2798    206
     1     2    909   2792    205
     1     2    915   2786    204
     1     2    921   2781    203
     1     2    928   2775    202
     1     2    934   2769    201
     1     2    943   2761    200
     1     2    947   2757    199
     1     2    954   2752    198
     1     2    960   2746    197
     1     2    967   2741    196
     1     2    974   2735    195
     1     2    980   2730    194
     1     2    987   2724    193
     1     2    997   2716    192
     1     2   1000   2713    191
     1     2   1007   2707    190
     1     2   1013   2701    189
     1     2   1020   2695    188
     1     2   1026   2690    187
     1     2   1032   2684    186
     1     2   1039   2678    185
     1     2   1047   2671    184
     1     2   1052   2667    183
     1     2   1059   2661    182
     1     2   1065   2656    181
     1     2   1072   2650    180
     1     2   1079   2645    179
     1     2   1085   2639    178
     1     2   1092   2634    177
     1     2   1097   2629    176
     1     2   1106   2623    175
     1     2   1113   2618    174
     1     2   1120   2613    173
     1     2   1127   2608    172
     1     2   1134   2603    171
     1     2   1141   2597    170
     1     2   1151   2590    169
     1     2   1155   2587    168
     1     2   1162   2581    167
     1     2   1168   2576    166
     1     2   1175   2570    165
     1     2   1182   2565    164
     1     2   1188   2559    163
     1     2   1195   2554    162
     1     2   1199   2551    161
     1     2   1209   2543    160
     1     2   1215   2538    159
     1     2   1222   2532    158
     1     2   1229   2527    157
     1     2   1236   2522    156
     1     2   1243   2516    155
     1     2   1248   2512    154
     1     2   1256   2505    153
     1     2   1263   2500    152
     1     2   1270   2495    151
     1     2   1277   2489    150
     1     2   1283   2484    149
     1     2   1290   2478    148
     1     2   1296   2474    147
     1     2   1303   2467    146
     1     2   1310   2461    145
     1     2   1316   2455    144
     1     2   1322   2449    143
     1     2   1329   2444    142
     1     2   1335   2438    141
     1     2   1341   2432    140
     1     2   1346   2428    139
     1     2   1350   2423    138
     1     2   1354   2419    137
     1     2   1358   2415    136
     1     2   1361   2412    135
     1     2   1367   2407    134
     1     2   1372   2403    133
     1     2   1378   2398    132
     1     2   1383   2394    131
     1     2   1388   2390    130
     1     2   1393   2386    129
     1     2   1396   2384    128
     1     2   1402   2378    127
     1     2   1406   2375    126
     1     2   1410   2371    125
     1     2   1414   2367    124
     1     2   1418   2364    123
     1     2   1422   2360    122
     1     2   1425   2356    121
     1     2   1429   2353    120
     1     2   1433   2349    119
     1     2   1437   2345    118
     1     2   1440   2343    117
     1     2   1445   2338    116
     1     2   1449   2334    115
     1     2   1453   2330    114
     1     2   1456   2327    113
     1     2   1460   2323    112
     1     2   1464   2319    111
     1     2   1468   2315    110
     1     2   1472   2312    109
     1     2   1476   2308    108
     1     2   1479   2304    107
     1     2   1483   2300    106
     1     2   1487   2297    105
     1     2   1490   2294    104
     1     2   1494   2289    103
     1     2   1498   2285    102
     1     2   1502   2281    101
     1     2   1505   2277    100
     1     2   1509   2274     99
     1     2   1513   2270     98
     1     2   1517   2266     97
     1     2   1520   2262     96
     1     2   1524   2258     95
     1     2   1528   2254     94
     1     2   1531   2250     93
     1     2   1535   2247     92
     1     2   1539   2240     91
     1     2   1544   2234     90
     1     2   1549   2228     89
     1     2   1553   2222     88
     1     2   1558   2216     87
     1     2   1562   2209     86
     1     2   1567   2203     85
     1     2   1572   2197     84
     1     2   1576   2191     83
     1     2   1581   2184     82
     1     2   1585   2178     81
     1     2   1590   2172     80
     1     2   1594   2166     79
     1     2   1599   2160     78
     1     2   1603   2153     77
     1     2   1608   2147     76
     1     2   1612   2141     75
     1     2   1617   2135     74
     1     2   1623   2126     73
     1     2   1625   2122     72
     1     2   1629   2115     71
     1     2   1633   2108     70
     1     2   1636   2102     69
     1     2   1640   2095     68
     1     2   1644   2088     67
     1     2   1648   2082     66
     1     2   1651   2075     65
     1     2   1654   2069     64
     1     2   1659   2062     63
     1     2   1662   2055     62
     1     2   1666   2048     61
     1     2   1669   2041     60
     1     2   1673   2035     59
     1     2   1677   2028     58
     1     2   1680   2021     57
     1     2   1684   2014     56
     1     2   1690   2000     55
     1     2   1696   1987     54
     1     2   1700   1975     53
     1     2   1703   1969     52
     1     2   1705   1964     51
     1     2   1707   1959     50
     1     2   1710   1954     49
     1     2   1712   1949     48
     1     2   1714   1944     47
     1     2   1716   1939     46
     1     2   1718   1934     45
     1     2   1720   1929     44
     1     2   1723   1924     43
     1     2   1725   1919     42
     1     2   1727   1911     41
     1     2   1730   1903     40
     1     2   1733   1894     39
     1     2   1735   1886     38
     1     2   1738   1877     37
     1     2   1741   1869     36
     1     2   1743   1861     35
     1     2   1745   1856     34
     1     2   1748   1844     33
     1     2   1749   1836     32
     1     2   1751   1827     31
     1     2   1753   1819     30
     1     2   1755   1810     29
     1     2   1757   1802     28
     1     2   1759   1793     27
     1     2   1760   1785     26
     1     2   1761   1777     25
     1     2   1762   1769     24
     1     2   1763   1760     23
     1     2   1764   1752     22
     1     2   1765   1744     21
     1     2   1766   1734     20
     1     2   1767   1727     19
     1     2   1767   1719     18
     1     2   1768   1711     17
     1     2   1769   1702     16
     1     2   1769   1694     15
     1     2   1770   1686     14
     1     2   1771   1678     13
     1     2   1769   1647     12
     1     2   1767   1616     11
     1     2   1765   1590     10
     1     2   1763   1557      9
     1     2   1758   1534      8
     1     2   1752   1506      7
     1     2   1738   1454      7
     1     2   1714   1380      7
     1     2   1685   1312      7
     1     2   1640   1252      7
     1     2   1637   1246      8
     1     2   1634   1240      9
     1     2   1631   1234     10
     1     2   1628   1229     11
     1     2   1625   1223     12
     1     2   1622   1217     13
     1     2   1619   1211     14
     1     2   1616   1205     15
     1     2   1613   1199     16
     1     2   1610   1194     17
     1     2   1607   1188     18
     1     2   1604   1182     19
     1     2   1601   1176     20
     1     2   1598   1170     21
     1     2   1595   1164     22
     1     2   1592   1158     23
     1     2   1589   1153     24
     1     2   1586   1147     25
     1     2   1583   1141     26
     1     2   1580   1135     27
     1     2   1577   1129     28
     1     2   1574   1123     29
     1     2   1571   1118     30
     1     2   1568   1112     31
     1     2   1565   1106     32
     1     2   1562   1100     33
     1     2   1559   1094     34
     1     2   1556   1088     35
     1     2   1553   1082     36
     1     2   1549   1077     37
     1     2   1546   1071     38
     1     2   1543   1065     39
     1     2   1540   1059     40
     1     2   1537   1053     41
     1     2   1534   1047     42
     1     2   1531   1042     43
     1     2   1528   1036     44
     1     2   1525   1030     45
     1     2   1522   1024     46
     1     2   1519   1018     47
     1     2   1516   1012     48
     1     2   1513   1006     49
     1     2   1510   1001     50
     1     2   1507    995     51
     1     2   1504    989     52
     1     2   1501    983     53
     1     2   1498    977     54
     1     2   1495    971     55
     1     2   1492    966     56
     1     2   1489    960     57
     1     2   1486    954     58
     1     2   1483    948     59
     1     2   1480    942     60
     1     2   1477    936     61
     1     2   1474    930     62
     1     2   1471    925     63
     1     2   1468    919     64
     1     2   1465    913     65
     1     2   1461    905     66
     1     2   1460    902     67
     1     2   1457    898     68
     1     2   1454    894     69
     1     2   1452    890     70
     1     2   1449    885     71
     1     2   1447    881     72
     1     2   1444    877     73
     1     2   1441    872     74
     1     2   1439    868     75
     1     2   1436    864     76
     1     2   1434    860     77
     1     2   1431    855     78
     1     2   1428    851     79
     1     2   1426    847     80
     1     2   1424    844     81
     1     2   1422    840     82
     1     2   1420    836     83
     1     2   1418    833     84
     1     2   1416    830     85
     1     2   1414    827     86
     1     2   1412    823     87
     1     2   1410    820     88
     1     2   1408    817     89
     1     2   1406    814     90
     1     2   1404    810     91
     1     2   1402    807     92
     1     2   1400    804     93
     1     2   1398    801     94
     1     2   1397    799     95
     1     2   1395    794     96
     1     2   1393    791     97
     1     2   1391    787     98
     1     2   1390    784     99
     1     2   1388    781    100
     1     2   1386    777    101
     1     2   1384    774    102
     1     2   1382    771    103
     1     2   1381    767    104
     1     2   1379    764    105
     1     2   1377    761    106
     1     2   1375    757    107
     1     2   1374    754    108
     1     2   1371    750    109
     1     2   1370    747    110
     1     2   1368    744    111
     1     2   1366    741    112
     1     2   1364    737    113
     1     2   1363    734    114
     1     2   1361    731    115
     1     2   1359    728    116
     1     2   1357    724    117
     1     2   1355    721    118
     1     2   1353    718    119
     1     2   1351    714    120
     1     2   1350    711    121
     1     2   1348    708    122
     1     2   1346    705    123
     1     2   1344    701    124
     1     2   1342    699    125
     1     2   1341    696    126
     1     2   1339    694    127
     1     2   1337    692    128
     1     2   1336    689    129
     1     2   1334    687    130
     1     2   1333    684    131
     1     2   1331    682    132
     1     2   1329    679    133
     1     2   1328    677    134
     1     2   1326    674    135
     1     2   1324    672    136
     1     2   1323    669    137
     1     2   1321    667    138
     1     2   1319    663    139
     1     2   1317    660    140
     1     2   1315    656    141
     1     2   1313    653    142
     1     2   1311    649    143
     1     2   1309    645    144
     1     2   1308    642    145
     1     2   1305    638    146
     1     2   1304    634    147
     1     2   1302    630    148
     1     2   1301    626    149
     1     2   1299    623    150
     1     2   1298    619    151
     1     2   1296    615    152
     1     2   1295    611    153
     1     2   1293    607    154
     1     2   1292    603    155
     1     2   1290    598    156
     1     2   1289    596    157
     1     2   1287    592    158
     1     2   1285    588    159
     1     2   1284    584    160
     1     2   1282    581    161
     1     2   1280    577    162
     1     2   1278    573    163
     1     2   1277    569    164
     1     2   1275    566    165
     1     2   1273    562    166
     1     2   1272    558    167
     1     2   1270    555    168
     1     2   1268    551    169
     1     2   1266    547    170
     1     2   1264    543    171
     1     2   1263    540    172
     1     2   1261    536    173
     1     2   1259    532    174
     1     2   1257    529    175
     1     2   1255    525    176
     1     2   1253    521    177
     1     2   1251    518    178
     1     2   1250    514    179
     1     2   1248    510    180
     1     2   1246    507    181
     1     2   1244    503    182
     1     2   1242    499    183
     1     2   1240    495    184
     1     2   1238    492    185
     1     2   1237    488    186
     1     2   1234    483    187
     1     3    844   2967    211
     1     3    853   2959    210
     1     3    860   2951    209
     1     3    868   2944    208
     1     3    875   2937    207
     1     3    882   2930    206
     1     3    890   2922    205
     1     3    896   2917    204
     1     3    905   2908    203
     1     3    912   2901    202
     1     3    920   2894    201
     1     3    927   2887    200
     1     3    935   2880    199
     1     3    942   2872    198
     1     3    953   2862    197
     1     3    974   2840    196
     1     3   1033   2780    195
     1     3   1037   2777    194
     1     3   1043   2772    193
     1     3   1049   2767    192
     1     3   1055   2762    191
     1     3   1061   2757    190
     1     3   1067   2752    189
     1     3   1073   2747    188
     1     3   1080   2742    187
     1     3   1088   2735    186
     1     3   1092   2731    185
     1     3   1098   2726    184
     1     3   1104   2721    183
     1     3   1110   2716    182
     1     3   1116   2710    181
     1     3   1122   2705    180
     1     3   1128   2700    179
     1     3   1134   2695    178
     1     3   1140   2690    177
     1     3   1146   2684    176
     1     3   1152   2679    175
     1     3   1159   2674    174
     1     3   1164   2669    173
     1     3   1170   2663    172
     1     3   1176   2658    171
     1     3   1182   2653    170
     1     3   1188   2647    169
     1     3   1194   2642    168
     1     3   1200   2637    167
     1     3   1206   2631    166
     1     3   1212   2626    165
     1     3   1218   2621    164
     1     3   1224   2615    163
     1     3   1228   2612    162
     1     3   1236   2605    161
     1     3   1242   2599    160
     1     3   1247   2594    159
     1     3   1253   2588    158
     1     3   1259   2583    157
     1     3   1265   2578    156
     1     3   1271   2572    155
     1     3   1277   2567    154
     1     3   1283   2561    153
     1     3   1289   2556    152
     1     3   1295   2550    151
     1     3   1300   2545    150
     1     3   1306   2540    149
     1     3   1312   2534    148
     1     3   1318   2529    147
     1     3   1324   2523    146
     1     3   1330   2518    145
     1     3   1336   2513    144
     1     3   1342   2507    143
     1     3   1348   2502    142
     1     3   1353   2496    141
     1     3   1359   2491    140
     1     3   1368   2481    139
     1     3   1377   2471    138
     1     3   1388   2459    137
     1     3   1393   2454    136
     1     3   1399   2449    135
     1     3   1405   2443    134
     1     3   1411   2437    133
     1     3   1414   2434    132
     1     3   1421   2427    131
     1     3   1426   2422    130
     1     3   1431   2417    129
     1     3   1436   2412    128
     1     3   1441   2407    127
     1     3   1446   2402    126
     1     3   1451   2397    125
     1     3   1456   2392    124
     1     3   1461   2387    123
     1     3   1466   2382    122
     1     3   1471   2377    121
     1     3   1475   2371    120
     1     3   1479   2366    119
     1     3   1484   2361    118
     1     3   1488   2356    117
     1     3   1493   2350    116
     1     3   1497   2345    115
     1     3   1502   2340    114
     1     3   1506   2335    113
     1     3   1510   2329    112
     1     3   1515   2324    111
     1     3   1519   2319    110
     1     3   1524   2314    109
     1     3   1528   2308    108
     1     3   1533   2303    107
     1     3   1537   2298    106
     1     3   1542   2293    105
     1     3   1546   2287    104
     1     3   1551   2282    103
     1     3   1555   2277    102
     1     3   1560   2272    101
     1     3   1565   2265    100
     1     3   1568   2261     99
     1     3   1572   2256     98
     1     3   1576   2250     97
     1     3   1580   2245     96
     1     3   1584   2239     95
     1     3   1588   2234     94
     1     3   1592   2228     93
     1     3   1596   2223     92
     1     3   1600   2217     91
     1     3   1606   2209     90
     1     3   1608   2206     89
     1     3   1611   2201     88
     1     3   1615   2195     87
     1     3   1619   2190     86
     1     3   1623   2184     85
     1     3   1626   2178     84
     1     3   1630   2173     83
     1     3   1634   2167     82
     1     3   1637   2161     81
     1     3   1641   2156     80
     1     3   1644   2150     79
     1     3   1648   2144     78
     1     3   1651   2139     77
     1     3   1655   2133     76
     1     3   1658   2127     75
     1     3   1661   2121     74
     1     3   1665   2116     73
     1     3   1668   2110     72
     1     3   1671   2105     71
     1     3   1674   2098     70
     1     3   1677   2092     69
     1     3   1680   2086     68
     1     3   1682   2080     67
     1     3   1685   2074     66
     1     3   1688   2068     65
     1     3   1690   2061     64
     1     3   1694   2054     63
     1     3   1696   2049     62
     1     3   1699   2044     61
     1     3   1703   2038     60
     1     3   1706   2032     59
     1     3   1709   2026     58
     1     3   1712   2020     57
     1     3   1715   2014     56
     1     3   1719   2002     55
     1     3   1723   1990     54
     1     3   1726   1977     53
     1     3   1730   1965     52
     1     3   1733   1953     51
     1     3   1737   1942     50
     1     3   1740   1932     49
     1     3   1743   1922     48
     1     3   1746   1912     47
     1     3   1749   1901     46
     1     3   1752   1891     45
     1     3   1756   1881     44
     1     3   1759   1871     43
     1     3   1762   1861     42
     1     3   1766   1851     41
     1     3   1767   1845     40
     1     3   1770   1830     39
     1     3   1772   1820     38
     1     3   1774   1809     37
     1     3   1776   1799     36
     1     3   1778   1789     35
     1     3   1779   1778     34
     1     3   1780   1767     33
     1     3   1782   1757     32
     1     3   1783   1747     31
     1     3   1784   1735     30
     1     3   1785   1726     29
     1     3   1786   1716     28
     1     3   1787   1705     27
     1     3   1788   1695     26
     1     3   1788   1685     25
     1     3   1785   1619     24
     1     3   1775   1552     24
     1     3   1761   1485     23
     1     3   1738   1417     23
     1     3   1704   1343     23
     1     3   1662   1275     23
     1     3   1659   1270     24
     1     3   1657   1264     25
     1     3   1655   1258     26
     1     3   1653   1252     27
     1     3   1651   1246     28
     1     3   1649   1240     29
     1     3   1647   1234     30
     1     3   1645   1229     31
     1     3   1642   1223     32
     1     3   1640   1217     33
     1     3   1638   1211     34
     1     3   1636   1205     35
     1     3   1634   1199     36
     1     3   1632   1193     37
     1     3   1630   1187     38
     1     3   1628   1182     39
     1     3   1625   1176     40
     1     3   1623   1170     41
     1     3   1621   1164     42
     1     3   1619   1158     43
     1     3   1617   1152     44
     1     3   1615   1146     45
     1     3   1613   1141     46
     1     3   1611   1135     47
     1     3   1609   1129     48
     1     3   1606   1123     49
     1     3   1604   1117     50
     1     3   1602   1111     51
     1     3   1600   1105     52
     1     3   1598   1100     53
     1     3   1596   1094     54
     1     3   1594   1088     55
     1     3   1592   1082     56
     1     3   1589   1076     57
     1     3   1587   1070     58
     1     3   1585   1064     59
     1     3   1583   1058     60
     1     3   1581   1053     61
     1     3   1579   1047     62
     1     3   1577   1041     63
     1     3   1575   1036     64
     1     3   1572   1031     65
     1     3   1570   1028     66
     1     3   1567   1024     67
     1     3   1565   1020     68
     1     3   1562   1016     69
     1     3   1560   1012     70
     1     3   1557   1009     71
     1     3   1555   1005     72
     1     3   1553   1001     73
     1     3   1550    997     74
     1     3   1548    993     75
     1     3   1545    989     76
     1     3   1543    986     77
     1     3   1540    982     78
     1     3   1538    978     79
     1     3   1535    974     80
     1     3   1533    971     81
     1     3   1530    967     82
     1     3   1528    963     83
     1     3   1525    959     84
     1     3   1523    956     85
     1     3   1520    952     86
     1     3   1518    948     87
     1     3   1514    943     88
     1     3   1513    941     89
     1     3   1510    937     90
     1     3   1508    933     91
     1     3   1505    929     92
     1     3   1502    926     93
     1     3   1500    922     94
     1     3   1497    918     95
     1     3   1495    914     96
     1     3   1492    911     97
     1     3   1490    907     98
     1     3   1487    903     99
     1     3   1484    900    100
     1     3   1483    897    101
     1     3   1479    892    102
     1     3   1476    889    103
     1     3   1474    885    104
     1     3   1471    881    105
     1     3   1468    878    106
     1     3   1466    874    107
     1     3   1463    870    108
     1     3   1460    867    109
     1     3   1458    863    110
     1     3   1455    859    111
     1     3   1452    856    112
     1     3   1450    852    113
     1     3   1447    848    114
     1     3   1444    844    115
     1     3   1441    840    116
     1     3   1439    836    117
     1     3   1436    832    118
     1     3   1433    829    119
     1     3   1431    825    120
     1     3   1428    821    121
     1     3   1425    816    122
     1     3   1423    813    123
     1     3   1420    809    124
     1     3   1418    805    125
     1     3   1415    800    126
     1     3   1413    796    127
     1     3   1411    792    128
     1     3   1408    788    129
     1     3   1406    784    130
     1     3   1404    781    131
     1     3   1404    781    132
     1     3   1403    780    133
     1     3   1403    780    134
     1     3   1403    780    135
     1     3   1403    779    136
     1     3   1402    779    137
     1     3   1402    779    138
     1     3   1400    775    139
     1     3   1397    772    140
     1     3   1395    769    141
     1     3   1392    766    142
     1     3   1390    762    143
     1     3   1387    759    144
     1     3   1385    756    145
     1     3   1382    753    146
     1     3   1380    749    147
     1     3   1377    746    148
     1     3   1374    742    149
     1     3   1372    739    150
     1     3   1370    736    151
     1     3   1367    733    152
     1     3   1365    730    153
     1     3   1362    726    154
     1     3   1360    723    155
     1     3   1357    720    156
     1     3   1355    716    157
     1     3   1352    713    158
     1     3   1350    710    159
     1     3   1347    707    160
     1     3   1345    703    161
     1     3   1343    702    162
     1     3   1340    697    163
     1     3   1337    693    164
     1     3   1335    690    165
     1     3   1333    687    166
     1     3   1330    683    167
     1     3   1328    680    168
     1     3   1326    676    169
     1     3   1323    673    170
     1     3   1321    670    171
     1     3   1318    666    172
     1     3   1316    663    173
     1     3   1313    659    174
     1     3   1311    656    175
     1     3   1309    653    176
     1     3   1307    649    177
     1     3   1305    646    178
     1     3   1302    642    179
     1     3   1300    639    180
     1     3   1298    635    181
     1     3   1296    632    182
     1     3   1293    629    183
     1     3   1291    625    184
     1     3   1289    622    185
     1     3   1286    618    186
     1     3   1284    615    187
     1     3   1282    611    188
     1     3   1280    608    189
     1     3   1278    604    190
     1     3   1275    601    191
     1     3   1273    597    192
     1     3   1271    594    193
     1     3   1269    590    194
     1     3   1267    587    195
     1     3   1265    583    196
     1     3   1262    580    197
     1     3   1260    576    198
     1     3   1258    573    199
     1     3   1256    569    200
     1     3   1254    566    201
     1     3   1252    562    202
     1     3   1250    560    203
     1     3   1247    555    204
     1     3   1245    551    205
     1     3   1243    548    206
     1     3   1241    544    207
     1     3   1239    541    208
     1     3   1237    537    209
     1     3   1235    534    210
     1     3   1233    530    211
     1     3   1230    526    212
     1     3   1228    523    213
     1     3   1226    519    214
     1     4    545   3408    195
     1     4    562   3368    196
     1     4    586   3324    197
     1     4    602   3294    198
     1     4    624   3256    199
     1     4    642   3223    200
     1     4    661   3190    201
     1     4    681   3155    202
     1     4    691   3142    201
     1     4    700   3131    200
     1     4    709   3119    199
     1     4    718   3108    198
     1     4    727   3096    197
     1     4    734   3086    196
     1     4    744   3073    195
     1     4    753   3062    194
     1     4    762   3051    193
     1     4    771   3039    192
     1     4    780   3028    191
     1     4    789   3016    190
     1     4    799   3006    189
     1     4    808   2995    188
     1     4    818   2984    187
     1     4    827   2974    186
     1     4    837   2963    185
     1     4    844   2955    184
     1     4    857   2943    183
     1     4    868   2933    182
     1     4    878   2924    181
     1     4    889   2914    180
     1     4    900   2904    179
     1     4    909   2894    178
     1     4    919   2884    177
     1     4    928   2873    176
     1     4    938   2863    175
     1     4    948   2853    174
     1     4    957   2843    173
     1     4    968   2833    172
     1     4    979   2823    171
     1     4    989   2814    170
     1     4   1000   2804    169
     1     4   1012   2794    168
     1     4   1020   2786    167
     1     4   1030   2778    166
     1     4   1039   2769    165
     1     4   1049   2760    164
     1     4   1063   2748    163
     1     4   1066   2745    162
     1     4   1071   2741    161
     1     4   1076   2736    160
     1     4   1082   2732    159
     1     4   1087   2727    158
     1     4   1092   2723    157
     1     4   1098   2718    156
     1     4   1103   2714    155
     1     4   1108   2709    154
     1     4   1114   2705    153
     1     4   1119   2700    152
     1     4   1123   2697    151
     1     4   1129   2691    150
     1     4   1135   2687    149
     1     4   1140   2682    148
     1     4   1145   2678    147
     1     4   1151   2673    146
     1     4   1156   2669    145
     1     4   1161   2664    144
     1     4   1166   2660    143
     1     4   1172   2655    142
     1     4   1177   2651    141
     1     4   1182   2646    140
     1     4   1186   2642    139
     1     4   1190   2638    138
     1     4   1193   2634    137
     1     4   1197   2629    136
     1     4   1202   2624    135
     1     4   1209   2619    134
     1     4   1215   2614    133
     1     4   1221   2608    132
     1     4   1228   2603    131
     1     4   1234   2597    130
     1     4   1240   2592    129
     1     4   1246   2586    128
     1     4   1253   2581    127
     1     4   1259   2575    126
     1     4   1265   2570    125
     1     4   1271   2564    124
     1     4   1277   2559    123
     1     4   1284   2553    122
     1     4   1290   2548    121
     1     4   1296   2542    120
     1     4   1302   2537    119
     1     4   1305   2534    118
     1     4   1309   2531    117
     1     4   1312   2529    116
     1     4   1315   2526    115
     1     4   1319   2523    114
     1     4   1322   2520    113
     1     4   1326   2518    112
     1     4   1329   2515    111
     1     4   1332   2512    110
     1     4   1336   2509    109
     1     4   1339   2507    108
     1     4   1342   2504    107
     1     4   1346   2500    106
     1     4   1349   2498    105
     1     4   1353   2496    104
     1     4   1356   2493    103
     1     4   1359   2490    102
     1     4   1363   2487    101
     1     4   1366   2485    100
     1     4   1370   2482     99
     1     4   1373   2479     98
     1     4   1376   2477     97
     1     4   1380   2474     96
     1     4   1383   2471     95
     1     4   1387   2468     94
     1     4   1390   2465     93
     1     4   1393   2462     92
     1     4   1396   2459     91
     1     4   1399   2456     90
     1     4   1402   2454     89
     1     4   1405   2451     88
     1     4   1408   2448     87
     1     4   1411   2445     86
     1     4   1414   2442     85
     1     4   1417   2439     84
     1     4   1420   2435     83
     1     4   1425   2431     82
     1     4   1431   2425     81
     1     4   1436   2418     80
     1     4   1442   2412     79
     1     4   1448   2406     78
     1     4   1454   2400     77
     1     4   1458   2397     76
     1     4   1465   2388     75
     1     4   1471   2382     74
     1     4   1476   2375     73
     1     4   1482   2369     72
     1     4   1487   2363     71
     1     4   1493   2357     70
     1     4   1496   2353     69
     1     4   1503   2344     68
     1     4   1508   2337     67
     1     4   1513   2330     66
     1     4   1518   2324     65
     1     4   1523   2317     64
     1     4   1528   2311     63
     1     4   1531   2307     62
     1     4   1539   2298     61
     1     4   1544   2291     60
     1     4   1549   2285     59
     1     4   1554   2278     58
     1     4   1560   2272     57
     1     4   1565   2265     56
     1     4   1580   2235     55
     1     4   1594   2205     54
     1     4   1611   2170     53
     1     4   1613   2168     52
     1     4   1615   2164     51
     1     4   1617   2161     50
     1     4   1620   2158     49
     1     4   1622   2154     48
     1     4   1624   2151     47
     1     4   1627   2147     46
     1     4   1629   2144     45
     1     4   1630   2142     44
     1     4   1633   2137     43
     1     4   1635   2134     42
     1     4   1638   2131     41
     1     4   1640   2127     40
     1     4   1642   2124     39
     1     4   1644   2120     38
     1     4   1646   2117     37
     1     4   1649   2114     36
     1     4   1651   2110     35
     1     4   1653   2107     34
     1     4   1655   2103     33
     1     4   1657   2101     32
     1     4   1661   2092     31
     1     4   1665   2086     30
     1     4   1668   2079     29
     1     4   1672   2072     28
     1     4   1675   2066     27
     1     4   1678   2059     26
     1     4   1683   2051     25
     1     4   1685   2046     24
     1     4   1688   2039     23
     1     4   1691   2032     22
     1     4   1694   2025     21
     1     4   1697   2018     20
     1     4   1700   2011     19
     1     4   1704   2001     18
     1     4   1706   1997     17
     1     4   1709   1990     16
     1     4   1712   1984     15
     1     4   1715   1977     14
     1     4   1718   1970     13
     1     4   1721   1963     12
     1     4   1724   1956     11
     1     4   1726   1952     10
     1     4   1763   1888     10
     1     4   1783   1840     10
     1     4   1800   1776     10
     1     4   1808   1734     10
     1     4   1813   1673     10
     1     4   1809   1619      9
     1     4   1799   1558      8
     1     4   1781   1484      7
     1     4   1761   1410      6
     1     4   1730   1330      5
     1     4   1727   1324      6
     1     4   1724   1317      7
     1     4   1721   1311      8
     1     4   1718   1305      9
     1     4   1714   1299     10
     1     4   1711   1293     11
     1     4   1708   1287     12
     1     4   1705   1280     13
     1     4   1702   1274     14
     1     4   1699   1268     15
     1     4   1695   1262     16
     1     4   1692   1256     17
     1     4   1689   1249     18
     1     4   1686   1243     19
     1     4   1683   1237     20
     1     4   1679   1231     21
     1     4   1676   1225     22
     1     4   1673   1219     23
     1     4   1670   1212     24
     1     4   1667   1206     25
     1     4   1663   1200     26
     1     4   1660   1194     27
     1     4   1657   1188     28
     1     4   1654   1181     29
     1     4   1651   1175     30
     1     4   1648   1169     31
     1     4   1644   1163     32
     1     4   1641   1157     33
     1     4   1638   1150     34
     1     4   1635   1144     35
     1     4   1632   1138     36
     1     4   1628   1132     37
     1     4   1625   1126     38
     1     4   1622   1120     39
     1     4   1619   1113     40
     1     4   1616   1107     41
     1     4   1613   1101     42
     1     4   1609   1095     43
     1     4   1606   1089     44
     1     4   1603   1082     45
     1     4   1600   1076     46
     1     4   1597   1070     47
     1     4   1593   1064     48
     1     4   1590   1058     49
     1     4   1587   1052     50
     1     4   1584   1045     51
     1     4   1581   1039     52
     1     4   1577   1033     53
     1     4   1574   1027     54
     1     4   1571   1021     55
     1     4   1568   1014     56
     1     4   1565   1008     57
     1     4   1562   1002     58
     1     4   1558    996     59
     1     4   1555    990     60
     1     4   1552    983     61
     1     4   1549    977     62
     1     4   1546    971     63
     1     4   1542    965     64
     1     4   1539    959     65
     1     4   1536    953     66
     1     4   1533    946     67
     1     4   1530    940     68
     1     4   1527    934     69
     1     4   1523    928     70
     1     4   1521    924     71
     1     4   1519    920     72
     1     4   1516    917     73
     1     4   1514    913     74
     1     4   1512    910     75
     1     4   1510    907     76
     1     4   1508    904     77
     1     4   1506    901     78
     1     4   1504    898     79
     1     4   1502    895     80
     1     4   1500    891     81
     1     4   1498    888     82
     1     4   1496    885     83
     1     4   1493    882     84
     1     4   1491    879     85
     1     4   1489    876     86
     1     4   1487    872     87
     1     4   1485    869     88
     1     4   1483    866     89
     1     4   1481    863     90
     1     4   1479    860     91
     1     4   1477    857     92
     1     4   1475    853     93
     1     4   1473    850     94
     1     4   1471    847     95
     1     4   1469    844     96
     1     4   1467    841     97
     1     4   1465    837     98
     1     4   1463    834     99
     1     4   1461    831    100
     1     4   1459    828    101
     1     4   1457    825    102
     1     4   1455    821    103
     1     4   1453    818    104
     1     4   1451    815    105
     1     4   1449    812    106
     1     4   1447    809    107
     1     4   1445    806    108
     1     4   1443    802    109
     1     4   1441    799    110
     1     4   1439    796    111
     1     4   1437    793    112
     1     4   1435    789    113
     1     4   1433    786    114
     1     4   1431    783    115
     1     4   1429    780    116
     1     4   1427    777    117
     1     4   1425    773    118
     1     4   1423    770    119
     1     4   1421    767    120
     1     4   1419    764    121
     1     4   1417    761    122
     1     4   1415    757    123
     1     4   1413    754    124
     1     4   1411    751    125
     1     4   1408    747    126
     1     4   1407    745    127
     1     4   1404    742    128
     1     4   1402    738    129
     1     4   1400    735    130
     1     4   1398    732    131
     1     4   1395    729    132
     1     4   1393    726    133
     1     4   1391    723    134
     1     4   1388    720    135
     1     4   1386    717    136
     1     4   1384    714    137
     1     4   1382    711    138
     1     4   1380    708    139
     1     4   1378    706    140
     1     4   1377    703    141
     1     4   1375    700    142
     1     4   1373    698    143
     1     4   1372    695    144
     1     4   1370    693    145
     1     4   1368    690    146
     1     4   1366    687    147
     1     4   1365    685    148
     1     4   1363    682    149
     1     4   1361    680    150
     1     4   1360    677    151
     1     4   1358    675    152
     1     4   1356    672    153
     1     4   1355    669    154
     1     4   1353    667    155
     1     4   1351    664    156
     1     4   1350    661    157
     1     4   1348    659    158
     1     4   1346    656    159
     1     4   1345    653    160
     1     4   1343    651    161
     1     4   1341    648    162
     1     4   1340    646    163
     1     4   1338    643    164
     1     4   1336    640    165
     1     4   1335    638    166
     1     4   1333    635    167
     1     4   1331    633    168
     1     4   1330    631    169
     1     4   1328    627    170
     1     4   1326    625    171
     1     4   1325    622    172
     1     4   1323    619    173
     1     4   1321    617    174
     1     4   1320    614    175
     1     4   1318    612    176
     1     4   1316    609    177
     1     4   1315    606    178
     1     4   1313    604    179
     1     4   1311    601    180
     1     4   1310    598    181
     1     4   1308    596    182
     1     4   1306    593    183
     1     4   1305    591    184
     1     4   1303    588    185
     1     4   1301    585    186
     1     4   1300    584    187
     1     4   1298    580    188
     1     4   1296    577    189
     1     4   1295    575    190
     1     4   1293    572    191
     1     4   1292    569    192
     1     4   1290    567    193
     1     4   1288    564    194
     1     4   1287    561    195
     1     4   1285    559    196
     1     4   1284    556    197
     1     4   1282    554    198
     1     4   1280    551    199
     1     4   1279    548    200
     1     4   1277    546    201
     1     4   1275    543    202
     1     4   1274    540    203
     1     4   1272    538    204
     1     4   1270    534    205
     1     4   1269    532    206
     1     4   1267    530    207
     1     4   1266    527    208
     1     4   1264    525    209
     1     4   1262    522    210
     1     4   1261    519    211
     1     4   1259    517    212
     1     4   1257    515    213
     1     5   1667   1307     23
     1     5   1664   1299     24
     1     5   1660   1290     25
     1     5   1656   1281     26
     1     5   1653   1273     27
     1     5   1649   1264     28
     1     5   1645   1255     29
     1     5   1642   1247     30
     1     5   1638   1238     31
     1     5   1635   1229     32
     1     5   1631   1221     33
     1     5   1627   1212     34
     1     5   1624   1203     35
     1     5   1620   1195     36
     1     5   1616   1186     37
     1     5   1613   1177     38
     1     5   1609   1169     39
     1     5   1605   1160     40
     1     5   1602   1151     41
     1     5   1598   1143     42
     1     5   1595   1134     43
     1     5   1591   1125     44
     1     5   1587   1117     45
     1     5   1584   1108     46
     1     5   1580   1099     47
     1     5   1576   1091     48
     1     5   1573   1082     49
     1     5   1569   1073     50
     1     5   1565   1065     51
     1     5   1562   1056     52
     1     5   1558   1047     53
     1     5   1555   1039     54
     1     5   1551   1030     55
     1     5   1547   1021     56
     1     5   1544   1013     57
     1     5   1540   1004     58
     1     5   1536    995     59
     1     5   1532    985     60
     1     5   1530    982     61
     1     5   1528    979     62
     1     5   1525    975     63
     1     5   1523    972     64
     1     5   1521    969     65
     1     5   1518    965     66
     1     5   1516    962     67
     1     5   1514    958     68
     1     5   1511    955     69
     1     5   1509    952     70
     1     5   1507    948     71
     1     5   1504    945     72
     1     5   1502    941     73
     1     5   1500    938     74
     1     5   1497    935     75
     1     5   1495    931     76
     1     5   1493    928     77
     1     5   1490    924     78
     1     5   1489    923     79
     1     5   1486    918     80
     1     5   1483    914     81
     1     5   1481    911     82
     1     5   1479    907     83
     1     5   1476    904     84
     1     5   1474    901     85
     1     5   1472    897     86
     1     5   1469    894     87
     1     5   1467    890     88
     1     5   1465    888     89
     1     5   1462    884     90
     1     5   1460    880     91
     1     5   1458    877     92
     1     5   1456    873     93
     1     5   1453    870     94
     1     5   1451    866     95
     1     5   1449    863     96
     1     5   1447    859     97
     1     5   1444    856     98
     1     5   1441    852     99
     1     5   1440    849    100
     1     5   1437    846    101
     1     5   1435    842    102
     1     5   1433    839    103
     1     5   1431    835    104
     1     5   1428    832    105
     1     5   1426    828    106
     1     5   1424    825    107
     1     5   1422    822    108
     1     5   1419    818    109
     1     5   1418    816    110
     1     5   1415    811    111
     1     5   1413    808    112
     1     5   1410    804    113
     1     5   1408    801    114
     1     5   1406    797    115
     1     5   1403    794    116
     1     5   1401    791    117
     1     5   1399    787    118
     1     5   1397    784    119
     1     5   1394    780    120
     1     5   1392    777    121
     1     5   1390    773    122
     1     5   1388    769    123
     1     5   1386    766    124
     1     5   1384    762    125
     1     5   1382    758    126
     1     5   1380    755    127
     1     5   1378    751    128
     1     5   1376    748    129
     1     5   1374    744    130
     1     5   1371    740    131
     1     5   1369    736    132
     1     5   1366    732    133
     1     5   1364    729    134
     1     5   1361    725    135
     1     5   1359    721    136
     1     5   1357    717    137
     1     5   1354    713    138
     1     5   1352    710    139
     1     5   1350    706    140
     1     5   1347    703    141
     1     5   1345    699    142
     1     5   1343    696    143
     1     5   1341    692    144
     1     5   1339    689    145
     1     5   1336    685    146
     1     5   1334    682    147
     1     5   1332    678    148
     1     5   1330    675    149
     1     5   1328    672    150
     1     5   1325    668    151
     1     5   1323    664    152
     1     5   1321    661    153
     1     5   1319    657    154
     1     5   1317    654    155
     1     5   1315    650    156
     1     5   1312    647    157
     1     5   1310    643    158
     1     5   1308    640    159
     1     5   1306    636    160
     1     5   1304    633    161
     1     5   1301    629    162
     1     5   1300    626    163
     1     5   1297    622    164
     1     5   1295    619    165
     1     5   1293    615    166
     1     5   1291    612    167
     1     5   1288    608    168
     1     5   1286    605    169
     1     5   1284    601    170
     1     5   1282    597    171
     1     5   1280    594    172
     1     5   1278    590    173
     1     5   1275    587    174
     1     5   1273    583    175
     1     5   1271    580    176
     1     5   1269    576    177
     1     5   1267    573    178
     1     5   1265    569    179
     1     5   1263    566    180
     1     5   1260    562    181
     1     5   1258    559    182
     1     5   1256    555    183
     1     5   1254    552    184
     1     5   1252    549    185
     2     1   1691   1966      9
     2     1   1687   1974     10
     2     1   1684   1983     11
     2     1   1681   1991     12
     2     1   1677   2000     13
     2     1   1675   2004     14
     2     1   1670   2017     15
     2     1   1666   2025     16
     2     1   1662   2034     17
     2     1   1657   2044     18
     2     1   1654   2050     19
     2     1   1649   2059     20
     2     1   1644   2067     21
     2     1   1639   2075     22
     2     1   1634   2083     23
     2     1   1629   2091     24
     2     1   1624   2099     25
     2     1   1619   2107     26
     2     1   1614   2115     27
     2     1   1608   2124     28
     2     1   1603   2131     29
     2     1   1598   2138     30
     2     1   1592   2146     31
     2     1   1587   2154     32
     2     1   1579   2165     33
     2     1   1576   2169     34
     2     1   1572   2176     35
     2     1   1568   2183     36
     2     1   1563   2190     37
     2     1   1559   2197     38
     2     1   1554   2204     39
     2     1   1550   2211     40
     2     1   1545   2218     41
     2     1   1541   2224     42
     2     1   1536   2231     43
     2     1   1532   2238     44
     2     1   1527   2245     45
     2     1   1523   2252     46
     2     1   1518   2259     47
     2     1   1514   2266     48
     2     1   1509   2273     49
     2     1   1505   2280     50
     2     1   1500   2286     51
     2     1   1496   2293     52
     2     1   1491   2300     53
     2     1   1487   2307     54
     2     1   1482   2314     55
     2     1   1478   2321     56
     2     1   1473   2327     57
     2     1   1467   2334     58
     2     1   1462   2340     59
     2     1   1457   2347     60
     2     1   1451   2353     61
     2     1   1446   2359     62
     2     1   1439   2368     63
     2     1   1435   2372     64
     2     1   1430   2378     65
     2     1   1424   2384     66
     2     1   1418   2390     67
     2     1   1413   2396     68
     2     1   1407   2402     69
     2     1   1399   2411     70
     2     1   1396   2414     71
     2     1   1390   2420     72
     2     1   1384   2426     73
     2     1   1378   2432     74
     2     1   1372   2438     75
     2     1   1366   2443     76
     2     1   1360   2449     77
     2     1   1356   2453     78
     2     1   1348   2460     79
     2     1   1341   2466     80
     2     1   1335   2472     81
     2     1   1329   2477     82
     2     1   1323   2483     83
     2     1   1316   2488     84
     2     1   1310   2494     85
     2     1   1302   2500     86
     2     1   1300   2503     87
     2     1   1296   2505     88
     2     1   1293   2508     89
     2     1   1289   2511     90
     2     1   1286   2514     91
     2     1   1282   2517     92
     2     1   1279   2520     93
     2     1   1275   2523     94
     2     1   1272   2526     95
     2     1   1268   2529     96
     2     1   1265   2531     97
     2     1   1261   2534     98
     2     1   1258   2537     99
     2     1   1254   2540    100
     2     1   1251   2543    101
     2     1   1246   2546    102
     2     1   1244   2549    103
     2     1   1240   2552    104
     2     1   1237   2555    105
     2     1   1233   2558    106
     2     1   1230   2561    107
     2     1   1227   2564    108
     2     1   1223   2567    109
     2     1   1220   2570    110
     2     1   1217   2573    111
     2     1   1213   2576    112
     2     1   1210   2579    113
     2     1   1206   2582    114
     2     1   1203   2585    115
     2     1   1200   2588    116
     2     1   1196   2591    117
     2     1   1193   2594    118
     2     1   1190   2596    119
     2     1   1186   2600    120
     2     1   1183   2603    121
     2     1   1180   2606    122
     2     1   1177   2610    123
     2     1   1173   2613    124
     2     1   1170   2616    125
     2     1   1167   2619    126
     2     1   1156   2628    127
     2     1   1146   2637    128
     2     1   1136   2646    129
     2     1   1126   2655    130
     2     1   1115   2664    131
     2     1   1105   2673    132
     2     1   1095   2682    133
     2     1   1084   2690    134
     2     1   1074   2699    135
     2     1   1063   2708    136
     2     1   1055   2714    137
     2     1   1057   2711    138
     2     1   1058   2709    139
     2     1   1059   2707    140
     2     1   1050   2716    141
     2     1   1041   2724    142
     2     1   1032   2733    143
     2     1   1023   2742    144
     2     1   1013   2751    145
     2     1   1004   2759    146
     2     1    995   2768    147
     2     1    986   2777    148
     2     1    977   2785    149
     2     1    965   2796    150
     2     1    959   2803    151
     2     1    950   2811    152
     2     1    940   2820    153
     2     1    931   2829    154
     2     1    922   2837    155
     2     1    917   2843    156
     2     1    904   2855    157
     2     1    895   2864    158
     2     1    885   2872    159
     2     1    876   2881    160
     2     1    868   2889    161
     2     1    859   2899    162
     2     1    851   2909    163
     2     1    842   2919    164
     2     1    834   2928    165
     2     1    823   2941    166
     2     1    817   2947    167
     2     1    808   2956    168
     2     1    799   2965    169
     2     1    790   2974    170
     2     1    781   2983    171
     2     1    775   2989    172
     2     1    765   3002    173
     2     1    757   3012    174
     2     1    749   3022    175
     2     1    740   3033    176
     2     1    707   3074    177
     2     1    683   3105    178
     2     1    626   3181    179
     2     1    606   3212    180
     2     1    572   3266    181
     2     1    548   3311    182
     2     1    528   3348    183
     2     1    524   3358    184
     2     1    521   3367    185
     2     1    519   3375    186
     2     1    516   3383    187
     2     1    513   3392    188
     2     1    510   3400    189
     2     1    508   3407    190
     2     1    505   3417    191
     2     1    503   3426    192
     2     1    500   3434    193
     2     1    498   3443    194
     2     1    495   3451    195
     2     1    493   3460    196
     2     1    490   3470    197
     2     1    489   3477    198
     2     1    487   3486    199
     2     1    485   3495    200
     2     1    483   3505    201
     2     1    479   3597    200
     2     1    482   3630    199
     2     1    487   3687    198
     2     1    490   3702    199
     2     1    492   3718    200
     2     1    495   3734    201
     2     1    499   3757    202
     2     1    502   3767    203
     2     1    507   3783    204
     2     1    512   3798    205
     2     1    518   3814    206
     2     1    524   3832    207
     2     1    529   3846    208
     2     1    535   3862    209
     2     1    541   3878    210
     2     1    547   3894    211
     2     1    552   3907    212
     2     1    558   3926    213
     2     1    564   3941    214
     2     1    570   3957    215
     2     1    575   3974    216
     2     1    583   3991    217
     2     1    591   4009    218
     2     1    599   4027    219
     2     1    607   4045    220
     2     1    615   4063    221
     2     1    622   4079    222
     2     1    631   4097    223
     2     1    639   4114    224
     2     1    646   4130    225
     2     1    652   4142    226
     2     1    664   4160    227
     2     1    674   4174    228
     2     1    683   4188    229
     2     1    696   4207    230
     2     1    704   4221    231
     2     1    716   4242    232
     2     1    734   4274    233
     2     1    741   4285    234
     2     1    754   4306    235
     2     1    769   4331    236
     2     1    778   4349    237
     2     1    789   4370    238
     2     1    800   4392    239
     2     1    811   4414    240
     2     1    818   4427    241
     2     1    833   4458    242
     2     1    844   4480    243
     2     1    857   4505    244
     2     2   1759   1419     43
     2     2   1763   1485     42
     2     2   1767   1552     41
     2     2   1766   1618     41
     2     2   1765   1683     40
     2     2   1765   1692     41
     2     2   1765   1702     42
     2     2   1764   1711     43
     2     2   1764   1720     44
     2     2   1763   1729     45
     2     2   1763   1738     46
     2     2   1763   1749     47
     2     2   1762   1757     48
     2     2   1761   1766     49
     2     2   1759   1775     50
     2     2   1758   1784     51
     2     2   1757   1794     52
     2     2   1756   1803     53
     2     2   1756   1809     54
     2     2   1757   1809     55
     2     2   1754   1822     56
     2     2   1752   1830     57
     2     2   1751   1838     58
     2     2   1749   1846     59
     2     2   1746   1858     60
     2     2   1745   1862     61
     2     2   1743   1870     62
     2     2   1741   1878     63
     2     2   1739   1886     64
     2     2   1737   1894     65
     2     2   1734   1902     66
     2     2   1732   1911     67
     2     2   1730   1918     68
     2     2   1728   1927     69
     2     2   1725   1935     70
     2     2   1723   1943     71
     2     2   1721   1951     72
     2     2   1718   1959     73
     2     2   1716   1967     74
     2     2   1712   1979     75
     2     2   1711   1983     76
     2     2   1708   1991     77
     2     2   1705   1999     78
     2     2   1701   2006     79
     2     2   1698   2014     80
     2     2   1695   2022     81
     2     2   1692   2030     82
     2     2   1689   2038     83
     2     2   1686   2045     84
     2     2   1682   2054     85
     2     2   1678   2062     86
     2     2   1675   2069     87
     2     2   1671   2077     88
     2     2   1667   2085     89
     2     2   1664   2093     90
     2     2   1660   2101     91
     2     2   1654   2112     92
     2     2   1652   2116     93
     2     2   1647   2123     94
     2     2   1643   2131     95
     2     2   1638   2138     96
     2     2   1633   2146     97
     2     2   1629   2153     98
     2     2   1624   2160     99
     2     2   1620   2168    100
     2     2   1617   2172    101
     2     2   1609   2182    102
     2     2   1604   2189    103
     2     2   1599   2196    104
     2     2   1594   2203    105
     2     2   1589   2210    106
     2     2   1583   2218    107
     2     2   1577   2226    108
     2     2   1574   2229    109
     2     2   1571   2233    110
     2     2   1568   2237    111
     2     2   1564   2240    112
     2     2   1561   2244    113
     2     2   1558   2248    114
     2     2   1554   2252    115
     2     2   1551   2255    116
     2     2   1548   2259    117
     2     2   1544   2263    118
     2     2   1541   2267    119
     2     2   1538   2270    120
     2     2   1534   2274    121
     2     2   1532   2277    122
     2     2   1527   2281    123
     2     2   1524   2285    124
     2     2   1520   2288    125
     2     2   1517   2292    126
     2     2   1513   2296    127
     2     2   1509   2299    128
     2     2   1506   2303    129
     2     2   1502   2306    130
     2     2   1499   2310    131
     2     2   1495   2313    132
     2     2   1491   2317    133
     2     2   1488   2321    134
     2     2   1485   2323    135
     2     2   1478   2333    136
     2     2   1472   2341    137
     2     2   1467   2349    138
     2     2   1461   2356    139
     2     2   1455   2364    140
     2     2   1450   2372    141
     2     2   1443   2381    142
     2     2   1437   2387    143
     2     2   1429   2394    144
     2     2   1421   2401    145
     2     2   1414   2408    146
     2     2   1406   2415    147
     2     2   1398   2422    148
     2     2   1391   2428    149
     2     2   1383   2435    150
     2     2   1376   2442    151
     2     2   1368   2449    152
     2     2   1360   2456    153
     2     2   1351   2465    154
     2     2   1345   2470    155
     2     2   1337   2477    156
     2     2   1330   2484    157
     2     2   1322   2490    158
     2     2   1315   2497    159
     2     2   1307   2504    160
     2     2   1303   2508    161
     2     2   1295   2514    162
     2     2   1290   2518    163
     2     2   1285   2523    164
     2     2   1280   2527    165
     2     2   1275   2531    166
     2     2   1270   2535    167
     2     2   1265   2539    168
     2     2   1260   2544    169
     2     2   1255   2548    170
     2     2   1250   2552    171
     2     2   1245   2556    172
     2     2   1240   2560    173
     2     2   1235   2565    174
     2     2   1229   2569    175
     2     2   1225   2573    176
     2     2   1220   2577    177
     2     2   1215   2581    178
     2     2   1210   2585    179
     2     2   1205   2590    180
     2     2   1200   2594    181
     2     2   1195   2598    182
     2     2   1190   2602    183
     2     2   1185   2606    184
     2     2   1180   2610    185
     2     2   1175   2614    186
     2     2   1169   2619    187
     2     2   1164   2623    188
     2     2   1159   2627    189
     2     2   1156   2630    190
     2     2   1137   2645    191
     2     2   1122   2657    192
     2     2   1108   2669    193
     2     2   1093   2682    194
     2     2   1078   2694    195
     2     2   1064   2706    196
     2     2   1049   2718    197
     2     2   1034   2730    198
     2     2   1020   2742    199
     2     2   1003   2756    200
     2     2    996   2761    201
     2     2    989   2768    202
     2     2    981   2775    203
     2     2    973   2782    204
     2     2    965   2788    205
     2     2    958   2795    206
     2     2    950   2802    207
     2     2    942   2809    208
     2     2    932   2817    209
     2     2    927   2822    210
     2     2    919   2830    211
     2     2    912   2837    212
     2     2    904   2844    213
     2     2    897   2851    214
     2     2    888   2860    215
     2     2    874   2874    216
     2     2    855   2892    217
     2     2    836   2911    218
     2     2    818   2929    219
     2     2    799   2948    220
     2     2    785   2962    221
     2     2    768   2987    222
     2     2    753   3007    223
     2     2    739   3027    224
     2     2    725   3048    225
     2     2    713   3068    226
     2     2    700   3089    227
     2     2    687   3111    228
     2     2    669   3141    229
     2     2    617   3230    229
     2     2    577   3324    229
     2     2    551   3427    229
     2     2    534   3536    229
     2     2    534   3625    229
     2     2    541   3722    229
     2     2    564   3808    229
     2     2    570   3825    230
     2     2    581   3854    231
     2     2    591   3883    232
     2     2    599   3906    233
     2     2    614   3942    234
     2     2    626   3971    235
     2     2    640   4005    236
     2     2    652   4030    237
     2     2    665   4059    238
     2     2    686   4102    239
     2     2    694   4117    240
     2     2    711   4146    241
     2     2    727   4175    242
     2     2    741   4201    243
     2     2    759   4233    244
     2     2    775   4262    245
     2     2    796   4300    246
     2     2    806   4320    247
     2     2    822   4349    248
     2     2    837   4378    249
     2     2    851   4405    250
     2     2    866   4436    251
     2     2    880   4465    252
     2     2    897   4502    253
     2     3   1776   1850     22
     2     3   1771   1859     23
     2     3   1767   1868     24
     2     3   1762   1877     25
     2     3   1757   1886     26
     2     3   1752   1895     27
     2     3   1747   1905     28
     2     3   1744   1910     29
     2     3   1738   1923     30
     2     3   1733   1932     31
     2     3   1728   1941     32
     2     3   1723   1950     33
     2     3   1718   1959     34
     2     3   1712   1970     35
     2     3   1709   1978     36
     2     3   1704   1987     37
     2     3   1699   1996     38
     2     3   1694   2005     39
     2     3   1689   2014     40
     2     3   1686   2020     41
     2     3   1681   2029     42
     2     3   1677   2037     43
     2     3   1674   2044     44
     2     3   1670   2051     45
     2     3   1667   2058     46
     2     3   1663   2065     47
     2     3   1660   2072     48
     2     3   1656   2080     49
     2     3   1653   2087     50
     2     3   1649   2094     51
     2     3   1646   2101     52
     2     3   1642   2108     53
     2     3   1639   2116     54
     2     3   1635   2123     55
     2     3   1632   2130     56
     2     3   1627   2137     57
     2     3   1622   2143     58
     2     3   1617   2150     59
     2     3   1613   2157     60
     2     3   1608   2164     61
     2     3   1603   2171     62
     2     3   1598   2177     63
     2     3   1595   2183     64
     2     3   1588   2191     65
     2     3   1583   2197     66
     2     3   1578   2204     67
     2     3   1573   2211     68
     2     3   1568   2217     69
     2     3   1563   2224     70
     2     3   1558   2230     71
     2     3   1552   2238     72
     2     3   1548   2244     73
     2     3   1543   2250     74
     2     3   1538   2257     75
     2     3   1533   2263     76
     2     3   1528   2270     77
     2     3   1523   2277     78
     2     3   1518   2283     79
     2     3   1513   2290     80
     2     3   1510   2294     81
     2     3   1502   2303     82
     2     3   1497   2309     83
     2     3   1492   2316     84
     2     3   1486   2322     85
     2     3   1481   2329     86
     2     3   1476   2335     87
     2     3   1468   2345     88
     2     3   1466   2346     89
     2     3   1463   2349     90
     2     3   1460   2353     91
     2     3   1457   2356     92
     2     3   1454   2359     93
     2     3   1450   2362     94
     2     3   1447   2365     95
     2     3   1444   2368     96
     2     3   1441   2371     97
     2     3   1438   2374     98
     2     3   1434   2377     99
     2     3   1431   2380    100
     2     3   1428   2383    101
     2     3   1425   2386    102
     2     3   1422   2389    103
     2     3   1417   2393    104
     2     3   1415   2395    105
     2     3   1412   2398    106
     2     3   1409   2402    107
     2     3   1406   2405    108
     2     3   1402   2408    109
     2     3   1399   2411    110
     2     3   1396   2414    111
     2     3   1393   2417    112
     2     3   1389   2420    113
     2     3   1386   2423    114
     2     3   1383   2426    115
     2     3   1380   2429    116
     2     3   1377   2432    117
     2     3   1373   2435    118
     2     3   1370   2438    119
     2     3   1367   2442    120
     2     3   1360   2447    121
     2     3   1353   2452    122
     2     3   1346   2458    123
     2     3   1339   2464    124
     2     3   1332   2470    125
     2     3   1324   2475    126
     2     3   1319   2479    127
     2     3   1311   2487    128
     2     3   1304   2493    129
     2     3   1298   2499    130
     2     3   1291   2506    131
     2     3   1284   2512    132
     2     3   1276   2519    133
     2     3   1271   2524    134
     2     3   1264   2530    135
     2     3   1260   2533    136
     2     3   1255   2539    137
     2     3   1251   2543    138
     2     3   1247   2547    139
     2     3   1242   2552    140
     2     3   1237   2556    141
     2     3   1231   2561    142
     2     3   1225   2566    143
     2     3   1219   2570    144
     2     3   1213   2575    145
     2     3   1207   2579    146
     2     3   1202   2584    147
     2     3   1196   2589    148
     2     3   1190   2593    149
     2     3   1184   2598    150
     2     3   1178   2603    151
     2     3   1171   2609    152
     2     3   1167   2612    153
     2     3   1161   2617    154
     2     3   1155   2621    155
     2     3   1149   2626    156
     2     3   1143   2630    157
     2     3   1137   2635    158
     2     3   1131   2640    159
     2     3   1125   2644    160
     2     3   1119   2649    161
     2     3   1114   2653    162
     2     3   1108   2658    163
     2     3   1102   2663    164
     2     3   1096   2667    165
     2     3   1090   2672    166
     2     3   1084   2677    167
     2     3   1079   2681    168
     2     3   1073   2686    169
     2     3   1067   2691    170
     2     3   1062   2696    171
     2     3   1056   2701    172
     2     3   1050   2705    173
     2     3   1044   2710    174
     2     3   1039   2715    175
     2     3   1033   2720    176
     2     3   1027   2724    177
     2     3   1023   2728    178
     2     3   1002   2747    179
     2     3    984   2762    180
     2     3    961   2783    181
     2     3    951   2793    182
     2     3    934   2809    183
     2     3    918   2825    184
     2     3    898   2844    185
     2     3    885   2858    186
     2     3    869   2874    187
     2     3    853   2891    188
     2     3    836   2908    189
     2     3    828   2917    190
     2     3    819   2926    191
     2     3    811   2935    192
     2     3    802   2945    193
     2     3    793   2954    194
     2     3    781   2968    195
     2     3    776   2973    196
     2     3    768   2982    197
     2     3    760   2992    198
     2     3    751   3002    199
     2     3    743   3011    200
     2     3    735   3021    201
     2     3    726   3031    202
     2     3    718   3041    203
     2     3    711   3051    204
     2     3    703   3062    205
     2     3    696   3072    206
     2     3    688   3083    207
     2     3    680   3093    208
     2     3    673   3103    209
     2     3    665   3115    210
     2     3    658   3125    211
     2     3    651   3136    212
     2     3    644   3147    213
     2     3    637   3158    214
     2     3    627   3174    215
     2     3    603   3214    214
     2     3    587   3240    213
     2     3    580   3263    214
     2     3    572   3288    215
     2     3    564   3312    216
     2     3    556   3337    217
     2     3    548   3361    218
     2     3    541   3385    219
     2     3    517   3479    220
     2     3    507   3581    221
     2     3    510   3687    221
     2     3    528   3785    222
     2     3    533   3800    223
     2     3    537   3817    224
     2     3    542   3833    225
     2     3    547   3850    226
     2     3    551   3867    227
     2     3    556   3883    228
     2     3    559   3895    229
     2     3    567   3917    230
     2     3    574   3933    231
     2     3    580   3949    232
     2     3    587   3966    233
     2     3    593   3982    234
     2     3    602   4005    235
     2     3    607   4015    236
     2     3    615   4031    237
     2     3    623   4047    238
     2     3    631   4063    239
     2     3    639   4079    240
     2     3    647   4095    241
     2     3    657   4115    242
     2     3    664   4127    243
     2     3    673   4143    244
     2     3    682   4159    245
     2     3    690   4175    246
     2     3    699   4191    247
     2     3    708   4207    248
     2     3    718   4224    249
     2     3    726   4239    250
     2     3    735   4255    251
     2     3    744   4270    252
     2     3    753   4286    253
     2     3    763   4302    254
     2     3    772   4318    255
     2     3    784   4340    256
     2     3    789   4350    257
     2     3    798   4366    258
     2     3    806   4382    259
     2     3    815   4398    260
     2     3    823   4414    261
     2     3    832   4430    262
     2     3    844   4453    263
     2     3    850   4462    264
     2     3    862   4477    265
     2     3    869   4487    266
     2     4   1736   1519     27
     2     4   1737   1561     28
     2     4   1737   1593     29
     2     4   1737   1644     30
     2     4   1737   1667     31
     2     4   1732   1730     32
     2     4   1725   1789     33
     2     4   1719   1810     34
     2     4   1708   1853     35
     2     4   1706   1863     36
     2     4   1703   1873     37
     2     4   1700   1883     38
     2     4   1697   1893     39
     2     4   1693   1905     40
     2     4   1690   1913     41
     2     4   1687   1922     42
     2     4   1683   1932     43
     2     4   1679   1942     44
     2     4   1674   1957     45
     2     4   1672   1960     46
     2     4   1670   1965     47
     2     4   1667   1970     48
     2     4   1665   1975     49
     2     4   1662   1981     50
     2     4   1660   1986     51
     2     4   1657   1991     52
     2     4   1654   1998     53
     2     4   1647   2008     54
     2     4   1638   2023     55
     2     4   1629   2037     56
     2     4   1625   2045     57
     2     4   1621   2053     58
     2     4   1617   2061     59
     2     4   1614   2069     60
     2     4   1610   2077     61
     2     4   1605   2087     62
     2     4   1601   2093     63
     2     4   1596   2101     64
     2     4   1591   2108     65
     2     4   1585   2116     66
     2     4   1580   2123     67
     2     4   1575   2131     68
     2     4   1572   2135     69
     2     4   1564   2146     70
     2     4   1559   2153     71
     2     4   1553   2160     72
     2     4   1547   2168     73
     2     4   1542   2175     74
     2     4   1535   2184     75
     2     4   1531   2189     76
     2     4   1525   2197     77
     2     4   1519   2204     78
     2     4   1514   2212     79
     2     4   1508   2219     80
     2     4   1503   2226     81
     2     4   1497   2234     82
     2     4   1493   2240     83
     2     4   1486   2248     84
     2     4   1480   2255     85
     2     4   1474   2262     86
     2     4   1468   2269     87
     2     4   1462   2276     88
     2     4   1456   2283     89
     2     4   1452   2287     90
     2     4   1443   2296     91
     2     4   1437   2303     92
     2     4   1431   2310     93
     2     4   1424   2317     94
     2     4   1418   2324     95
     2     4   1412   2331     96
     2     4   1407   2336     97
     2     4   1399   2344     98
     2     4   1393   2350     99
     2     4   1386   2357    100
     2     4   1379   2364    101
     2     4   1373   2370    102
     2     4   1366   2377    103
     2     4   1363   2380    104
     2     4   1352   2389    105
     2     4   1344   2395    106
     2     4   1336   2400    107
     2     4   1329   2406    108
     2     4   1323   2410    109
     2     4   1319   2413    110
     2     4   1316   2416    111
     2     4   1313   2418    112
     2     4   1310   2421    113
     2     4   1307   2423    114
     2     4   1303   2425    115
     2     4   1300   2428    116
     2     4   1297   2430    117
     2     4   1294   2433    118
     2     4   1291   2435    119
     2     4   1288   2437    120
     2     4   1285   2440    121
     2     4   1281   2442    122
     2     4   1278   2445    123
     2     4   1275   2447    124
     2     4   1273   2448    125
     2     4   1269   2452    126
     2     4   1266   2454    127
     2     4   1263   2457    128
     2     4   1259   2459    129
     2     4   1256   2461    130
     2     4   1253   2464    131
     2     4   1250   2466    132
     2     4   1247   2469    133
     2     4   1244   2471    134
     2     4   1241   2473    135
     2     4   1237   2476    136
     2     4   1235   2477    137
     2     4   1222   2490    138
     2     4   1212   2500    139
     2     4   1202   2509    140
     2     4   1194   2515    141
     2     4   1186   2522    142
     2     4   1178   2528    143
     2     4   1170   2534    144
     2     4   1161   2540    145
     2     4   1153   2547    146
     2     4   1145   2553    147
     2     4   1137   2559    148
     2     4   1130   2565    149
     2     4   1121   2573    150
     2     4   1114   2579    151
     2     4   1106   2586    152
     2     4   1098   2593    153
     2     4   1090   2600    154
     2     4   1083   2606    155
     2     4   1075   2613    156
     2     4   1067   2620    157
     2     4   1060   2627    158
     2     4   1052   2633    159
     2     4   1044   2640    160
     2     4   1036   2647    161
     2     4   1028   2653    162
     2     4   1020   2660    163
     2     4   1012   2667    164
     2     4   1004   2673    165
     2     4    996   2680    166
     2     4    987   2688    167
     2     4    981   2693    168
     2     4    973   2700    169
     2     4    966   2707    170
     2     4    958   2714    171
     2     4    951   2721    172
     2     4    943   2728    173
     2     4    935   2735    174
     2     4    928   2742    175
     2     4    919   2750    176
     2     4    913   2756    177
     2     4    905   2763    178
     2     4    898   2770    179
     2     4    890   2777    180
     2     4    883   2785    181
     2     4    875   2792    182
     2     4    868   2799    183
     2     4    860   2806    184
     2     4    852   2814    185
     2     4    846   2820    186
     2     4    839   2828    187
     2     4    831   2835    188
     2     4    824   2843    189
     2     4    817   2850    190
     2     4    810   2857    191
     2     4    802   2865    192
     2     4    795   2872    193
     2     4    788   2880    194
     2     4    784   2883    195
     2     4    774   2896    196
     2     4    768   2904    197
     2     4    761   2912    198
     2     4    754   2920    199
     2     4    748   2928    200
     2     4    741   2936    201
     2     4    735   2945    202
     2     4    728   2953    203
     2     4    724   2957    204
     2     4    692   3003    205
     2     4    669   3036    206
     2     4    648   3067    207
     2     4    626   3099    208
     2     4    612   3118    209
     2     4    586   3165    210
     2     4    563   3206    211
     2     4    564   3207    212
     2     4    564   3209    213
     2     4    565   3210    214
     2     4    565   3212    215
     2     4    566   3213    216
     2     4    566   3214    217
     2     4    567   3216    218
     2     4    567   3217    219
     2     4    561   3234    220
     2     4    555   3250    221
     2     4    549   3266    222
     2     4    543   3282    223
     2     4    538   3297    224
     2     4    532   3315    225
     2     4    526   3331    226
     2     4    518   3355    227
     2     4    498   3443    227
     2     4    487   3539    226
     2     4    479   3592    226
     2     4    480   3617    227
     2     4    481   3634    228
     2     4    482   3652    229
     2     4    483   3675    230
     2     4    485   3687    231
     2     4    488   3705    232
     2     4    491   3723    233
     2     4    494   3741    234
     2     4    497   3759    235
     2     4    499   3769    236
     2     4    505   3795    237
     2     4    510   3813    238
     2     4    515   3831    239
     2     4    519   3849    240
     2     4    524   3869    241
     2     4    530   3886    242
     2     4    537   3905    243
     2     4    545   3923    244
     2     4    552   3941    245
     2     4    559   3960    246
     2     4    565   3977    247
     2     4    576   3997    248
     2     4    586   4016    249
     2     4    596   4035    250
     2     4    605   4054    251
     2     4    615   4073    252
     2     4    621   4083    253
     2     4    636   4111    254
     2     4    647   4130    255
     2     4    657   4149    256
     2     4    668   4168    257
     2     4    683   4196    258
     2     4    689   4206    259
     2     4    701   4224    260
     2     4    712   4242    261
     2     4    724   4261    262
     2     4    735   4279    263
     2     4    746   4296    264
     2     4    759   4316    265
     2     4    770   4335    266
     2     4    782   4353    267
     2     4    794   4371    268
     2     4    803   4385    269
     2     4    808   4396    270
     2     4    813   4405    271
     2     4    818   4414    272
     2     4    822   4423    273
     2     4    827   4431    274
     2     4    832   4440    275
     2     4    836   4449    276
     2     4    841   4458    277
     2     4    846   4466    278
     2     4    850   4475    279
     2     4    853   4481    280
