# Supplementary material for: Mechanical design principles of a mitotic spindle
Source: eLife. 2014 Dec 18;3:e03398. doi: 10.7554/eLife.03398 (PMC4290452; doi:10.7554/eLife.03398)
Supplement: Source Code 1. — Compressed plain text files containing raw data, scripts and analysis code. The directory ‘EM_analysis’ includes microtubule coordinates for eleven fission yeast spindles that were reconstructed using ET, in addition to MATLAB (The MathWorks inc.) programs for performing geometric analysis on the spindles' architecture. Scripts used to perform analyses of live-cell fluorescent imaging of fission yeast mitosis are included in the directory, ‘LM_analysis’. The directory, ‘simulation_configs’ contains Cytosim configuration files for simulations of yeast spindles buckling under compressive force. DOI: http://dx.doi.org/10.7554/eLife.03398.026 [file elife03398s001.zip › data_and_code/EM_analysis/spindle_coords/wild_type/new_wt7.txt]

     1     1   1980   3613     91
     1     1   1976   3606     92
     1     1   1972   3599     93
     1     1   1968   3593     94
     1     1   1965   3587     95
     1     1   1961   3581     96
     1     1   1957   3574     97
     1     1   1953   3568     98
     1     1   1950   3562     99
     1     1   1946   3555    100
     1     1   1942   3549    101
     1     1   1938   3543    102
     1     1   1935   3536    103
     1     1   1931   3529    104
     1     1   1927   3521    105
     1     1   1923   3514    106
     1     1   1919   3506    107
     1     1   1915   3499    108
     1     1   1911   3491    109
     1     1   1907   3484    110
     1     1   1903   3476    111
     1     1   1900   3469    112
     1     1   1897   3465    113
     1     1   1892   3454    114
     1     1   1888   3446    115
     1     1   1884   3439    116
     1     1   1879   3432    117
     1     1   1875   3424    118
     1     1   1871   3417    119
     1     1   1867   3409    120
     1     1   1863   3402    121
     1     1   1859   3394    122
     1     1   1855   3387    123
     1     1   1852   3379    124
     1     1   1848   3372    125
     1     1   1844   3364    126
     1     1   1840   3357    127
     1     1   1836   3349    128
     1     1   1832   3342    129
     1     1   1828   3334    130
     1     1   1824   3327    131
     1     1   1822   3321    132
     1     1   1817   3312    133
     1     1   1813   3304    134
     1     1   1809   3297    135
     1     1   1805   3289    136
     1     1   1802   3281    137
     1     1   1798   3274    138
     1     1   1794   3266    139
     1     1   1790   3259    140
     1     1   1785   3248    141
     1     1   1783   3243    142
     1     1   1779   3236    143
     1     1   1776   3228    144
     1     1   1772   3220    145
     1     1   1769   3213    146
     1     1   1765   3205    147
     1     1   1762   3197    148
     1     1   1758   3190    149
     1     1   1755   3182    150
     1     1   1750   3173    151
     1     1   1748   3166    152
     1     1   1744   3159    153
     1     1   1741   3151    154
     1     1   1737   3143    155
     1     1   1734   3135    156
     1     1   1731   3128    157
     1     1   1727   3120    158
     1     1   1724   3112    159
     1     1   1720   3104    160
     1     1   1717   3098    161
     1     1   1713   3085    162
     1     1   1709   3074    163
     1     1   1706   3063    164
     1     1   1702   3052    165
     1     1   1699   3046    166
     1     1   1697   3039    167
     1     1   1694   3033    168
     1     1   1691   3026    169
     1     1   1689   3020    170
     1     1   1686   3014    171
     1     1   1683   3007    172
     1     1   1681   3001    173
     1     1   1678   2994    174
     1     1   1675   2988    175
     1     1   1672   2981    176
     1     1   1670   2975    177
     1     1   1668   2968    178
     1     1   1666   2962    179
     1     1   1663   2955    180
     1     1   1661   2949    181
     1     1   1659   2942    182
     1     1   1656   2935    183
     1     1   1654   2929    184
     1     1   1652   2922    185
     1     1   1649   2916    186
     1     1   1646   2907    187
     1     1   1645   2903    188
     1     1   1642   2896    189
     1     1   1640   2889    190
     1     1   1638   2883    191
     1     1   1636   2876    192
     1     1   1634   2869    193
     1     1   1631   2863    194
     1     1   1629   2856    195
     1     1   1627   2849    196
     1     1   1625   2843    197
     1     1   1623   2836    198
     1     1   1620   2827    199
     1     1   1618   2822    200
     1     1   1616   2813    201
     1     1   1614   2805    202
     1     1   1612   2797    203
     1     1   1610   2788    204
     1     1   1608   2780    205
     1     1   1605   2771    206
     1     1   1603   2763    207
     1     1   1601   2755    208
     1     1   1599   2746    209
     1     1   1598   2742    210
     1     1   1595   2729    211
     1     1   1594   2721    212
     1     1   1592   2712    213
     1     1   1590   2703    214
     1     1   1588   2695    215
     1     1   1587   2686    216
     1     1   1585   2678    217
     1     1   1583   2669    218
     1     1   1581   2660    219
     1     1   1580   2651    220
     1     1   1578   2643    221
     1     1   1576   2635    222
     1     1   1575   2626    223
     1     1   1573   2617    224
     1     1   1571   2609    225
     1     1   1570   2600    226
     1     1   1568   2592    227
     1     1   1566   2583    228
     1     1   1565   2574    229
     1     1   1562   2563    230
     1     1   1562   2554    231
     1     1   1563   2540    232
     1     1   1563   2526    233
     1     1   1563   2513    234
     1     1   1563   2499    235
     1     1   1563   2485    236
     1     1   1563   2471    237
     1     1   1563   2457    238
     1     1   1564   2446    239
     1     1   1563   2436    240
     1     1   1562   2428    241
     1     1   1562   2419    242
     1     1   1561   2411    243
     1     1   1561   2402    244
     1     1   1560   2394    245
     1     1   1560   2385    246
     1     1   1559   2377    247
     1     1   1558   2367    248
     1     1   1558   2360    249
     1     1   1557   2352    250
     1     1   1557   2343    251
     1     1   1556   2335    252
     1     1   1556   2326    253
     1     1   1555   2318    254
     1     1   1555   2309    255
     1     1   1554   2301    256
     1     1   1553   2292    257
     1     1   1553   2285    258
     1     1   1552   2276    259
     1     1   1552   2267    260
     1     1   1552   2259    261
     1     1   1551   2250    262
     1     1   1551   2242    263
     1     1   1550   2233    264
     1     1   1550   2225    265
     1     1   1549   2216    266
     1     1   1549   2208    267
     1     1   1549   2201    268
     1     1   1548   2191    269
     1     1   1548   2183    270
     1     1   1548   2174    271
     1     1   1548   2166    272
     1     1   1548   2157    273
     1     1   1548   2149    274
     1     1   1547   2140    275
     1     1   1547   2132    276
     1     1   1547   2123    277
     1     1   1547   2114    278
     1     1   1547   2106    279
     1     1   1546   2098    280
     1     1   1546   2089    281
     1     1   1546   2081    282
     1     1   1545   2073    283
     1     1   1545   2064    284
     1     1   1545   2056    285
     1     1   1544   2047    286
     1     1   1544   2039    287
     1     1   1544   2030    288
     1     1   1544   2024    289
     1     1   1544   2018    290
     1     1   1544   2013    291
     1     1   1545   2008    292
     1     1   1545   2003    293
     1     1   1545   1998    294
     1     1   1545   1993    295
     1     1   1546   1988    296
     1     1   1546   1983    297
     1     1   1546   1978    298
     1     1   1546   1972    299
     1     1   1547   1967    300
     1     1   1547   1962    301
     1     1   1547   1957    302
     1     1   1548   1950    303
     1     1   1549   1941    304
     1     1   1550   1933    305
     1     1   1551   1925    306
     1     1   1552   1917    307
     1     1   1553   1909    308
     1     1   1554   1901    309
     1     1   1555   1893    310
     1     1   1556   1885    311
     1     1   1556   1879    312
     1     1   1557   1871    313
     1     1   1557   1865    314
     1     1   1558   1859    315
     1     1   1558   1853    316
     1     1   1559   1847    317
     1     1   1560   1841    318
     1     1   1560   1834    319
     1     1   1561   1828    320
     1     1   1561   1822    321
     1     1   1562   1816    322
     1     1   1562   1810    323
     1     1   1563   1803    324
     1     1   1562   1797    325
     1     1   1562   1791    326
     1     1   1561   1785    327
     1     1   1560   1779    328
     1     1   1559   1773    329
     1     1   1559   1767    330
     1     1   1558   1761    331
     1     1   1557   1754    332
     1     1   1557   1748    333
     1     1   1556   1742    334
     1     1   1555   1736    335
     1     1   1555   1730    336
     1     1   1554   1721    337
     1     1   1553   1717    338
     1     1   1552   1711    339
     1     1   1552   1705    340
     1     1   1551   1699    341
     1     1   1550   1693    342
     1     1   1550   1687    343
     1     1   1549   1680    344
     1     1   1548   1674    345
     1     1   1548   1668    346
     1     1   1547   1662    347
     1     1   1546   1656    348
     1     1   1546   1650    349
     1     1   1545   1644    350
     1     1   1544   1634    351
     1     1   1544   1631    352
     1     1   1453   1460    373
     1     1   1444   1446    374
     1     1   1436   1433    375
     1     1   1427   1419    376
     1     1   1418   1405    377
     1     1   1409   1392    378
     1     1   1404   1383    379
     1     1   1391   1366    380
     1     1   1381   1354    381
     1     1   1371   1342    382
     1     1   1361   1330    383
     1     1   1347   1312    384
     1     1   1341   1306    385
     1     1   1330   1296    386
     1     1   1320   1285    387
     1     1   1309   1274    388
     1     1   1298   1264    389
     1     1   1284   1250    390
     1     1   1275   1244    391
     1     1   1263   1236    392
     1     1   1250   1227    393
     1     1   1238   1219    394
     1     1   1225   1211    395
     1     1   1213   1203    396
     1     1   1206   1198    397
     1     1   1194   1192    396
     1     1   1173   1180    395
     1     1   1151   1168    394
     1     1   1130   1156    393
     1     1   1119   1150    392
     1     1   1085   1136    391
     1     1   1062   1126    390
     1     1   1039   1117    389
     1     1   1022   1110    388
     1     1    991   1100    387
     1     1    967   1092    386
     1     1    936   1082    385
     1     1    930   1081    384
     1     1    921   1078    383
     1     1    912   1076    382
     1     1    904   1074    381
     1     1    895   1072    380
     1     1    886   1070    379
     1     1    876   1067    378
     1     1    868   1066    377
     1     1    858   1065    376
     1     1    849   1065    375
     1     1    839   1064    374
     1     1    830   1063    373
     1     1    820   1062    372
     1     1    811   1061    371
     1     1    801   1060    370
     1     1    795   1059    369
     1     1    785   1056    368
     1     1    778   1053    367
     1     1    770   1050    366
     1     1    763   1048    365
     1     1    755   1045    364
     1     1    748   1042    363
     1     1    741   1040    362
     1     1    733   1037    361
     1     1    726   1034    360
     1     1    719   1032    359
     1     1    711   1029    358
     1     1    704   1027    357
     1     1    697   1024    356
     1     1    689   1021    355
     1     1    682   1019    354
     1     1    675   1016    353
     1     1    667   1013    352
     1     1    660   1011    351
     1     1    653   1008    350
     1     1    645   1005    349
     1     1    638   1003    348
     1     1    630   1000    347
     1     1    623    997    346
     1     1    616    995    345
     1     1    608    992    344
     1     1    601    989    343
     1     1    594    987    342
     1     1    586    984    341
     1     1    579    981    340
     1     1    572    979    339
     1     1    564    976    338
     1     1    560    974    337
     1     1    532    973    336
     1     1    512    972    335
     1     1    492    971    334
     1     1    480    971    333
     1     1    452    969    332
     1     1    432    968    331
     1     1    412    967    330
     1     1    399    967    329
     1     1    372    965    328
     1     1    352    964    327
     1     1    332    963    326
     1     1    318    963    325
     1     2   2140   3650    109
     1     2   2135   3643    110
     1     2   2131   3636    111
     1     2   2126   3629    112
     1     2   2121   3622    113
     1     2   2116   3615    114
     1     2   2112   3608    115
     1     2   2107   3601    116
     1     2   2102   3594    117
     1     2   2097   3587    118
     1     2   2092   3580    119
     1     2   2088   3573    120
     1     2   2083   3565    121
     1     2   2077   3556    122
     1     2   2073   3551    123
     1     2   2069   3544    124
     1     2   2064   3537    125
     1     2   2059   3530    126
     1     2   2054   3523    127
     1     2   2050   3516    128
     1     2   2045   3509    129
     1     2   2040   3502    130
     1     2   2035   3495    131
     1     2   2031   3488    132
     1     2   2026   3480    133
     1     2   2021   3473    134
     1     2   2016   3466    135
     1     2   2013   3461    136
     1     2   2008   3454    137
     1     2   2005   3449    138
     1     2   2001   3443    139
     1     2   1998   3438    140
     1     2   1994   3432    141
     1     2   1991   3427    142
     1     2   1987   3421    143
     1     2   1984   3416    144
     1     2   1980   3410    145
     1     2   1976   3405    146
     1     2   1974   3401    147
     1     2   1970   3394    148
     1     2   1966   3388    149
     1     2   1963   3383    150
     1     2   1959   3377    151
     1     2   1956   3371    152
     1     2   1953   3366    153
     1     2   1949   3360    154
     1     2   1946   3355    155
     1     2   1942   3349    156
     1     2   1939   3344    157
     1     2   1936   3338    158
     1     2   1933   3335    159
     1     2   1927   3326    160
     1     2   1922   3319    161
     1     2   1917   3313    162
     1     2   1912   3307    163
     1     2   1907   3300    164
     1     2   1902   3294    165
     1     2   1899   3288    166
     1     2   1896   3282    167
     1     2   1893   3277    168
     1     2   1890   3271    169
     1     2   1887   3265    170
     1     2   1885   3259    171
     1     2   1882   3253    172
     1     2   1879   3247    173
     1     2   1876   3242    174
     1     2   1873   3236    175
     1     2   1870   3230    176
     1     2   1868   3227    177
     1     2   1865   3218    178
     1     2   1862   3212    179
     1     2   1859   3206    180
     1     2   1856   3200    181
     1     2   1854   3195    182
     1     2   1851   3189    183
     1     2   1848   3183    184
     1     2   1846   3177    185
     1     2   1843   3171    186
     1     2   1840   3165    187
     1     2   1838   3159    188
     1     2   1836   3155    189
     1     2   1832   3147    190
     1     2   1830   3141    191
     1     2   1827   3135    192
     1     2   1824   3129    193
     1     2   1822   3123    194
     1     2   1819   3117    195
     1     2   1817   3111    196
     1     2   1814   3105    197
     1     2   1811   3099    198
     1     2   1809   3094    199
     1     2   1806   3088    200
     1     2   1803   3080    201
     1     2   1801   3076    202
     1     2   1798   3070    203
     1     2   1796   3064    204
     1     2   1793   3058    205
     1     2   1790   3052    206
     1     2   1788   3046    207
     1     2   1785   3040    208
     1     2   1783   3034    209
     1     2   1780   3028    210
     1     2   1777   3022    211
     1     2   1775   3016    212
     1     2   1772   3010    213
     1     2   1770   3005    214
     1     2   1767   2998    215
     1     2   1765   2992    216
     1     2   1762   2986    217
     1     2   1760   2980    218
     1     2   1758   2974    219
     1     2   1755   2968    220
     1     2   1753   2962    221
     1     2   1750   2955    222
     1     2   1748   2949    223
     1     2   1746   2943    224
     1     2   1743   2937    225
     1     2   1741   2931    226
     1     2   1739   2925    227
     1     2   1737   2922    228
     1     2   1732   2911    229
     1     2   1729   2903    230
     1     2   1726   2895    231
     1     2   1723   2887    232
     1     2   1719   2880    233
     1     2   1716   2872    234
     1     2   1713   2864    235
     1     2   1709   2856    236
     1     2   1706   2849    237
     1     2   1703   2841    238
     1     2   1700   2833    239
     1     2   1696   2825    240
     1     2   1692   2815    241
     1     2   1690   2809    242
     1     2   1687   2799    243
     1     2   1684   2790    244
     1     2   1682   2780    245
     1     2   1679   2771    246
     1     2   1676   2761    247
     1     2   1673   2751    248
     1     2   1670   2742    249
     1     2   1668   2732    250
     1     2   1666   2726    251
     1     2   1663   2713    252
     1     2   1661   2703    253
     1     2   1659   2694    254
     1     2   1657   2684    255
     1     2   1655   2674    256
     1     2   1652   2665    257
     1     2   1650   2655    258
     1     2   1648   2643    259
     1     2   1646   2636    260
     1     2   1644   2626    261
     1     2   1642   2616    262
     1     2   1640   2606    263
     1     2   1638   2597    264
     1     2   1636   2587    265
     1     2   1633   2577    266
     1     2   1631   2568    267
     1     2   1629   2556    268
     1     2   1628   2551    269
     1     2   1627   2544    270
     1     2   1626   2538    271
     1     2   1625   2532    272
     1     2   1624   2525    273
     1     2   1623   2519    274
     1     2   1622   2512    275
     1     2   1621   2506    276
     1     2   1620   2500    277
     1     2   1619   2493    278
     1     2   1618   2488    279
     1     2   1617   2480    280
     1     2   1616   2474    281
     1     2   1615   2467    282
     1     2   1614   2461    283
     1     2   1614   2454    284
     1     2   1613   2448    285
     1     2   1612   2441    286
     1     2   1611   2435    287
     1     2   1610   2429    288
     1     2   1609   2422    289
     1     2   1608   2413    290
     1     2   1607   2409    291
     1     2   1606   2403    292
     1     2   1605   2396    293
     1     2   1604   2390    294
     1     2   1603   2384    295
     1     2   1602   2377    296
     1     2   1601   2371    297
     1     2   1599   2364    298
     1     2   1598   2358    299
     1     2   1597   2352    300
     1     2   1596   2348    301
     1     2   1593   2330    302
     1     2   1591   2318    303
     1     2   1589   2306    304
     1     2   1587   2293    305
     1     2   1585   2281    306
     1     2   1583   2269    307
     1     2   1581   2256    308
     1     2   1579   2244    309
     1     2   1577   2232    310
     1     2   1575   2220    311
     1     2   1574   2212    312
     1     2   1574   2203    313
     1     2   1574   2197    314
     1     2   1574   2190    315
     1     2   1574   2184    316
     1     2   1574   2177    317
     1     2   1574   2171    318
     1     2   1574   2164    319
     1     2   1574   2158    320
     1     2   1575   2151    321
     1     2   1575   2145    322
     1     2   1575   2137    323
     1     2   1575   2132    324
     1     2   1575   2125    325
     1     2   1575   2119    326
     1     2   1574   2112    327
     1     2   1574   2106    328
     1     2   1574   2099    329
     1     2   1574   2093    330
     1     2   1574   2086    331
     1     2   1574   2080    332
     1     2   1574   2073    333
     1     2   1574   2067    334
     1     2   1574   2058    335
     1     2   1573   2054    336
     1     2   1573   2047    337
     1     2   1573   2041    338
     1     2   1573   2034    339
     1     2   1573   2028    340
     1     2   1573   2021    341
     1     2   1573   2015    342
     1     2   1573   2008    343
     1     2   1573   2002    344
     1     2   1572   1995    345
     1     2   1572   1989    346
     1     2   1572   1982    347
     1     2   1572   1978    348
     1     2   1572   1969    349
     1     2   1572   1963    350
     1     2   1572   1956    351
     1     2   1572   1950    352
     1     2   1571   1943    353
     1     2   1571   1937    354
     1     2   1571   1930    355
     1     2   1571   1924    356
     1     2   1571   1917    357
     1     2   1571   1910    358
     1     2   1570   1904    359
     1     2   1569   1898    360
     1     2   1567   1891    361
     1     2   1566   1885    362
     1     2   1566   1880    363
     1     2   1564   1872    364
     1     2   1562   1865    365
     1     2   1561   1858    366
     1     2   1559   1852    367
     1     2   1558   1845    368
     1     2   1556   1839    369
     1     2   1555   1832    370
     1     2   1553   1826    371
     1     2   1552   1819    372
     1     2   1550   1813    373
     1     2   1549   1806    374
     1     2   1548   1800    375
     1     2   1546   1793    376
     1     2   1545   1787    377
     1     2   1543   1780    378
     1     2   1541   1775    379
     1     2   1538   1769    380
     1     2   1536   1764    381
     1     2   1533   1759    382
     1     2   1531   1753    383
     1     2   1528   1748    384
     1     2   1527   1744    385
     1     2   1524   1734    386
     1     2   1522   1727    387
     1     2   1521   1719    388
     1     2   1519   1711    389
     1     2   1517   1703    390
     1     2   1515   1696    391
     1     2   1513   1688    392
     1     2   1511   1680    393
     1     2   1509   1671    394
     1     2   1507   1665    395
     1     2   1504   1657    396
     1     2   1502   1650    397
     1     2   1499   1642    398
     1     2   1497   1635    399
     1     2   1494   1627    400
     1     2   1491   1620    401
     1     2   1489   1612    402
     1     2   1486   1605    403
     1     2   1483   1596    404
     1     2   1481   1590    405
     1     2   1478   1583    406
     1     2   1475   1575    407
     1     2   1473   1568    408
     1     2   1470   1561    409
     1     2   1467   1553    410
     1     2   1464   1546    411
     1     2   1461   1538    412
     1     2   1459   1531    413
     1     2   1455   1521    414
     1     2   1452   1516    415
     1     2   1449   1509    416
     1     2   1446   1502    417
     1     2   1442   1495    418
     1     2   1439   1488    419
     1     2   1435   1481    420
     1     2   1432   1473    421
     1     2   1429   1466    422
     1     2   1425   1459    423
     1     2   1420   1449    424
     1     2   1417   1445    425
     1     2   1412   1439    426
     1     2   1407   1432    427
     1     2   1402   1426    428
     1     2   1397   1419    429
     1     2   1392   1413    430
     1     2   1387   1406    431
     1     2   1382   1399    432
     1     2   1375   1391    433
     1     2   1329   1339    434
     1     2   1275   1285    434
     1     2   1196   1231    435
     1     2   1184   1224    434
     1     2   1170   1217    433
     1     2   1157   1210    432
     1     2   1143   1203    431
     1     2   1134   1198    430
     1     2   1115   1191    429
     1     2   1101   1185    428
     1     2   1086   1179    427
     1     2   1072   1173    426
     1     2   1055   1166    425
     1     2   1043   1163    424
     1     2   1029   1158    423
     1     2   1014   1152    422
     1     2    999   1147    421
     1     2    985   1142    420
     1     2    969   1137    419
     1     2    954   1134    418
     1     2    938   1131    417
     1     2    922   1127    416
     1     2    906   1124    415
     1     2    890   1121    414
     1     2    868   1116    413
     1     2    857   1116    412
     1     2    839   1116    411
     1     2    615   1058    375
     1     2    610   1056    374
     1     2    606   1054    373
     1     2    601   1052    372
     1     2    596   1051    371
     1     2    591   1049    370
     1     2    586   1047    369
     1     2    581   1045    368
     1     2    577   1044    367
     1     2    572   1042    366
     1     2    567   1040    365
     1     2    562   1038    364
     1     2    557   1037    363
     1     2    552   1035    362
     1     2    548   1033    361
     1     2    541   1031    360
     1     2    535   1031    359
     1     2    526   1030    358
     1     2    517   1030    357
     1     2    508   1030    356
     1     2    499   1030    355
     1     2    489   1030    354
     1     2    480   1029    353
     1     2    471   1029    352
     1     2    462   1029    351
     1     2    450   1029    350
     1     2    444   1029    349
     1     2    434   1028    348
     1     2    425   1028    347
     1     2    416   1028    346
     1     2    407   1027    345
     1     2    398   1027    344
     1     2    389   1027    343
     1     2    379   1026    342
     1     2    370   1026    341
     1     2    361   1026    340
     1     2    355   1026    339
     1     2    343   1024    338
     1     2    334   1023    337
     1     2    325   1021    336
     1     2    315   1020    335
     1     2    306   1019    334
     1     2    297   1018    333
     1     2    288   1016    332
     1     2    279   1015    331
     1     2    270   1014    330
     1     2    263   1013    329
     1     3   1870   3398    165
     1     3   1865   3387    166
     1     3   1859   3377    167
     1     3   1854   3366    168
     1     3   1849   3355    169
     1     3   1843   3345    170
     1     3   1835   3329    171
     1     3   1832   3323    172
     1     3   1827   3313    173
     1     3   1821   3302    174
     1     3   1815   3292    175
     1     3   1810   3281    176
     1     3   1804   3271    177
     1     3   1796   3256    178
     1     3   1794   3252    179
     1     3   1790   3245    180
     1     3   1786   3238    181
     1     3   1782   3231    182
     1     3   1778   3224    183
     1     3   1774   3218    184
     1     3   1769   3211    185
     1     3   1765   3204    186
     1     3   1761   3197    187
     1     3   1758   3192    188
     1     3   1754   3183    189
     1     3   1750   3176    190
     1     3   1747   3169    191
     1     3   1743   3162    192
     1     3   1739   3155    193
     1     3   1736   3148    194
     1     3   1732   3141    195
     1     3   1728   3134    196
     1     3   1725   3127    197
     1     3   1721   3120    198
     1     3   1719   3115    199
     1     3   1714   3106    200
     1     3   1711   3099    201
     1     3   1708   3091    202
     1     3   1704   3084    203
     1     3   1701   3077    204
     1     3   1698   3070    205
     1     3   1694   3063    206
     1     3   1691   3056    207
     1     3   1688   3048    208
     1     3   1684   3041    209
     1     3   1681   3034    210
     1     3   1678   3028    211
     1     3   1675   3020    212
     1     3   1672   3012    213
     1     3   1669   3005    214
     1     3   1666   2997    215
     1     3   1663   2990    216
     1     3   1660   2983    217
     1     3   1657   2975    218
     1     3   1654   2968    219
     1     3   1651   2961    220
     1     3   1648   2953    221
     1     3   1645   2946    222
     1     3   1642   2939    223
     1     3   1640   2935    224
     1     3   1637   2924    225
     1     3   1634   2916    226
     1     3   1631   2909    227
     1     3   1629   2901    228
     1     3   1626   2894    229
     1     3   1624   2886    230
     1     3   1621   2878    231
     1     3   1618   2871    232
     1     3   1617   2867    233
     1     3   1613   2851    234
     1     3   1611   2839    235
     1     3   1608   2828    236
     1     3   1605   2817    237
     1     3   1603   2806    238
     1     3   1600   2795    239
     1     3   1597   2783    240
     1     3   1594   2770    241
     1     3   1593   2763    242
     1     3   1590   2755    243
     1     3   1588   2747    244
     1     3   1586   2739    245
     1     3   1584   2731    246
     1     3   1581   2723    247
     1     3   1579   2714    248
     1     3   1577   2706    249
     1     3   1575   2698    250
     1     3   1572   2690    251
     1     3   1570   2682    252
     1     3   1569   2676    253
     1     3   1566   2665    254
     1     3   1564   2657    255
     1     3   1561   2649    256
     1     3   1559   2641    257
     1     3   1557   2632    258
     1     3   1555   2624    259
     1     3   1553   2616    260
     1     3   1551   2608    261
     1     3   1548   2600    262
     1     3   1545   2588    263
     1     3   1545   2582    264
     1     3   1543   2571    265
     1     3   1542   2560    266
     1     3   1541   2549    267
     1     3   1540   2538    268
     1     3   1538   2527    269
     1     3   1537   2517    270
     1     3   1536   2506    271
     1     3   1534   2495    272
     1     3   1533   2484    273
     1     3   1532   2473    274
     1     3   1530   2462    275
     1     3   1529   2451    276
     1     3   1528   2441    277
     1     3   1526   2430    278
     1     3   1525   2417    279
     1     3   1523   2408    280
     1     3   1522   2397    281
     1     3   1521   2386    282
     1     3   1519   2376    283
     1     3   1518   2365    284
     1     3   1516   2354    285
     1     3   1515   2343    286
     1     3   1514   2332    287
     1     3   1512   2322    288
     1     3   1511   2311    289
     1     3   1511   2300    290
     1     3   1510   2289    291
     1     3   1509   2278    292
     1     3   1508   2267    293
     1     3   1507   2256    294
     1     3   1507   2245    295
     1     3   1506   2234    296
     1     3   1505   2227    297
     1     3   1505   2212    298
     1     3   1505   2201    299
     1     3   1505   2190    300
     1     3   1505   2178    301
     1     3   1505   2167    302
     1     3   1505   2156    303
     1     3   1504   2142    304
     1     3   1504   2135    305
     1     3   1504   2126    306
     1     3   1503   2117    307
     1     3   1503   2108    308
     1     3   1502   2099    309
     1     3   1502   2089    310
     1     3   1502   2084    311
     1     3   1502   2077    312
     1     3   1502   2071    313
     1     3   1502   2065    314
     1     3   1503   2059    315
     1     3   1503   2053    316
     1     3   1503   2047    317
     1     3   1503   2041    318
     1     3   1504   2034    319
     1     3   1504   2028    320
     1     3   1504   2023    321
     1     3   1505   2016    322
     1     3   1505   2010    323
     1     3   1506   2004    324
     1     3   1506   1997    325
     1     3   1506   1991    326
     1     3   1507   1985    327
     1     3   1507   1979    328
     1     3   1508   1973    329
     1     3   1508   1967    330
     1     3   1509   1961    331
     1     3   1509   1954    332
     1     3   1510   1949    333
     1     3   1510   1939    334
     1     3   1511   1930    335
     1     3   1511   1920    336
     1     3   1512   1911    337
     1     3   1512   1902    338
     1     3   1513   1893    339
     1     3   1513   1884    340
     1     3   1514   1875    341
     1     3   1514   1865    342
     1     3   1515   1854    343
     1     3   1515   1847    344
     1     3   1516   1838    345
     1     3   1516   1829    346
     1     3   1517   1820    347
     1     3   1517   1810    348
     1     3   1518   1801    349
     1     3   1518   1792    350
     1     3   1519   1783    351
     1     3   1519   1774    352
     1     3   1520   1765    353
     1     3   1520   1758    354
     1     3   1520   1746    355
     1     3   1519   1737    356
     1     3   1519   1728    357
     1     3   1519   1719    358
     1     3   1518   1709    359
     1     3   1518   1700    360
     1     3   1518   1691    361
     1     3   1444   1514    389
     1     3   1431   1476    394
     1     3   1428   1469    395
     1     3   1425   1462    396
     1     3   1421   1455    397
     1     3   1418   1448    398
     1     3   1415   1441    399
     1     3   1412   1434    400
     1     3   1409   1428    401
     1     3   1404   1421    402
     1     3   1399   1415    403
     1     3   1395   1409    404
     1     3   1390   1402    405
     1     3   1386   1396    406
     1     3   1381   1390    407
     1     3   1377   1384    408
     1     3   1373   1378    409
     1     3   1367   1370    410
     1     3   1353   1355    411
     1     3   1332   1332    412
     1     3   1312   1310    413
     1     3   1287   1291    414
     1     3   1263   1272    415
     1     3   1238   1253    416
     1     3   1212   1238    415
     1     3   1186   1222    414
     1     3   1148   1200    413
     1     3   1133   1192    412
     1     3   1106   1178    411
     1     3   1079   1163    410
     1     3   1050   1148    409
     1     3   1021   1139    408
     1     3    991   1130    407
     1     3    957   1119    406
     1     3    948   1117    405
     1     3    939   1115    404
     1     3    930   1113    403
     1     3    921   1111    402
     1     3    912   1109    401
     1     3    903   1107    400
     1     3    894   1105    399
     1     3    885   1103    398
     1     3    880   1102    397
     1     3    865   1101    396
     1     3    855   1100    395
     1     3    844   1100    394
     1     3    834   1099    393
     1     3    824   1098    392
     1     3    814   1098    391
     1     3    804   1097    390
     1     3    793   1096    389
     1     3    787   1096    388
     1     3    776   1095    387
     1     3    768   1095    386
     1     3    761   1094    385
     1     3    555   1011    361
     1     3    547   1011    360
     1     3    538   1010    359
     1     3    529   1010    358
     1     3    520   1010    357
     1     3    510   1009    356
     1     3    501   1009    355
     1     3    492   1008    354
     1     3    483   1008    353
     1     3    474   1007    352
     1     3    461   1007    351
     1     3    455   1006    350
     1     3    446   1006    349
     1     3    437   1006    348
     1     3    428   1005    347
     1     3    419   1005    346
     1     3    410   1004    345
     1     3    400   1004    344
     1     3    391   1003    343
     1     3    382   1003    342
     1     3    373   1002    341
     1     3    368   1002    340
     1     3    355   1002    339
     1     3    345   1001    338
     1     3    336   1001    337
     1     3    327   1000    336
     1     3    318   1000    335
     1     3    309    999    334
     1     3    296    999    333
     1     4   1654   2370    245
     1     4   1653   2363    246
     1     4   1652   2356    247
     1     4   1651   2349    248
     1     4   1650   2343    249
     1     4   1649   2336    250
     1     4   1648   2329    251
     1     4   1647   2322    252
     1     4   1646   2315    253
     1     4   1645   2308    254
     1     4   1644   2301    255
     1     4   1642   2292    256
     1     4   1642   2288    257
     1     4   1641   2281    258
     1     4   1640   2274    259
     1     4   1640   2267    260
     1     4   1639   2260    261
     1     4   1638   2253    262
     1     4   1638   2246    263
     1     4   1637   2239    264
     1     4   1636   2232    265
     1     4   1636   2225    266
     1     4   1635   2219    267
     1     4   1634   2215    268
     1     4   1634   2205    269
     1     4   1634   2198    270
     1     4   1634   2191    271
     1     4   1634   2184    272
     1     4   1634   2177    273
     1     4   1634   2170    274
     1     4   1634   2163    275
     1     4   1633   2156    276
     1     4   1633   2149    277
     1     4   1633   2142    278
     1     4   1633   2135    279
     1     4   1633   2131    280
     1     4   1633   2121    281
     1     4   1632   2115    282
     1     4   1632   2108    283
     1     4   1632   2101    284
     1     4   1632   2094    285
     1     4   1632   2087    286
     1     4   1631   2080    287
     1     4   1631   2073    288
     1     4   1631   2066    289
     1     4   1631   2059    290
     1     4   1630   2052    291
     1     4   1630   2046    292
     1     4   1630   2041    293
     1     4   1629   2035    294
     1     4   1629   2029    295
     1     4   1629   2023    296
     1     4   1629   2018    297
     1     4   1628   2012    298
     1     4   1628   2006    299
     1     4   1628   2000    300
     1     4   1627   1995    301
     1     4   1627   1989    302
     1     4   1627   1983    303
     1     4   1626   1977    304
     1     4   1626   1972    305
     1     4   1626   1966    306
     1     4   1626   1960    307
     1     4   1625   1954    308
     1     4   1625   1948    309
     1     4   1625   1942    310
     1     4   1624   1936    311
     1     4   1624   1929    312
     1     4   1624   1923    313
     1     4   1624   1917    314
     1     4   1623   1911    315
     1     4   1623   1905    316
     1     4   1623   1898    317
     1     4   1622   1893    318
     1     4   1622   1886    319
     1     4   1621   1880    320
     1     4   1621   1874    321
     1     4   1621   1868    322
     1     4   1620   1862    323
     1     4   1620   1856    324
     1     4   1619   1849    325
     1     4   1619   1843    326
     1     4   1618   1837    327
     1     4   1618   1829    328
     1     4   1617   1826    329
     1     4   1617   1821    330
     1     4   1617   1816    331
     1     4   1616   1811    332
     1     4   1616   1806    333
     1     4   1615   1801    334
     1     4   1615   1796    335
     1     4   1615   1791    336
     1     4   1614   1786    337
     1     4   1614   1781    338
     1     4   1614   1776    339
     1     4   1613   1771    340
     1     4   1613   1766    341
     1     4   1612   1761    342
     1     4   1612   1757    343
     1     4   1611   1751    344
     1     4   1611   1746    345
     1     4   1610   1741    346
     1     4   1610   1736    347
     1     4   1609   1731    348
     1     4   1609   1726    349
     1     4   1608   1721    350
     1     4   1608   1716    351
     1     4   1607   1711    352
     1     4   1607   1706    353
     1     4   1606   1701    354
     1     4   1605   1695    355
     1     4   1605   1690    356
     1     4   1604   1684    357
     1     4   1602   1680    358
     1     4   1599   1675    359
     1     4   1596   1670    360
     1     4   1593   1665    361
     1     4   1590   1660    362
     1     4   1588   1655    363
     1     4   1585   1650    364
     1     4   1524   1532    385
     1     4   1521   1525    386
     1     4   1519   1520    387
     1     4   1515   1512    388
     1     4   1512   1505    389
     1     4   1509   1498    390
     1     4   1506   1491    391
     1     4   1503   1485    392
     1     4   1500   1478    393
     1     4   1497   1471    394
     1     4   1494   1465    395
     1     4   1491   1457    396
     1     4   1487   1452    397
     1     4   1482   1446    398
     1     4   1478   1440    399
     1     4   1473   1434    400
     1     4   1469   1428    401
     1     4   1464   1422    402
     1     4   1460   1416    403
     1     4   1455   1410    404
     1     4   1451   1404    405
     1     4   1446   1398    406
     1     4   1442   1393    407
     1     4   1437   1386    408
     1     4   1432   1380    409
     1     4   1427   1374    410
     1     4   1423   1369    411
     1     4   1418   1363    412
     1     4   1413   1357    413
     1     4   1408   1351    414
     1     4   1404   1345    415
     1     4   1399   1339    416
     1     4   1394   1333    417
     1     4   1392   1330    418
     1     4   1383   1323    419
     1     4   1377   1317    420
     1     4   1372   1312    421
     1     4   1366   1307    422
     1     4   1360   1301    423
     1     4   1354   1296    424
     1     4   1348   1291    425
     1     4   1302   1264    426
     1     4   1255   1237    427
     1     4   1208   1210    428
     1     4   1161   1184    429
     1     4   1115   1157    430
     1     4   1079   1137    431
     1     4   1047   1126    432
     1     4   1019   1117    433
     1     4   1009   1115    432
     1     4    999   1112    431
     1     4    990   1110    430
     1     4    980   1108    429
     1     4    970   1105    428
     1     4    960   1103    427
     1     4    950   1100    426
     1     4    941   1098    425
     1     4    931   1095    424
     1     4    921   1094    423
     1     4    910   1093    422
     1     4    900   1091    421
     1     4    890   1090    420
     1     4    880   1088    419
     1     4    870   1087    418
     1     4    859   1085    417
     1     4    849   1084    416
     1     4    835   1082    415
     1     4    828   1082    414
     1     4    818   1082    413
     1     4    807   1081    412
     1     4    796   1081    411
     1     4    786   1081    410
     1     4    775   1080    409
     1     4    765   1080    408
     1     4    754   1080    407
     1     4    743   1080    406
     1     4    733   1079    405
     1     4    722   1079    404
     1     4    711   1079    403
     1     4    700   1079    402
     1     4    689   1079    401
     1     4    679   1079    400
     1     4    668   1079    399
     1     4    657   1079    398
     1     4    646   1079    397
     1     4    636   1079    396
     1     4    625   1079    395
     1     4    614   1079    394
     1     4    603   1079    393
     1     4    431   1005    361
     1     4    420   1004    360
     1     4    409   1003    359
     1     4    399   1003    358
     1     4    388   1002    357
     1     4    377   1001    356
     1     4    366   1000    355
     1     4    356   1000    354
     1     4    345    999    353
     1     4    334    998    352
     1     4    318    997    351
     1     5   2030   3564     84
     1     5   2027   3559     85
     1     5   2023   3554     86
     1     5   2020   3549     87
     1     5   2017   3544     88
     1     5   2013   3538     89
     1     5   2010   3533     90
     1     5   2007   3528     91
     1     5   2003   3523     92
     1     5   2000   3517     93
     1     5   1997   3512     94
     1     5   1993   3507     95
     1     5   1990   3502     96
     1     5   1987   3497     97
     1     5   1983   3490     98
     1     5   1980   3486     99
     1     5   1977   3481    100
     1     5   1974   3475    101
     1     5   1971   3470    102
     1     5   1968   3465    103
     1     5   1964   3460    104
     1     5   1961   3454    105
     1     5   1958   3449    106
     1     5   1955   3444    107
     1     5   1952   3438    108
     1     5   1949   3433    109
     1     5   1946   3428    110
     1     5   1942   3422    111
     1     5   1939   3417    112
     1     5   1937   3413    113
     1     5   1933   3406    114
     1     5   1931   3401    115
     1     5   1928   3395    116
     1     5   1925   3390    117
     1     5   1922   3384    118
     1     5   1919   3379    119
     1     5   1916   3373    120
     1     5   1914   3368    121
     1     5   1911   3363    122
     1     5   1908   3357    123
     1     5   1905   3352    124
     1     5   1902   3346    125
     1     5   1899   3341    126
     1     5   1897   3335    127
     1     5   1894   3330    128
     1     5   1889   3321    129
     1     5   1885   3313    130
     1     5   1881   3305    131
     1     5   1877   3297    132
     1     5   1873   3289    133
     1     5   1868   3281    134
     1     5   1864   3272    135
     1     5   1860   3264    136
     1     5   1856   3256    137
     1     5   1852   3248    138
     1     5   1848   3240    139
     1     5   1844   3231    140
     1     5   1840   3223    141
     1     5   1836   3215    142
     1     5   1832   3206    143
     1     5   1828   3198    144
     1     5   1824   3190    145
     1     5   1819   3179    146
     1     5   1816   3173    147
     1     5   1813   3165    148
     1     5   1809   3156    149
     1     5   1805   3148    150
     1     5   1802   3139    151
     1     5   1798   3131    152
     1     5   1794   3123    153
     1     5   1789   3111    154
     1     5   1788   3107    155
     1     5   1786   3102    156
     1     5   1783   3096    157
     1     5   1781   3091    158
     1     5   1779   3085    159
     1     5   1777   3079    160
     1     5   1774   3074    161
     1     5   1772   3068    162
     1     5   1770   3063    163
     1     5   1768   3057    164
     1     5   1766   3052    165
     1     5   1763   3046    166
     1     5   1761   3040    167
     1     5   1759   3035    168
     1     5   1757   3029    169
     1     5   1754   3024    170
     1     5   1752   3018    171
     1     5   1750   3012    172
     1     5   1748   3007    173
     1     5   1745   3001    174
     1     5   1743   2996    175
     1     5   1741   2990    176
     1     5   1739   2985    177
     1     5   1736   2979    178
     1     5   1734   2973    179
     1     5   1732   2967    180
     1     5   1730   2960    181
     1     5   1728   2954    182
     1     5   1725   2947    183
     1     5   1723   2940    184
     1     5   1721   2934    185
     1     5   1719   2927    186
     1     5   1716   2920    187
     1     5   1714   2914    188
     1     5   1712   2907    189
     1     5   1710   2900    190
     1     5   1708   2894    191
     1     5   1705   2887    192
     1     5   1703   2881    193
     1     5   1700   2873    194
     1     5   1699   2867    195
     1     5   1697   2860    196
     1     5   1695   2854    197
     1     5   1693   2847    198
     1     5   1691   2840    199
     1     5   1689   2833    200
     1     5   1688   2826    201
     1     5   1686   2820    202
     1     5   1684   2813    203
     1     5   1682   2806    204
     1     5   1680   2799    205
     1     5   1678   2792    206
     1     5   1676   2786    207
     1     5   1674   2779    208
     1     5   1672   2772    209
     1     5   1670   2764    210
     1     5   1668   2756    211
     1     5   1665   2746    212
     1     5   1662   2737    213
     1     5   1659   2727    214
     1     5   1656   2717    215
     1     5   1653   2708    216
     1     5   1651   2698    217
     1     5   1648   2691    218
     1     5   1646   2678    219
     1     5   1644   2668    220
     1     5   1642   2658    221
     1     5   1640   2648    222
     1     5   1638   2638    223
     1     5   1636   2628    224
     1     5   1634   2618    225
     1     5   1631   2606    226
     1     5   1630   2597    227
     1     5   1629   2587    228
     1     5   1627   2577    229
     1     5   1617   2479    246
     1     5   1617   2470    247
     1     5   1616   2461    248
     1     5   1615   2451    249
     1     5   1614   2442    250
     1     5   1613   2433    251
     1     5   1613   2424    252
     1     5   1612   2417    253
     1     5   1611   2406    254
     1     5   1610   2397    255
     1     5   1610   2387    256
     1     5   1609   2378    257
     1     5   1608   2369    258
     1     5   1607   2360    259
     1     5   1607   2351    260
     1     5   1606   2341    261
     1     5   1605   2333    262
     1     5   1605   2323    263
     1     5   1604   2314    264
     1     5   1604   2305    265
     1     5   1603   2296    266
     1     5   1603   2287    267
     1     5   1603   2278    268
     1     5   1602   2268    269
     1     5   1602   2258    270
     1     5   1601   2250    271
     1     5   1601   2241    272
     1     5   1600   2232    273
     1     5   1600   2223    274
     1     5   1599   2213    275
     1     5   1599   2204    276
     1     5   1598   2195    277
     1     5   1598   2186    278
     1     5   1597   2175    279
     1     5   1597   2168    280
     1     5   1597   2158    281
     1     5   1597   2149    282
     1     5   1597   2140    283
     1     5   1596   2131    284
     1     5   1596   2122    285
     1     5   1596   2113    286
     1     5   1596   2103    287
     1     5   1595   2094    288
     1     5   1595   2085    289
     1     5   1595   2080    290
     1     5   1595   2067    291
     1     5   1595   2057    292
     1     5   1595   2048    293
     1     5   1592   1951    314
     1     5   1592   1945    315
     1     5   1592   1939    316
     1     5   1592   1933    317
     1     5   1592   1927    318
     1     5   1591   1920    319
     1     5   1591   1914    320
     1     5   1591   1908    321
     1     5   1591   1902    322
     1     5   1590   1896    323
     1     5   1590   1889    324
     1     5   1590   1883    325
     1     5   1590   1877    326
     1     5   1589   1871    327
     1     5   1589   1865    328
     1     5   1589   1859    329
     1     5   1588   1853    330
     1     5   1588   1847    331
     1     5   1588   1840    332
     1     5   1587   1834    333
     1     5   1587   1828    334
     1     5   1587   1822    335
     1     5   1586   1813    336
     1     5   1586   1810    337
     1     5   1586   1803    338
     1     5   1585   1797    339
     1     5   1585   1791    340
     1     5   1585   1785    341
     1     5   1584   1779    342
     1     5   1584   1773    343
     1     5   1584   1766    344
     1     5   1583   1760    345
     1     5   1583   1754    346
     1     5   1583   1748    347
     1     5   1582   1742    348
     1     5   1582   1737    349
     1     5   1581   1730    350
     1     5   1580   1723    351
     1     5   1579   1717    352
     1     5   1579   1711    353
     1     5   1578   1705    354
     1     5   1577   1699    355
     1     5   1576   1693    356
     1     5   1575   1686    357
     1     5   1574   1680    358
     1     5   1574   1674    359
     1     5   1497   1521    376
     1     5   1494   1513    377
     1     5   1490   1505    378
     1     5   1487   1496    379
     1     5   1484   1489    380
     1     5   1479   1482    381
     1     5   1476   1475    382
     1     5   1472   1468    383
     1     5   1468   1462    384
     1     5   1464   1455    385
     1     5   1460   1449    386
     1     5   1456   1442    387
     1     5   1452   1435    388
     1     5   1448   1429    389
     1     5   1443   1420    390
     1     5   1440   1416    391
     1     5   1436   1411    392
     1     5   1431   1405    393
     1     5   1427   1399    394
     1     5   1423   1394    395
     1     5   1418   1388    396
     1     5   1414   1383    397
     1     5   1410   1377    398
     1     5   1406   1371    399
     1     5   1401   1366    400
     1     5   1397   1360    401
     1     5   1394   1356    402
     1     5   1373   1333    403
     1     5   1356   1315    404
     1     5   1340   1297    405
     1     5   1327   1283    406
     1     5   1281   1245    408
     1     5   1229   1208    411
     1     5   1167   1170    414
     1     5   1107   1144    411
     1     5   1053   1122    408
     1     5   1022   1115    406
     1     5   1005   1110    405
     1     5    987   1104    404
     1     5    970   1099    403
     1     5    953   1093    402
     1     5    932   1090    401
     1     5    912   1086    400
     1     5    892   1083    399
     1     5    872   1079    398
     1     5    851   1075    397
     1     5    829   1071    396
     1     5    819   1071    395
     1     5    808   1070    394
     1     5    797   1070    393
     1     5    786   1069    392
     1     5    775   1069    391
     1     5    765   1068    390
     1     5    754   1068    389
     1     5    743   1067    388
     1     5    732   1067    387
     1     5    722   1066    386
     1     5    710   1066    385
     1     5    523    987    357
     1     5    514    986    356
     1     5    505    985    355
     1     5    495    984    354
     1     5    486    983    353
     1     5    477    982    352
     1     5    468    981    351
     1     5    459    981    350
     1     5    446    979    349
     1     5    441    979    348
     1     5    431    979    347
     1     5    422    978    346
     1     5    413    978    345
     1     5    404    978    344
     1     5    395    978    343
     1     5    386    977    342
     1     5    376    977    341
     1     5    367    977    340
     1     5    357    976    339
     1     5    349    976    338
     1     5    340    977    337
     1     5    330    977    336
     1     5    321    977    335
     1     5    312    977    334
     1     5    303    977    333
     1     5    294    977    332
     2     1   2915   3971      7
     2     1   2893   3931      7
     2     2   2923   4025     35
     2     2   2915   4022     36
     2     2   2907   4020     37
     2     2   2900   4018     38
     2     2   2892   4016     39
     2     2   2884   4014     40
     2     2   2876   4012     41
     2     2   2869   4010     42
     2     2   2861   4008     43
     2     2   2853   4006     44
     2     2   2846   4004     45
     2     2   2838   4002     46
     2     2   2830   3999     47
     2     2   2822   3997     48
     2     2   2815   3995     49
     2     2   2807   3993     50
     2     2   2802   3992     51
     2     2   2792   3989     52
     2     2   2784   3986     53
     2     2   2777   3984     54
     2     2   2769   3981     55
     2     2   2761   3979     56
     2     2   2754   3976     57
     2     2   2746   3974     58
     2     2   2739   3972     59
     2     2   2731   3969     60
     2     2   2724   3967     61
     2     2   2716   3964     62
     2     2   2708   3962     63
     2     2   2701   3960     64
     2     2   2693   3957     65
     2     2   2686   3955     66
     2     2   2680   3953     67
     2     2   2655   3946     68
     2     2   2636   3940     69
     2     2   2616   3935     70
     2     2   2597   3929     71
     2     2   2578   3924     72
     2     2   2559   3916     73
     2     2   2540   3909     74
     2     2   2522   3902     75
     2     2   2503   3894     76
     2     2   2478   3885     77
     2     2   2466   3880     78
     2     2   2447   3872     79
     2     2   2428   3865     80
     2     2   2410   3858     81
     2     2   2401   3854     82
     2     2   2391   3850     83
     2     2   2382   3847     84
     2     2   2372   3843     85
     2     2   2363   3839     86
     2     2   2353   3836     87
     2     2   2344   3832     88
     2     2   2334   3828     89
     2     2   2324   3822     90
     2     2   2313   3817     91
     2     2   2303   3811     92
     2     2   2293   3805     93
     2     2   2282   3799     94
     2     2   2267   3790     95
     2     2   2261   3787     96
     2     2   2250   3781     97
     2     2   2239   3776     98
     2     2   2228   3770     99
     2     2   2217   3765    100
     2     2   2206   3759    101
     2     2   2192   3752    102
     2     2   2185   3748    103
     2     2   2175   3741    104
     2     2   2166   3735    105
     2     2   2156   3729    106
     2     2   2146   3723    107
     2     2   2136   3716    108
     2     2   2124   3708    109
     2     2   2118   3703    110
     2     2   2109   3697    111
     2     2   2101   3690    112
     2     2   2092   3683    113
     2     2   2083   3676    114
     2     2   2075   3669    115
     2     2   2066   3663    116
     2     2   2057   3655    117
     2     2   2050   3648    118
     2     2   2043   3641    119
     2     2   2036   3634    120
     2     2   2028   3626    121
     2     2   2021   3619    122
     2     2   2014   3611    123
     2     2   2006   3604    124
     2     2   1999   3596    125
     2     2   1994   3592    126
     2     2   1985   3581    127
     2     2   1978   3573    128
     2     2   1971   3566    129
     2     2   1965   3558    130
     2     2   1958   3550    131
     2     2   1951   3543    132
     2     2   1944   3535    133
     2     2   1938   3527    134
     2     2   1933   3522    135
     2     2   1925   3511    136
     2     2   1919   3503    137
     2     2   1913   3495    138
     2     2   1907   3487    139
     2     2   1901   3479    140
     2     2   1895   3471    141
     2     2   1889   3463    142
     2     2   1883   3455    143
     2     2   1878   3448    144
     2     2   1871   3438    145
     2     2   1866   3430    146
     2     2   1860   3422    147
     2     2   1854   3414    148
     2     2   1848   3405    149
     2     2   1843   3397    150
     2     2   1837   3389    151
     2     2   1831   3381    152
     2     2   1827   3374    153
     2     2   1821   3364    154
     2     2   1816   3355    155
     2     2   1811   3347    156
     2     2   1806   3338    157
     2     2   1801   3329    158
     2     2   1796   3321    159
     2     2   1791   3312    160
     2     2   1788   3306    161
     2     2   1779   3294    162
     2     2   1773   3286    163
     2     2   1766   3277    164
     2     2   1760   3268    165
     2     2   1756   3258    166
     2     2   1752   3248    167
     2     2   1747   3238    168
     2     2   1743   3228    169
     2     2   1739   3218    170
     2     2   1735   3208    171
     2     2   1730   3195    172
     2     2   1726   3188    173
     2     2   1721   3178    174
     2     2   1717   3168    175
     2     2   1712   3158    176
     2     2   1707   3148    177
     2     2   1705   3142    178
     2     2   1698   3128    179
     2     2   1694   3118    180
     2     2   1690   3108    181
     2     2   1685   3098    182
     2     2   1681   3088    183
     2     2   1678   3082    184
     2     2   1672   3068    185
     2     2   1668   3058    186
     2     2   1664   3048    187
     2     2   1661   3038    188
     2     2   1657   3027    189
     2     2   1652   3016    190
     2     2   1648   3007    191
     2     2   1644   2997    192
     2     2   1639   2987    193
     2     2   1635   2977    194
     2     2   1630   2967    195
     2     2   1626   2958    196
     2     2   1621   2947    197
     2     2   1618   2940    198
     2     2   1615   2931    199
     2     2   1613   2923    200
     2     2   1610   2915    201
     2     2   1607   2907    202
     2     2   1604   2899    203
     2     2   1601   2891    204
     2     2   1599   2883    205
     2     2   1596   2875    206
     2     2   1593   2867    207
     2     2   1591   2859    208
     2     2   1588   2850    209
     2     2   1586   2842    210
     2     2   1584   2834    211
     2     2   1581   2826    212
     2     2   1579   2817    213
     2     2   1577   2809    214
     2     2   1574   2801    215
     2     2   1572   2792    216
     2     2   1570   2784    217
     2     2   1568   2778    218
     2     2   1565   2767    219
     2     2   1563   2759    220
     2     2   1561   2751    221
     2     2   1559   2742    222
     2     2   1556   2734    223
     2     2   1554   2726    224
     2     2   1552   2717    225
     2     2   1550   2709    226
     2     2   1548   2701    227
     2     2   1546   2692    228
     2     2   1543   2684    229
     2     2   1542   2678    230
     2     2   1539   2667    231
     2     2   1538   2658    232
     2     2   1536   2650    233
     2     2   1534   2641    234
     2     2   1533   2636    235
     2     2   1531   2618    236
     2     2   1530   2605    237
     2     2   1529   2592    238
     2     2   1528   2579    239
     2     2   1527   2565    240
     2     2   1526   2552    241
     2     2   1524   2539    242
     2     2   1523   2521    243
     2     2   1522   2513    244
     2     2   1521   2500    245
     2     2   1519   2486    246
     2     2   1518   2473    247
     2     2   1516   2460    248
     2     2   1515   2446    249
     2     2   1513   2434    250
     2     2   1512   2420    251
     2     2   1511   2406    252
     2     2   1510   2393    253
     2     2   1509   2380    254
     2     2   1508   2366    255
     2     2   1507   2353    256
     2     2   1506   2342    257
     2     2   1504   2326    258
     2     2   1503   2313    259
     2     2   1502   2300    260
     2     2   1501   2286    261
     2     2   1500   2273    262
     2     2   1499   2258    263
     2     2   1499   2252    264
     2     2   1498   2244    265
     2     2   1498   2237    266
     2     2   1498   2230    267
     2     2   1498   2222    268
     2     2   1497   2215    269
     2     2   1497   2207    270
     2     2   1497   2200    271
     2     2   1496   2193    272
     2     2   1496   2185    273
     2     2   1496   2178    274
     2     2   1496   2173    275
     2     2   1496   2163    276
     2     2   1496   2156    277
     2     2   1496   2148    278
     2     2   1497   2141    279
     2     2   1497   2134    280
     2     2   1497   2126    281
     2     2   1497   2119    282
     2     2   1497   2112    283
     2     2   1497   2104    284
     2     2   1498   2097    285
     2     2   1498   2089    286
     2     2   1498   2084    287
     2     2   1498   2075    288
     2     2   1498   2067    289
     2     2   1499   2060    290
     2     2   1499   2052    291
     2     2   1499   2045    292
     2     2   1499   2038    293
     2     2   1499   2030    294
     2     2   1499   2023    295
     2     2   1500   2015    296
     2     2   1500   2008    297
     2     2   1500   1997    298
     2     2   1500   1993    299
     2     2   1500   1984    300
     2     2   1501   1975    301
     2     2   1501   1966    302
     2     2   1501   1957    303
     2     2   1501   1949    304
     2     2   1502   1940    305
     2     2   1502   1931    306
     2     2   1502   1922    307
     2     2   1502   1913    308
     2     2   1502   1905    309
     2     2   1503   1896    310
     2     2   1503   1884    311
     2     2   1502   1880    312
     2     2   1502   1873    313
     2     2   1501   1867    314
     2     2   1501   1860    315
     2     2   1500   1854    316
     2     2   1499   1847    317
     2     2   1499   1841    318
     2     2   1498   1834    319
     2     2   1498   1828    320
     2     2   1497   1821    321
     2     2   1496   1812    322
     2     2   1496   1808    323
     2     2   1495   1802    324
     2     2   1494   1795    325
     2     2   1493   1789    326
     2     2   1492   1782    327
     2     2   1492   1776    328
     2     2   1491   1769    329
     2     2   1490   1763    330
     2     2   1489   1756    331
     2     2   1488   1750    332
     2     2   1487   1743    333
     2     2   1487   1738    334
     2     2   1486   1730    335
     2     2   1485   1724    336
     2     2   1484   1717    337
     2     2   1483   1711    338
     2     2   1482   1704    339
     2     2   1481   1698    340
     2     2   1480   1691    341
     2     2   1479   1685    342
     2     2   1478   1678    343
     2     2   1477   1672    344
     2     2   1476   1664    345
     2     2   1475   1659    346
     2     2   1474   1652    347
     2     2   1473   1646    348
     2     2   1472   1639    349
     2     2   1472   1633    350
     2     2   1471   1626    351
     2     2   1470   1620    352
     2     2   1469   1613    353
     2     2   1468   1607    354
     2     2   1467   1600    355
     2     2   1466   1592    356
     2     3   2919   4001     10
     2     3   2909   3998     11
     2     3   2899   3995     12
     2     3   2890   3993     13
     2     3   2880   3990     14
     2     3   2871   3988     15
     2     3   2861   3985     16
     2     3   2852   3982     17
     2     3   2840   3979     18
     2     3   2832   3977     19
     2     3   2823   3975     20
     2     3   2813   3972     21
     2     3   2804   3970     22
     2     3   2794   3968     23
     2     3   2784   3965     24
     2     3   2775   3963     25
     2     3   2764   3960     26
     2     3   2756   3957     27
     2     3   2746   3954     28
     2     3   2737   3951     29
     2     3   2727   3948     30
     2     3   2718   3945     31
     2     3   2708   3942     32
     2     3   2699   3939     33
     2     3   2687   3935     34
     2     3   2674   3932     35
     2     3   2658   3928     36
     2     3   2641   3924     37
     2     3   2624   3920     38
     2     3   2611   3917     39
     2     3   2591   3910     40
     2     3   2574   3905     41
     2     3   2558   3899     42
     2     3   2542   3893     43
     2     3   2533   3891     44
     2     3   2509   3880     45
     2     3   2493   3873     46
     2     3   2477   3866     47
     2     3   2461   3859     48
     2     3   2452   3855     49
     2     3   2441   3851     50
     2     3   2434   3848     51
     2     3   2427   3845     52
     2     3   2419   3842     53
     2     3   2412   3839     54
     2     3   2405   3836     55
     2     3   2397   3833     56
     2     3   2390   3830     57
     2     3   2381   3827     58
     2     3   2376   3824     59
     2     3   2369   3820     60
     2     3   2362   3817     61
     2     3   2354   3813     62
     2     3   2347   3809     63
     2     3   2340   3806     64
     2     3   2333   3802     65
     2     3   2326   3798     66
     2     3   2319   3795     67
     2     3   2312   3791     68
     2     3   2305   3787     69
     2     3   2298   3783     70
     2     3   2292   3779     71
     2     3   2285   3774     72
     2     3   2278   3770     73
     2     3   2272   3766     74
     2     3   2265   3761     75
     2     3   2258   3757     76
     2     3   2252   3752     77
     2     3   2245   3748     78
     2     3   2237   3743     79
     2     3   2232   3740     80
     2     3   2225   3736     81
     2     3   2219   3732     82
     2     3   2212   3728     83
     2     3   2206   3724     84
     2     3   2200   3720     85
     2     3   2193   3716     86
     2     3   2187   3712     87
     2     3   2180   3708     88
     2     3   2174   3704     89
     2     3   2168   3700     90
     2     3   2159   3695     91
     2     3   2156   3692     92
     2     3   2151   3688     93
     2     3   2147   3684     94
     2     3   2142   3680     95
     2     3   2137   3675     96
     2     3   2133   3671     97
     2     3   2128   3667     98
     2     3   2124   3663     99
     2     3   2119   3659    100
     2     3   2114   3655    101
     2     3   2110   3651    102
     2     3   2105   3647    103
     2     3   2101   3643    104
     2     3   2096   3638    105
     2     3   2092   3634    106
     2     3   2088   3629    107
     2     3   2084   3625    108
     2     3   2079   3620    109
     2     3   2075   3616    110
     2     3   2071   3612    111
     2     3   2066   3607    112
     2     3   2062   3603    113
     2     3   2058   3598    114
     2     3   2053   3594    115
     2     3   2049   3589    116
     2     3   2043   3584    117
     2     3   2038   3577    118
     2     3   2032   3571    119
     2     3   2026   3565    120
     2     3   2020   3559    121
     2     3   2014   3553    122
     2     3   2009   3546    123
     2     3   2001   3538    124
     2     3   1998   3534    125
     2     3   1993   3527    126
     2     3   1988   3520    127
     2     3   1983   3513    128
     2     3   1978   3506    129
     2     3   1973   3499    130
     2     3   1968   3492    131
     2     3   1963   3485    132
     2     3   1958   3478    133
     2     3   1955   3474    134
     2     3   1949   3463    135
     2     3   1945   3455    136
     2     3   1940   3448    137
     2     3   1936   3440    138
     2     3   1932   3432    139
     2     3   1928   3425    140
     2     3   1923   3417    141
     2     3   1919   3409    142
     2     3   1915   3402    143
     2     3   1911   3394    144
     2     3   1907   3386    145
     2     3   1903   3378    146
     2     3   1899   3370    147
     2     3   1895   3362    148
     2     3   1890   3355    149
     2     3   1886   3347    150
     2     3   1882   3339    151
     2     3   1878   3331    152
     2     3   1874   3323    153
     2     3   1870   3315    154
     2     3   1867   3310    155
     2     3   1862   3299    156
     2     3   1836   3248    167
     2     3   1833   3243    168
     2     3   1830   3237    169
     2     3   1827   3231    170
     2     3   1824   3225    171
     2     3   1821   3220    172
     2     3   1818   3214    173
     2     3   1815   3208    174
     2     3   1811   3201    175
     2     3   1809   3197    176
     2     3   1806   3191    177
     2     3   1803   3185    178
     2     3   1800   3179    179
     2     3   1797   3174    180
     2     3   1794   3168    181
     2     3   1791   3162    182
     2     3   1788   3156    183
     2     3   1785   3151    184
     2     3   1782   3145    185
     2     3   1778   3138    186
     2     3   1776   3133    187
     2     3   1773   3127    188
     2     3   1771   3121    189
     2     3   1768   3115    190
     2     3   1765   3109    191
     2     3   1762   3104    192
     2     3   1760   3098    193
     2     3   1757   3092    194
     2     3   1754   3086    195
     2     3   1752   3080    196
     2     3   1749   3074    197
     2     3   1746   3068    198
     2     3   1744   3062    199
     2     3   1741   3056    200
     2     3   1739   3050    201
     2     3   1737   3044    202
     2     3   1734   3038    203
     2     3   1732   3032    204
     2     3   1729   3026    205
     2     3   1727   3020    206
     2     3   1725   3013    207
     2     3   1722   3007    208
     2     3   1720   3001    209
     2     3   1717   2994    210
     2     3   1714   2988    211
     2     3   1711   2980    212
     2     3   1708   2972    213
     2     3   1705   2964    214
     2     3   1702   2956    215
     2     3   1699   2948    216
     2     3   1696   2940    217
     2     3   1693   2932    218
     2     3   1690   2926    219
     2     3   1687   2916    220
     2     3   1684   2908    221
     2     3   1681   2900    222
     2     3   1678   2892    223
     2     3   1676   2884    224
     2     3   1673   2876    225
     2     3   1670   2868    226
     2     3   1667   2860    227
     2     3   1665   2854    228
     2     3   1662   2844    229
     2     3   1660   2835    230
     2     3   1658   2827    231
     2     3   1656   2819    232
     2     3   1653   2810    233
     2     3   1651   2802    234
     2     3   1650   2796    235
     2     3   1647   2789    236
     2     3   1644   2783    237
     2     3   1642   2778    238
     2     3   1640   2772    239
     2     3   1638   2766    240
     2     3   1635   2761    241
     2     3   1633   2755    242
     2     3   1631   2749    243
     2     3   1628   2744    244
     2     3   1626   2738    245
     2     3   1624   2730    246
     2     3   1623   2721    247
     2     3   1621   2713    248
     2     3   1619   2705    249
     2     3   1617   2697    250
     2     3   1615   2688    251
     2     3   1614   2680    252
     2     3   1612   2672    253
     2     3   1610   2664    254
     2     3   1608   2653    255
     2     3   1606   2647    256
     2     3   1605   2639    257
     2     3   1603   2631    258
     2     3   1601   2622    259
     2     3   1599   2614    260
     2     3   1597   2606    261
     2     3   1596   2597    262
     2     3   1594   2589    263
     2     3   1592   2581    264
     2     3   1590   2573    265
     2     3   1588   2564    266
     2     3   1587   2556    267
     2     3   1586   2548    268
     2     3   1584   2539    269
     2     3   1583   2531    270
     2     3   1581   2523    271
     2     3   1580   2514    272
     2     3   1578   2506    273
     2     3   1577   2498    274
     2     3   1575   2489    275
     2     3   1574   2481    276
     2     3   1572   2471    277
     2     3   1571   2464    278
     2     3   1570   2456    279
     2     3   1569   2447    280
     2     3   1568   2439    281
     2     3   1567   2431    282
     2     3   1566   2422    283
     2     3   1565   2414    284
     2     3   1563   2405    285
     2     3   1562   2397    286
     2     3   1561   2389    287
     2     3   1560   2380    288
     2     3   1558   2368    289
     2     3   1558   2363    290
     2     3   1557   2355    291
     2     3   1556   2347    292
     2     3   1555   2338    293
     2     3   1553   2330    294
     2     3   1552   2321    295
     2     3   1551   2313    296
     2     3   1550   2305    297
     2     3   1549   2296    298
     2     3   1548   2288    299
     2     3   1547   2279    300
     2     3   1546   2275    301
     2     3   1544   2262    302
     2     3   1542   2253    303
     2     3   1540   2244    304
     2     3   1538   2235    305
     2     3   1536   2226    306
     2     3   1534   2218    307
     2     3   1532   2209    308
     2     3   1530   2200    309
     2     3   1528   2191    310
     2     3   1526   2182    311
     2     3   1526   2176    312
     2     3   1526   2169    313
     2     3   1527   2163    314
     2     3   1527   2156    315
     2     3   1527   2150    316
     2     3   1527   2143    317
     2     3   1527   2137    318
     2     3   1527   2130    319
     2     3   1527   2124    320
     2     3   1527   2117    321
     2     3   1528   2113    322
     2     3   1527   2104    323
     2     3   1527   2098    324
     2     3   1526   2091    325
     2     3   1526   2085    326
     2     3   1526   2078    327
     2     3   1525   2072    328
     2     3   1525   2065    329
     2     3   1525   2059    330
     2     3   1524   2052    331
     2     3   1524   2046    332
     2     3   1524   2038    333
     2     3   1523   2033    334
     2     3   1523   2026    335
     2     3   1523   2020    336
     2     3   1522   2013    337
     2     3   1522   2007    338
     2     3   1522   2000    339
     2     3   1521   1994    340
     2     3   1521   1987    341
     2     3   1521   1981    342
     2     3   1520   1974    343
     2     3   1520   1968    344
     2     3   1520   1960    345
     2     3   1519   1955    346
     2     3   1519   1948    347
     2     3   1519   1942    348
     2     3   1519   1935    349
     2     3   1518   1929    350
     2     3   1518   1922    351
     2     3   1518   1916    352
     2     3   1518   1909    353
     2     3   1517   1903    354
     2     3   1517   1896    355
     2     3   1517   1892    356
     2     3   1485   1768    378
     2     3   1484   1762    379
     2     3   1484   1756    380
     2     3   1483   1750    381
     2     3   1482   1745    382
     2     3   1481   1738    383
     2     3   1480   1732    384
     2     3   1479   1725    385
     2     3   1478   1721    386
     2     3   1476   1715    387
     2     3   1474   1710    388
     2     4   2903   4045     10
     2     4   2891   4041     11
     2     4   2880   4038     12
     2     4   2868   4035     13
     2     4   2857   4032     14
     2     4   2845   4028     15
     2     4   2834   4025     16
     2     4   2822   4022     17
     2     4   2806   4017     18
     2     4   2799   4015     19
     2     4   2788   4012     20
     2     4   2776   4008     21
     2     4   2765   4005     22
     2     4   2753   4002     23
     2     4   2742   3998     24
     2     4   2730   3995     25
     2     4   2717   3991     26
     2     4   2708   3987     27
     2     4   2696   3984     28
     2     4   2685   3980     29
     2     4   2673   3976     30
     2     4   2662   3972     31
     2     4   2651   3968     32
     2     4   2639   3964     33
     2     4   2626   3959     34
     2     4   2607   3954     35
     2     4   2584   3946     36
     2     4   2561   3939     37
     2     4   2533   3930     38
     2     4   2515   3923     39
     2     4   2492   3914     40
     2     4   2469   3906     41
     2     4   2439   3894     42
     2     4   2423   3887     43
     2     4   2401   3877     44
     2     4   2378   3867     45
     2     4   2356   3856     46
     2     4   2343   3851     47
     2     4   2326   3841     48
     2     4   2314   3834     49
     2     4   2302   3827     50
     2     4   2290   3819     51
     2     4   2277   3812     52
     2     4   2266   3805     53
     2     4   2254   3798     54
     2     4   2242   3790     55
     2     4   2230   3783     56
     2     4   2218   3776     57
     2     4   2202   3765     58
     2     4   2195   3760     59
     2     4   2183   3751     60
     2     4   2171   3742     61
     2     4   2160   3733     62
     2     4   2148   3725     63
     2     4   2137   3716     64
     2     4   2121   3704     65
     2     4   2114   3697     66
     2     4   2103   3686     67
     2     4   2092   3675     68
     2     4   2081   3664     69
     2     4   2070   3654     70
     2     4   2059   3643     71
     2     4   2048   3632     72
     2     4   2041   3626     73
     2     4   2026   3609     74
     2     4   2019   3601     75
     2     4   2014   3591     76
     2     4   2010   3585     77
     2     4   2006   3578     78
     2     4   2002   3571     79
     2     4   1998   3564     80
     2     4   1994   3557     81
     2     4   1990   3550     82
     2     4   1986   3543     83
     2     4   1982   3536     84
     2     4   1977   3528     85
     2     4   1972   3520     86
     2     4   1966   3511     87
     2     4   1961   3503     88
     2     4   1956   3494     89
     2     4   1950   3486     90
     2     4   1943   3474     91
     2     4   1940   3469     92
     2     4   1935   3460     93
     2     4   1930   3452     94
     2     4   1926   3443     95
     2     4   1921   3434     96
     2     4   1916   3426     97
     2     4   1911   3417     98
     2     4   1906   3408     99
     2     4   1901   3400    100
     2     4   1897   3391    101
     2     4   1892   3382    102
     2     4   1887   3373    103
     2     4   1883   3365    104
     2     4   1878   3356    105
     2     4   1873   3347    106
     2     4   1869   3339    107
     2     4   1864   3329    108
     2     4   1860   3321    109
     2     4   1855   3312    110
     2     4   1851   3303    111
     2     4   1846   3294    112
     2     4   1842   3285    113
     2     4   1837   3276    114
     2     4   1833   3267    115
     2     4   1830   3261    116
     2     4   1828   3255    117
     2     4   1825   3249    118
     2     4   1823   3243    119
     2     4   1820   3237    120
     2     4   1817   3231    121
     2     4   1815   3225    122
     2     4   1812   3219    123
     2     4   1810   3213    124
     2     4   1807   3207    125
     2     4   1805   3201    126
     2     4   1802   3195    127
     2     4   1799   3189    128
     2     4   1797   3183    129
     2     4   1794   3177    130
     2     4   1792   3171    131
     2     4   1790   3165    132
     2     4   1787   3159    133
     2     4   1785   3153    134
     2     4   1782   3147    135
     2     4   1780   3141    136
     2     4   1778   3135    137
     2     4   1775   3129    138
     2     4   1773   3123    139
     2     4   1771   3117    140
     2     4   1768   3110    141
     2     4   1766   3104    142
     2     4   1764   3098    143
     2     4   1761   3092    144
     2     4   1759   3086    145
     2     4   1757   3082    146
     2     4   1754   3074    147
     2     4   1752   3069    148
     2     4   1750   3063    149
     2     4   1748   3057    150
     2     4   1746   3051    151
     2     4   1744   3045    152
     2     4   1741   3039    153
     2     4   1739   3034    154
     2     4   1737   3028    155
     2     4   1736   3024    156
     2     4   1732   3013    157
     2     4   1730   3005    158
     2     4   1727   2997    159
     2     4   1725   2989    160
     2     4   1722   2981    161
     2     4   1720   2973    162
     2     4   1717   2965    163
     2     4   1715   2958    164
     2     4   1711   2948    165
     2     4   1707   2939    166
     2     4   1703   2930    167
     2     4   1700   2920    168
     2     4   1696   2911    169
     2     4   1692   2902    170
     2     4   1688   2893    171
     2     4   1684   2884    172
     2     4   1680   2873    173
     2     4   1678   2865    174
     2     4   1675   2855    175
     2     4   1672   2846    176
     2     4   1669   2836    177
     2     4   1666   2826    178
     2     4   1664   2816    179
     2     4   1661   2807    180
     2     4   1658   2797    181
     2     4   1655   2787    182
     2     4   1653   2780    183
     2     4   1651   2772    184
     2     4   1649   2766    185
     2     4   1647   2760    186
     2     4   1645   2753    187
     2     4   1643   2747    188
     2     4   1642   2741    189
     2     4   1640   2734    190
     2     4   1638   2728    191
     2     4   1636   2722    192
     2     4   1634   2715    193
     2     4   1632   2708    194
     2     4   1631   2702    195
     2     4   1630   2696    196
     2     4   1629   2689    197
     2     4   1627   2682    198
     2     4   1626   2676    199
     2     4   1625   2669    200
     2     4   1624   2662    201
     2     4   1622   2656    202
     2     4   1621   2649    203
     2     4   1620   2643    204
     2     4   1619   2636    205
     2     4   1618   2631    206
     2     4   1614   2616    207
     2     4   1612   2604    208
     2     4   1610   2592    209
     2     4   1607   2581    210
     2     4   1605   2569    211
     2     4   1603   2559    212
     2     4   1601   2545    213
     2     4   1599   2534    214
     2     4   1598   2522    215
     2     4   1596   2510    216
     2     4   1594   2498    217
     2     4   1593   2486    218
     2     4   1592   2478    219
     2     4   1591   2467    220
     2     4   1590   2458    221
     2     4   1590   2450    222
     2     4   1589   2442    223
     2     4   1588   2433    224
     2     4   1588   2425    225
     2     4   1587   2420    226
     2     4   1587   2407    227
     2     4   1586   2399    228
     2     4   1586   2390    229
     2     4   1585   2382    230
     2     4   1585   2373    231
     2     4   1584   2365    232
     2     4   1584   2360    233
     2     4   1584   2352    234
     2     4   1584   2347    235
     2     4   1584   2342    236
     2     4   1584   2336    237
     2     4   1584   2331    238
     2     4   1584   2326    239
     2     4   1584   2321    240
     2     4   1584   2315    241
     2     4   1584   2310    242
     2     4   1584   2305    243
     2     4   1584   2299    244
     2     4   1584   2294    245
     2     4   1584   2285    246
     2     4   1584   2276    247
     2     4   1584   2266    248
     2     4   1584   2257    249
     2     4   1584   2248    250
     2     4   1584   2239    251
     2     4   1584   2230    252
     2     4   1584   2221    253
     2     4   1584   2211    254
     2     4   1584   2202    255
     2     4   1584   2195    256
     2     4   1583   2184    257
     2     4   1583   2175    258
     2     4   1583   2166    259
     2     4   1583   2156    260
     2     4   1583   2147    261
     2     4   1583   2138    262
     2     4   1583   2129    263
     2     4   1583   2120    264
     2     4   1583   2111    265
     2     4   1583   2101    266
     2     4   1583   2096    267
     2     4   1582   2083    268
     2     4   1582   2074    269
     2     4   1581   2065    270
     2     4   1581   2056    271
     2     4   1580   2046    272
     2     4   1580   2037    273
     2     4   1580   2028    274
     2     4   1579   2019    275
     2     4   1579   2014    276
     2     5   2843   4005      0
     2     5   2824   3998      1
     2     5   2805   3992      2
     2     5   2786   3985      3
     2     5   2767   3979      4
     2     5   2748   3973      5
     2     5   2729   3966      6
     2     5   2714   3961      7
     2     5   2691   3953      8
     2     5   2672   3947      9
     2     5   2653   3941     10
     2     5   2634   3934     11
     2     5   2615   3928     12
     2     5   2596   3922     13
     2     5   2582   3917     14
     2     5   2571   3913     15
     2     5   2563   3910     16
     2     5   2554   3907     17
     2     5   2545   3904     18
     2     5   2537   3900     19
     2     5   2528   3897     20
     2     5   2519   3894     21
     2     5   2511   3891     22
     2     5   2502   3888     23
     2     5   2494   3885     24
     2     5   2481   3880     25
     2     5   2476   3878     26
     2     5   2468   3875     27
     2     5   2459   3871     28
     2     5   2451   3867     29
     2     5   2442   3864     30
     2     5   2434   3860     31
     2     5   2425   3857     32
     2     5   2417   3853     33
     2     5   2408   3850     34
     2     5   2400   3846     35
     2     5   2392   3842     36
     2     5   2383   3839     37
     2     5   2377   3836     38
     2     5   2367   3830     39
     2     5   2358   3826     40
     2     5   2350   3821     41
     2     5   2342   3816     42
     2     5   2334   3812     43
     2     5   2326   3807     44
     2     5   2318   3802     45
     2     5   2310   3798     46
     2     5   2301   3793     47
     2     5   2293   3788     48
     2     5   2281   3781     49
     2     5   2277   3779     50
     2     5   2269   3773     51
     2     5   2261   3768     52
     2     5   2254   3762     53
     2     5   2246   3757     54
     2     5   2238   3751     55
     2     5   2230   3746     56
     2     5   2222   3740     57
     2     5   2214   3735     58
     2     5   2206   3730     59
     2     5   2199   3724     60
     2     5   2191   3719     61
     2     5   2186   3716     62
     2     5   2178   3708     63
     2     5   2172   3702     64
     2     5   2166   3697     65
     2     5   2160   3691     66
     2     5   2154   3686     67
     2     5   2149   3680     68
     2     5   2143   3675     69
     2     5   2137   3670     70
     2     5   2132   3665     71
     2     5   2126   3658     72
     2     5   2120   3652     73
     2     5   2115   3646     74
     2     5   2110   3639     75
     2     5   2067   3592     94
     2     5   2061   3585     95
     2     5   2058   3580     96
     2     5   2054   3575     97
     2     5   2050   3570     98
     2     5   2047   3565     99
     2     5   2043   3560    100
     2     5   2039   3555    101
     2     5   2036   3550    102
     2     5   2032   3545    103
     2     5   2028   3539    104
     2     5   2025   3534    105
     2     5   2021   3529    106
     2     5   2017   3524    107
     2     5   2015   3521    108
     2     5   2010   3514    109
     2     5   2007   3509    110
     2     5   2004   3503    111
     2     5   2000   3498    112
     2     5   1997   3493    113
     2     5   1994   3487    114
     2     5   1990   3482    115
     2     5   1987   3476    116
     2     5   1984   3471    117
     2     5   1981   3466    118
     2     5   1977   3460    119
     2     5   1974   3455    120
     2     5   1971   3450    121
     2     5   1966   3443    122
     2     5   1964   3438    123
     2     5   1962   3432    124
     2     5   1959   3426    125
     2     5   1956   3421    126
     2     5   1954   3415    127
     2     5   1951   3409    128
     2     5   1948   3403    129
     2     5   1946   3397    130
     2     5   1943   3391    131
     2     5   1940   3385    132
     2     5   1938   3379    133
     2     5   1935   3373    134
     2     5   1932   3367    135
     2     5   1929   3361    136
     2     5   1927   3354    137
     2     5   1924   3349    138
     2     5   1921   3343    139
     2     5   1918   3337    140
     2     5   1916   3331    141
     2     5   1913   3325    142
     2     5   1910   3320    143
     2     5   1907   3314    144
     2     5   1904   3308    145
     2     5   1902   3302    146
     2     5   1899   3296    147
     2     5   1896   3290    148
     2     5   1893   3284    149
     2     5   1890   3278    150
     2     5   1888   3273    151
     2     5   1884   3265    152
     2     5   1882   3259    153
     2     5   1879   3251    154
     2     5   1876   3243    155
     2     5   1872   3234    156
     2     5   1869   3226    157
     2     5   1866   3218    158
     2     5   1863   3210    159
     2     5   1860   3202    160
     2     5   1857   3193    161
     2     5   1854   3185    162
     2     5   1851   3177    163
     2     5   1847   3169    164
     2     5   1844   3160    165
     2     5   1841   3152    166
     2     5   1838   3144    167
     2     5   1836   3137    168
     2     5   1833   3131    169
     2     5   1831   3124    170
     2     5   1828   3118    171
     2     5   1826   3111    172
     2     5   1823   3105    173
     2     5   1821   3098    174
     2     5   1818   3092    175
     2     5   1816   3085    176
     2     5   1813   3079    177
     2     5   1810   3070    178
     2     5   1808   3066    179
     2     5   1806   3059    180
     2     5   1803   3053    181
     2     5   1801   3046    182
     2     5   1798   3040    183
     2     5   1796   3033    184
     2     5   1793   3027    185
     2     5   1791   3020    186
     2     5   1788   3014    187
     2     5   1786   3007    188
     2     5   1783   3001    189
     2     5   1781   2995    190
     2     5   1778   2988    191
     2     5   1776   2982    192
     2     5   1773   2975    193
     2     5   1771   2969    194
     2     5   1768   2962    195
     2     5   1766   2956    196
     2     5   1763   2949    197
     2     5   1761   2943    198
     2     5   1758   2936    199
     2     5   1756   2930    200
     2     5   1753   2923    201
     2     5   1751   2917    202
     2     5   1748   2910    203
     2     5   1746   2904    204
     2     5   1743   2898    205
     2     5   1741   2890    206
     2     5   1739   2884    207
     2     5   1737   2877    208
     2     5   1734   2871    209
     2     5   1732   2864    210
     2     5   1730   2857    211
     2     5   1728   2851    212
     2     5   1725   2844    213
     2     5   1723   2837    214
     2     5   1721   2831    215
     2     5   1719   2824    216
     2     5   1716   2818    217
     2     5   1714   2811    218
     2     5   1712   2805    219
     2     5   1709   2795    220
     2     5   1707   2786    221
     2     5   1705   2777    222
     2     5   1702   2768    223
     2     5   1700   2759    224
     2     5   1698   2750    225
     2     5   1695   2742    226
     2     5   1693   2732    227
     2     5   1691   2723    228
     2     5   1688   2713    229
     2     5   1686   2704    230
     2     5   1684   2695    231
     2     5   1681   2686    232
     2     5   1678   2674    233
     2     5   1677   2671    234
     2     5   1676   2666    235
     2     5   1675   2660    236
     2     5   1673   2655    237
     2     5   1672   2650    238
     2     5   1671   2645    239
     2     5   1669   2639    240
     2     5   1668   2633    241
     2     5   1667   2626    242
     2     5   1666   2618    243
     2     5   1664   2611    244
     2     5   1663   2604    245
     2     5   1662   2597    246
     2     5   1661   2589    247
     2     5   1659   2582    248
     2     5   1658   2575    249
     2     5   1657   2568    250
     2     5   1656   2560    251
     2     5   1654   2551    252
     2     5   1653   2546    253
     2     5   1652   2538    254
     2     5   1651   2531    255
     2     5   1650   2524    256
     2     5   1649   2517    257
     2     5   1648   2509    258
     2     5   1647   2502    259
     2     5   1646   2495    260
     2     5   1645   2487    261
     2     5   1644   2480    262
     2     5   1643   2473    263
     2     5   1642   2465    264
     2     5   1641   2457    265
     2     5   1640   2451    266
     2     5   1639   2443    267
     2     5   1639   2436    268
     2     5   1638   2429    269
     2     5   1637   2421    270
     2     5   1637   2414    271
     2     5   1636   2407    272
     2     5   1635   2399    273
     2     5   1635   2392    274
     2     5   1634   2384    275
     2     5   1633   2377    276
     2     5   1633   2370    277
     2     5   1632   2362    278
     2     5   1632   2358    279
     2     5   1631   2347    280
     2     5   1630   2340    281
     2     5   1630   2333    282
     2     5   1630   2325    283
     2     5   1629   2318    284
     2     5   1629   2310    285
     2     5   1628   2303    286
     2     5   1628   2296    287
     2     5   1627   2288    288
     2     5   1627   2281    289
     2     5   1626   2273    290
     2     5   1626   2266    291
     2     5   1625   2258    292
     2     5   1625   2251    293
     2     5   1625   2244    294
     2     5   1624   2236    295
     2     5   1624   2229    296
     2     5   1623   2221    297
     2     5   1623   2214    298
     2     5   1623   2206    299
     2     5   1622   2199    300
     2     5   1622   2188    301
     2     5   1621   2183    302
     2     5   1620   2174    303
     2     5   1619   2165    304
     2     5   1618   2156    305
     2     5   1617   2147    306
     2     5   1616   2138    307
     2     5   1615   2129    308
     2     5   1614   2120    309
     2     5   1613   2111    310
     2     5   1612   2102    311
     2     5   1611   2093    312
     2     5   1611   2087    313
     2     5   1611   2079    314
     2     5   1611   2073    315
     2     5   1611   2068    316
     2     5   1611   2062    317
     2     5   1611   2056    318
     2     5   1611   2050    319
     2     5   1611   2044    320
     2     5   1611   2038    321
     2     5   1611   2032    322
     2     5   1611   2027    323
     2     5   1611   2021    324
     2     5   1611   2015    325
     2     5   1611   2009    326
     2     5   1611   2003    327
     2     5   1610   1997    328
     2     5   1610   1992    329
     2     5   1610   1986    330
     2     5   1609   1980    331
     2     5   1609   1974    332
     2     5   1608   1968    333
     2     5   1608   1962    334
     2     5   1607   1957    335
     2     5   1607   1951    336
     2     5   1607   1945    337
     2     5   1606   1939    338
     2     5   1606   1933    339
     2     5   1605   1927    340
     2     5   1605   1922    341
     2     5   1604   1913    342
     2     5   1604   1910    343
     2     5   1604   1904    344
     2     5   1603   1898    345
     2     5   1603   1892    346
     2     5   1603   1886    347
     2     5   1602   1881    348
     2     5   1602   1875    349
     2     5   1601   1869    350
     2     5   1601   1863    351
     2     5   1601   1857    352
     2     5   1600   1851    353
     2     5   1600   1846    354
     2     5   1600   1840    355
     2     5   1599   1834    356
     2     5   1599   1828    357
     2     5   1596   1821    358
     2     5   1594   1815    359
     2     5   1592   1808    360
     2     5   1590   1802    361
     2     5   1587   1795    362
     2     5   1585   1789    363
     2     5   1583   1782    364
     2     5   1581   1775    365
     2     5   1578   1769    366
     2     5   1576   1762    367
     2     5   1574   1756    368
     2     5   1572   1749    369
     2     5   1569   1743    370
     2     5   1567   1736    371
     2     5   1565   1729    372
     2     5   1562   1723    373
     2     5   1560   1716    374
     2     5   1558   1710    375
     2     5   1556   1703    376
     2     5   1553   1697    377
     2     5   1551   1690    378
     2     5   1549   1684    379
     2     5   1548   1679    380
     2     5   1546   1673    381
     2     5   1544   1668    382
     2     5   1543   1662    383
     2     5   1541   1656    384
     2     5   1539   1651    385
     2     5   1537   1645    386
     2     5   1536   1640    387
     2     5   1534   1634    388
     2     5   1532   1628    389
     2     5   1530   1623    390
     2     5   1529   1617    391
     2     5   1527   1611    392
     2     5   1525   1606    393
     2     5   1524   1600    394
     2     5   1522   1595    395
     2     5   1520   1589    396
     2     5   1518   1584    397
     2     5   1517   1578    398
     2     5   1515   1573    399
     2     5   1513   1567    400
     2     5   1512   1561    401
     2     5   1510   1556    402
     2     5   1508   1550    403
     2     5   1506   1545    404
     2     5   1505   1539    405
     2     5   1503   1533    406
     2     5   1501   1528    407
     2     5   1499   1522    408
     2     5   1497   1517    409
     2     5   1495   1511    410
     2     5   1494   1506    411
     2     5   1492   1500    412
     2     5   1490   1495    413
     2     5   1488   1489    414
     2     5   1486   1484    415
     2     5   1484   1478    416
     2     5   1482   1472    417
     2     5   1480   1467    418
     2     5   1478   1461    419
     2     5   1476   1456    420
     2     5   1474   1450    421
     2     5   1472   1445    422
     2     5   1470   1440    423
     2     6   1548   1939    334
     2     6   1547   1942    333
     2     6   1547   1948    332
     2     6   1547   1954    331
     2     6   1546   1960    330
     2     6   1546   1966    329
     2     6   1546   1971    328
     2     6   1546   1977    327
     2     6   1546   1983    326
     2     6   1545   1989    325
     2     6   1545   1995    324
     2     6   1545   2001    323
     2     6   1545   2007    322
     2     6   1545   2012    321
     2     6   1545   2018    320
     2     6   1545   2024    319
     2     6   1545   2030    318
     2     6   1545   2036    317
     2     6   1545   2042    316
     2     6   1545   2047    315
     2     6   1545   2053    314
     2     6   1545   2057    313
     2     6   1545   2063    312
     2     6   1545   2067    311
     2     6   1545   2071    310
     2     6   1545   2076    309
     2     6   1544   2080    308
     2     6   1544   2084    307
     2     6   1544   2088    306
     2     6   1544   2093    305
     2     6   1544   2097    304
     2     6   1544   2101    303
     2     6   1544   2105    302
     2     6   1544   2109    301
     2     6   1545   2121    300
     2     6   1546   2131    299
     2     6   1547   2141    298
     2     6   1548   2151    297
     2     6   1549   2161    296
     2     6   1550   2171    295
     2     6   1551   2181    294
     2     6   1552   2195    293
     2     6   1552   2200    292
     2     6   1553   2211    291
     2     6   1553   2221    290
     2     6   1554   2231    289
     2     6   1554   2241    288
     2     6   1555   2251    287
     2     6   1555   2261    286
     2     6   1556   2271    285
     2     6   1556   2285    284
     2     6   1557   2291    283
     2     6   1557   2301    282
     2     6   1558   2311    281
     2     6   1558   2321    280
     2     6   1559   2331    279
     2     6   1559   2341    278
     2     6   1559   2351    277
     2     6   1560   2361    276
     2     6   1560   2372    275
     2     6   1561   2379    274
     2     6   1562   2386    273
     2     6   1563   2393    272
     2     6   1564   2401    271
     2     6   1564   2408    270
     2     6   1565   2415    269
     2     6   1566   2423    268
     2     6   1567   2430    267
     2     6   1568   2437    266
     2     6   1568   2445    265
     2     6   1569   2452    264
     2     6   1570   2462    263
     2     6   1571   2467    262
     2     6   1572   2474    261
     2     6   1574   2481    260
     2     6   1575   2488    259
     2     6   1576   2496    258
     2     6   1577   2503    257
     2     6   1579   2510    256
     2     6   1580   2517    255
     2     6   1581   2525    254
     2     6   1582   2532    253
     2     6   1584   2542    252
     2     6   1585   2546    251
     2     6   1586   2554    250
     2     6   1588   2561    249
     2     6   1589   2568    248
     2     6   1591   2575    247
     2     6   1592   2583    246
     2     6   1593   2590    245
     2     6   1595   2597    244
     2     6   1596   2604    243
     2     6   1598   2612    242
     2     6   1599   2622    241
     2     6   1600   2633    240
     2     6   1601   2643    239
     2     6   1602   2654    238
     2     6   1604   2665    237
     2     6   1605   2676    236
     2     6   1606   2687    235
     2     6   1607   2695    234
     2     6   1609   2703    233
     2     6   1611   2710    232
     2     6   1613   2717    231
     2     6   1615   2724    230
     2     6   1616   2731    229
     2     6   1618   2737    228
     2     6   1620   2744    227
     2     6   1622   2751    226
     2     6   1624   2758    225
     2     6   1627   2768    224
     2     6   1628   2771    223
     2     6   1630   2778    222
     2     6   1632   2785    221
     2     6   1633   2792    220
     2     6   1635   2799    219
     2     6   1637   2805    218
     2     6   1639   2812    217
     2     6   1641   2819    216
     2     6   1643   2826    215
     2     6   1645   2833    214
     2     6   1647   2839    213
     2     6   1649   2846    212
     2     6   1650   2850    211
     2     6   1653   2860    210
     2     6   1655   2866    209
     2     6   1657   2873    208
     2     6   1660   2879    207
     2     6   1662   2886    206
     2     6   1664   2893    205
     2     6   1666   2899    204
     2     6   1669   2906    203
     2     6   1671   2913    202
     2     6   1673   2919    201
     2     6   1675   2924    200
     2     6   1679   2934    199
     2     6   1682   2942    198
     2     6   1685   2950    197
     2     6   1688   2958    196
     2     6   1691   2966    195
     2     6   1694   2974    194
     2     6   1697   2982    193
     2     6   1700   2990    192
     2     6   1703   3000    191
     2     6   1706   3006    190
     2     6   1709   3014    189
     2     6   1712   3022    188
     2     6   1715   3029    187
     2     6   1718   3037    186
     2     6   1721   3045    185
     2     6   1724   3053    184
     2     6   1727   3061    183
     2     6   1730   3069    182
     2     6   1733   3076    181
     2     6   1737   3085    180
     2     6   1740   3093    179
     2     6   1744   3100    178
     2     6   1747   3108    177
     2     6   1751   3116    176
     2     6   1754   3123    175
     2     6   1758   3131    174
     2     6   1762   3140    173
     2     6   1765   3146    172
     2     6   1768   3154    171
     2     6   1772   3162    170
     2     6   1776   3169    169
     2     6   1779   3177    168
     2     6   1783   3185    167
     2     6   1786   3192    166
     2     6   1790   3200    165
     2     6   1794   3209    164
     2     6   1798   3219    163
     2     6   1801   3228    162
     2     6   1805   3238    161
     2     6   1809   3247    160
     2     6   1814   3259    159
     2     6   1817   3264    158
     2     6   1820   3270    157
     2     6   1824   3277    156
     2     6   1828   3283    155
     2     6   1832   3290    154
     2     6   1834   3294    153
     2     6   1839   3303    152
     2     6   1843   3310    151
     2     6   1846   3317    150
     2     6   1849   3324    149
     2     6   1853   3331    148
     2     6   1856   3338    147
     2     6   1860   3345    146
     2     6   1863   3352    145
     2     6   1867   3359    144
     2     6   1869   3364    143
     2     6   1874   3373    142
     2     6   1877   3380    141
     2     6   1880   3387    140
     2     6   1884   3394    139
     2     6   1887   3401    138
     2     6   1890   3408    137
     2     6   1894   3415    136
     2     6   1899   3425    135
     2     6   1901   3428    134
     2     6   1904   3434    133
     2     6   1908   3440    132
     2     6   1912   3446    131
     2     6   1915   3453    130
     2     6   1919   3459    129
     2     6   1923   3465    128
     2     6   1926   3471    127
     2     6   1930   3477    126
     2     6   1934   3483    125
     2     6   1937   3489    124
     2     6   1941   3496    123
     2     6   1945   3503    122
     2     6   1948   3507    121
     2     6   1953   3513    120
     2     6   1957   3519    119
     2     6   1961   3524    118
     2     6   1965   3530    117
     2     6   1969   3536    116
     2     6   1973   3541    115
     2     6   1977   3547    114
     2     6   1981   3553    113
     2     6   1986   3558    112
     2     6   1990   3564    111
     2     6   1995   3571    110
     2     6   1998   3575    109
     2     6   2003   3580    108
     2     6   2008   3585    107
     2     6   2012   3590    106
     2     6   2017   3595    105
     2     6   2022   3601    104
     2     6   2026   3606    103
     2     6   2031   3611    102
     2     6   2036   3616    101
     2     6   2040   3621    100
     2     6   2044   3625     99
     2     6   2053   3634     98
     2     6   2060   3642     97
     2     6   2067   3649     96
     2     6   2075   3657     95
     2     6   2082   3664     94
     2     6   2089   3672     93
     2     6   2096   3678     92
     2     6   2106   3686     91
     2     6   2114   3692     90
     2     6   2123   3699     89
     2     6   2132   3706     88
     2     6   2141   3712     87
     2     6   2150   3719     86
     2     6   2212   3761     79
     2     6   2275   3799     73
     2     6   2342   3839     66
     2     6   2417   3873     59
     2     6   2493   3900     55
     2     6   2569   3928     51
     2     6   2640   3951     47
     2     6   2714   3974     44
     2     6   2789   3993     40
     2     6   2863   4012     36
     2     6   2922   4028     33
