# Supplementary material for: Mechanical design principles of a mitotic spindle
Source: eLife. 2014 Dec 18;3:e03398. doi: 10.7554/eLife.03398 (PMC4290452; doi:10.7554/eLife.03398)
Supplement: Source Code 1. — Compressed plain text files containing raw data, scripts and analysis code. The directory ‘EM_analysis’ includes microtubule coordinates for eleven fission yeast spindles that were reconstructed using ET, in addition to MATLAB (The MathWorks inc.) programs for performing geometric analysis on the spindles' architecture. Scripts used to perform analyses of live-cell fluorescent imaging of fission yeast mitosis are included in the directory, ‘LM_analysis’. The directory, ‘simulation_configs’ contains Cytosim configuration files for simulations of yeast spindles buckling under compressive force. DOI: http://dx.doi.org/10.7554/eLife.03398.026 [file elife03398s001.zip › data_and_code/EM_analysis/spindleCrossSections.m]

function[N, all_mt_ids, plane_crossings] = spindleCrossSections(coords, mts)

% now find microtubule positions in planes equidistant between points
% defined by coords
N_sections      = size(coords, 2)-1;
plane_crossings = cell(N_sections, 1); 
all_mt_ids      = cell(N_sections, 1);
N               = zeros(N_sections, 1); 
n_mts           = numel(mts); 

for i=1:N_sections
    
    % co-ordinate of section and subsequent section
    x0 = coords(:, i); 
    x1 = coords(:, i+1); 
    
    % unit direction vector 
    n_hat = (x1 - x0);
    n_hat = n_hat./norm(n_hat);
    
    % middle position
    midpoint = 0.5 * (x0 + x1); 
    
    % store all crossings
    crossing = zeros(n_mts, 3);
    mt_id    = zeros(n_mts, 1);
    
    totc = 0; 
    
    for j=1:numel(mts) 
        x = size(mts{j}, 1); 
        position = mts{j} - repmat(midpoint', x, 1);
        distance = n_hat' * position';
        cindx = find( diff(sign(distance)) );
        
        if isempty(cindx)
            continue;
        end
        
        if numel(cindx) > 1
            fprintf('warning: more than one edge crossing of plane\n');
            cindx(2:end) = []; 
        end
        
        totc = totc + 1;
        
        p1 = position(cindx, :);
        p12 =position(cindx+1, :)-p1; 
        lambda = -distance(cindx) / (n_hat' * p12');
        
        % store projections onto plane
        crossing(totc, :) = p1 + lambda*p12;
        mt_id(totc) = j; 
    end
    
    crossing         = crossing(1:totc, :); 
    
    
    % obtain arbitrary vectors in the plane
    n_perp1 = [-n_hat(2); n_hat(1); 0] ./ norm(n_hat(1:2));
    n_perp2 = cross(n_hat, n_perp1);
    
    % obtain 2D projection and store MT identities
    plane_crossings{i} = [n_perp1'; n_perp2'] * crossing';
    all_mt_ids{i}    = mt_id(1:totc);
    N(i)             = totc; 
    
end
