# Supplementary material for: Mechanical design principles of a mitotic spindle
Source: eLife. 2014 Dec 18;3:e03398. doi: 10.7554/eLife.03398 (PMC4290452; doi:10.7554/eLife.03398)
Supplement: Source Code 1. — Compressed plain text files containing raw data, scripts and analysis code. The directory ‘EM_analysis’ includes microtubule coordinates for eleven fission yeast spindles that were reconstructed using ET, in addition to MATLAB (The MathWorks inc.) programs for performing geometric analysis on the spindles' architecture. Scripts used to perform analyses of live-cell fluorescent imaging of fission yeast mitosis are included in the directory, ‘LM_analysis’. The directory, ‘simulation_configs’ contains Cytosim configuration files for simulations of yeast spindles buckling under compressive force. DOI: http://dx.doi.org/10.7554/eLife.03398.026 [file elife03398s001.zip › data_and_code/EM_analysis/trackSpindleAxis.m]

function[coords, N, plane_crossings, all_mt_ids, labels, mt_lengths, pole_coords] = trackSpindleAxis(mts, labels, thresh, showplot, pole_criterion)
% AVERAGEMTSINSPINDLE inputs are:
%             mts  = cell array that contains 3D coordinates of MTs within the 
%                   spindle
%           labels = numeric assignment of MT to either pole (or neither)
%           thresh = size of sphere used to isotropically track the spindle axis
%   pole_criterion = flag used to define algorithm for detecting cell poles
%
%   OUTPUTS are: 
%           coords = positions along the spindle axis at distance intevals
%                    defined by thresh
%                N = number of microtubules defined within spindle at
%                    positions marked by coords
%   plane_crossings= crossing of MTs through planes equidistant between
%                    each point in coords
%     all_mts_ids  = identity of MTs at each position defined by coords
%       pole_class = poles that each MT is assigned to (1, 2, 0 [undefined])      
%       mt_lengths  = length of all microtubules

% arguments and data structures
if nargin < 5
    pole_criterion = 0;
end

if nargin < 4
    showplot = 0;
end

if nargin < 3
    thresh = 100;
end


n_mts = numel(mts); 
store_mts   = mts;
thresh2 = thresh.*thresh; %squared distance for efficiency

% return position of poles 
[pole_coords, pole_ends, plus_ends, mt_lengths] = findSpindlePoles(mts, labels, thresh, pole_criterion); 


% track spindle starting at first pole
center = pole_coords(1, :);
coords(:, 1) = pole_coords(1, :);
k = 1; 
while sum((center - pole_coords(2, :)).^2) > thresh2   % stop when center has reached other pole
    j=0; 
    point_cross = zeros(n_mts, 3);
    
    for i=1:n_mts
        x = size(mts{i}, 1); 
        
        distances = sum( ( (mts{i} - repmat(center, x, 1)).^2 ), 2 );
        inside = (distances < thresh2);                      % points inside sphere
        crossing = find( diff( inside ) ~= 0 );              % line segment bisects sphere
        
        
        if isempty(crossing)
            mts{i}(inside, :) = [];
            continue;
        elseif length(crossing) > 1
            crossing(2:end) = [];
            %warning('multiple crossings for single mt');
        end
        
        j=j+1;
            
        point1 = mts{i}(crossing, :);
        point2 = mts{i}(crossing+1, :);
        point_cross(j, :) = sphereBisection(point1, point2, center, thresh);
        mts{i}(inside, :) = []; % remove all points within sphere to prevent recounting
    end
   
    k = k+1;
    
    if j == 0
        break;
    end
    
    %distance = sum( (point_cross(1:j, :) - repmat(center, j, 1)).^2, 2);
    
    % crossing on sphere forms next center
    center = extremalDistanceOnSphere(point_cross(1:j, :), thresh, center); 
    coords(:, k) = center;
end

coords(:, k) = pole_coords(2, :);

% estimate cross-sections
[N, all_mt_ids, plane_crossings] = spindleCrossSections(coords, store_mts); 

% show results
if showplot
    
    figure; hold all;
    colors = repmat({'k'}, n_mts, 1);
    colors( labels == 1) = {'g'};
    colors( labels == 2) = {'m'};
    
    
    for i=1:n_mts
        plot3(store_mts{i}(:, 1), store_mts{i}(:, 2), store_mts{i}(:, 3), colors{i});
    end
   
    
    plot3(plus_ends(:, 1), plus_ends(:, 2), plus_ends(:, 3), 'c+', 'MarkerSize', 10);
    plot3(pole_ends(:, 1), pole_ends(:, 2), pole_ends(:, 3), 'y+', 'MarkerSize', 10, 'color', [1, 0.5, 0]);
    
    plot3(pole_coords(:, 1), pole_coords(:, 2), pole_coords(:, 3), 'sk', 'MarkerSize', 20);
  
    plot3(coords(1, :), coords(2, :), coords(3, :), '+-', 'MarkerSize', 10, 'color', 0.5*ones(3, 1));
    
    axis equal; 
       
end
