# Supplementary material for: Mechanical design principles of a mitotic spindle
Source: eLife. 2014 Dec 18;3:e03398. doi: 10.7554/eLife.03398 (PMC4290452; doi:10.7554/eLife.03398)
Supplement: Source Code 1. — Compressed plain text files containing raw data, scripts and analysis code. The directory ‘EM_analysis’ includes microtubule coordinates for eleven fission yeast spindles that were reconstructed using ET, in addition to MATLAB (The MathWorks inc.) programs for performing geometric analysis on the spindles' architecture. Scripts used to perform analyses of live-cell fluorescent imaging of fission yeast mitosis are included in the directory, ‘LM_analysis’. The directory, ‘simulation_configs’ contains Cytosim configuration files for simulations of yeast spindles buckling under compressive force. DOI: http://dx.doi.org/10.7554/eLife.03398.026 [file elife03398s001.zip › data_and_code/LM_analysis/ANALYSE_FIELD.m]

% script performs cell segmentation and then quantifies fluorescent
% intensity of the spindle compared with the surrounding cytoplasm 

close all; clear; 
box_width = 8;
cal_width = 4; 
pixel_size = 8/63;
showplot = 0; 
addpath('FastRegionGrowing');

for field =1:3
    fprintf('processing field: %d\n', field); 
    
    if field == 1
        track_file = '01_field/TrackingPackage/tracks/Channel_1_tracking_result.mat';
        segme_file = 'hrm/AVG_C1-gfp_tub_cut12_tdT_51ea5b22cf4e2_hrm.tif';
        stack_file = '01_field/AVG_C1-gfp_tub_cut12_tdT.ome.tif';
        proj_file  = '01_field/MAX_C1-gfp_tub_cut12_tdT.ome.tif';
        proj_file2 = 'hrm/MAX_C2-gfp_tub_cut12_tdT_51e68ae080879_hrm.tif';
        backg_pos  = [740, 170, 2];
    elseif field == 2
        track_file = '02_field/TrackingPackage/tracks/Channel_1_tracking_result.mat';
        segme_file = 'hrm/AVG_gfp_tub_cut12_tdT_10_07_13.mvd2_pro2_C=0_51ea5b22d5a64_hrm.tif';
        stack_file = '02_field/AVG_gfp_tub_cut12_tdT_10_07_13.mvd2_pro2_C=0.tif';
        proj_file  = '02_field/MAX_gfp_tub_cut12_tdT_10_07_13.mvd2_pro2_C=0.tif';
        proj_file2 = 'hrm/MAX_gfp_tub_cut12_tdT_10_07_13.mvd2_pro2_C=1_51e812726bff3_hrm.tif';
        backg_pos  = [300, 300, 2];
    elseif field == 3
        track_file = '03_field/TrackingPackage/tracks/Channel_1_tracking_result.mat';
        segme_file = 'hrm/AVG_gfp_tub_cut12_tdT_10_07_13.mvd2_pro3_C=0_51ea5b22dbfd5_hrm.tif';
        stack_file = '03_field/AVG_gfp_tub_cut12_tdT_10_07_13.mvd2_pro3_C=0.tif';
        proj_file  = '03_field/MAX_gfp_tub_cut12_tdT_10_07_13.mvd2_pro3_C=0.tif';
        proj_file2 = 'hrm/MAX_gfp_tub_cut12_tdT_10_07_13.mvd2_pro3_C=1_51e812727294a_hrm.tif';
        backg_pos  = [320, 580, 2];
    end
    
    load(track_file);
    
    % read in data
    dec_stack = readImageStackToMatrix(segme_file);
    stack = readImageStackToMatrix(stack_file);
    projt = readImageStackToMatrix(proj_file);
    proju = readImageStackToMatrix(proj_file2);
    
    % use region growing algorithm to segment cells
    % discard first frame as Velocity does something odd with the intensity
    segmented = RegionGrowing(dec_stack, 30, backg_pos);
    c_segmented = zeros(size(segmented));
    
    for i=1:size(dec_stack, 3)
        B = ~segmented(:, :, i);
        c_segmented(:, :, i) = imerode(B, strel('disk', 8));
    end
    
    if showplot 
        h = figure; hold on;
        imagesc(intensityProjection(c_segmented, 'mean'));
        axis equal off;
    end
    
    
    
    store = cell(numel(tracksFinal), 1);
    
    jndx = 0;
    for indx=1:numel(tracksFinal)
        if size(tracksFinal(indx).seqOfEvents, 1) > 2
            sp = computeSpindleIntensity(stack, c_segmented, tracksFinal(indx), pixel_size, box_width, cal_width, showplot);
            
            if ~isempty(sp)
                sp.indx = indx;
                jndx = jndx+1;
                store{jndx} = sp;
            end
        end
    end
    
    store = store(1:jndx);
    
    save(sprintf('segment_results/field_%d.mat', field));
end
