# Supplementary material for: Mechanical design principles of a mitotic spindle
Source: eLife. 2014 Dec 18;3:e03398. doi: 10.7554/eLife.03398 (PMC4290452; doi:10.7554/eLife.03398)
Supplement: Source Code 1. — Compressed plain text files containing raw data, scripts and analysis code. The directory ‘EM_analysis’ includes microtubule coordinates for eleven fission yeast spindles that were reconstructed using ET, in addition to MATLAB (The MathWorks inc.) programs for performing geometric analysis on the spindles' architecture. Scripts used to perform analyses of live-cell fluorescent imaging of fission yeast mitosis are included in the directory, ‘LM_analysis’. The directory, ‘simulation_configs’ contains Cytosim configuration files for simulations of yeast spindles buckling under compressive force. DOI: http://dx.doi.org/10.7554/eLife.03398.026 [file elife03398s001.zip › data_and_code/LM_analysis/computeSpindleIntensity.m]

function [sp] = computeSpindleIntensity(stack, cellMask, track, px_size, box_width, cal_width, showplot)
% Computes ratio of spindle's fluorescent intensity to that of the
% cytoplasm of a fission yeast cell

if nargin < 6
    showplot = 0;
end

sp.startFrame = track.seqOfEvents(1, 1);
sp.splitFrame = track.seqOfEvents(2, 1);

sp.coords  = [track.tracksCoordAmpCG(1, 1:8:end); track.tracksCoordAmpCG(1, 2:8:end); ...
              track.tracksCoordAmpCG(2, 1:8:end); track.tracksCoordAmpCG(2, 2:8:end)];

sp.distance = px_size* sqrt(sum( ( sp.coords(1:2, :) - sp.coords(3:4, :) ).^2, 1));

% ignore short traces
if sum(~isnan(sp.distance)) < 20
    sp = []; 
    return;
else
    %put distance in register with stack rather than coords
    sp.distance = [NaN(1, sp.startFrame-1), sp.distance];
end

[~, sp.breakFrame] = max(sp.distance); 
sp.I_nucl= zeros(size(sp.distance));
sp.N_nucl= zeros(size(sp.distance));
sp.N_cell= zeros(size(sp.distance));
sp.I_cell= zeros(size(sp.distance));
sp.cell_background= zeros(size(sp.distance));

background = image_background(stack);


% segment cell using mitotic frames when we need it to be stationary
com = round(0.5*(sp.coords(1:2, sp.splitFrame+1-sp.startFrame)+sp.coords(3:4, sp.splitFrame+1-sp.startFrame)));
mitoticMask = intensityProjection(cellMask(:, :, sp.splitFrame:sp.breakFrame), 'mean');
clusters = bwconncomp(mitoticMask > 0.3);
CC = regionprops(clusters, 'Centroid');
centers = vertcat(CC.Centroid);

[~, nearest]= min(sum( (centers - repmat(com', size(centers, 1), 1) ).^2, 2));
mask = zeros(size(stack(:, :, 1)), 'uint16');
mask(clusters.PixelIdxList{nearest})=1;
mask = imdilate(mask, strel('disk', 10));
sp.mask = mask; 


for indx=1:size(stack, 3)
     
    if indx > sp.startFrame
        frameIndex = indx+1-sp.startFrame;
                
        if indx >= sp.splitFrame
            
            if frameIndex <= size(sp.coords, 2) && ~any( isnan(sp.coords(:, frameIndex)) )           
                              
                masked_stack = mask.*( stack(:, :, indx) - background );
                
                d = dimprofile(masked_stack, sp.coords([1, 3], frameIndex), sp.coords([2, 4], frameIndex), box_width);
                sp.I_nucl(indx)= sum(d(:));
                sp.N_nucl(indx)= sum(d(:) > 0); 
                sp.N_cell(indx)= sum(mask(:) > 0); 
                sp.I_cell(indx) = sum(masked_stack(:)); 
                
                d2 = dimprofile(masked_stack, sp.coords([1, 3], frameIndex), sp.coords([2, 4], frameIndex), box_width+cal_width);
                sp.cell_background(indx) = (sum(d2(:))-sp.I_nucl(indx))./(sum(d2(:) > 0)-sp.N_nucl(indx));
                %sp.cell_background(indx) = (sp.I_cell(indx)-sp.I_nucl(indx))./(sp.N_cell(indx)-sp.N_nucl(indx));
            end
        end
    end
        
end

sp.I_cyto = sp.I_cell - sp.I_nucl;
sp.I_spindle = sp.I_nucl - sp.cell_background.*sp.N_nucl;
sp.r_spindle = sp.I_spindle./sp.I_cell; 


if showplot 
    figure; hold on;
    plot(sp.distance, '-+');
    plot(sp.distance(1:sp.breakFrame), 'r-+'); 
    
    r_spindle = sp.r_spindle(~isnan(sp.distance(1:sp.breakFrame)));
    distance  = sp.distance(~isnan(sp.distance(1:sp.breakFrame))); 
    figure; plot(distance, r_spindle);
end
