# Supplementary material for: Mechanical design principles of a mitotic spindle
Source: eLife. 2014 Dec 18;3:e03398. doi: 10.7554/eLife.03398 (PMC4290452; doi:10.7554/eLife.03398)
Supplement: Source Code 1. — Compressed plain text files containing raw data, scripts and analysis code. The directory ‘EM_analysis’ includes microtubule coordinates for eleven fission yeast spindles that were reconstructed using ET, in addition to MATLAB (The MathWorks inc.) programs for performing geometric analysis on the spindles' architecture. Scripts used to perform analyses of live-cell fluorescent imaging of fission yeast mitosis are included in the directory, ‘LM_analysis’. The directory, ‘simulation_configs’ contains Cytosim configuration files for simulations of yeast spindles buckling under compressive force. DOI: http://dx.doi.org/10.7554/eLife.03398.026 [file elife03398s001.zip › data_and_code/LM_analysis/image_background.m]

function [ back, sigma ] = image_background( im, make_plot )

% [ back, sigma ] = image_background( im )
% [ back, sigma ] = image_background( im, make_plot )
%
% Automatically find the pixel-value of the background, for images that are
% predominantly black.
%
% In that case, the histogram of the image has a peak in the low values,
% of Gaussian shape which correspond to the background pixels.
% image_background returns the mean and the sigma of this peak
%
% if 'make_plot' is set and true, an histogram and detected values is displayed
%
% TODO: automatically detect when the method fails
%
% F. Nedelec, 2005 - April 2008

%compatibility with tiffread
if ( isfield( im, 'data') )
    filename = im.filename;
    im = im(1).data;
else
    filename = inputname(1);
end

% add a plot:
if nargin < 2
    make_plot = 0;
end


h = image_histogram( im );
%remove under-exposed pixels, where there might be a peak:
h(1) = 0;


%% calculate a Gaussian filter:

filt_sig = 20;
filt = exp( -( (-2*filt_sig:2*filt_sig) / filt_sig ) .^ 2 );
filt = filt ./ sum( filt );

% convolve by the filter to get a smooth profile:

hs = double( conv( h, filt ) );

%crop to the same size as h
hs = hs( 2*filt_sig+(1:numel(h)) );


%% find the maximum in the smoothed histogram

%[ hsmax, upper ] = max(hs);

% iteratively search for the first maximum
%back = 1;
%while  back < upper  &&  hs(back+1) >= hs(back)
%    back = back + 1;
%end

[ hsmax, back ] = max(hs);
upper = back;

if sum( h(1:back) ) < numel(im) / 5
    fprintf(['  Background detection might have failed for ', filename, '\n']);
end


%% Make a figure to debug things
if make_plot
 
    x = (0:size(h)-1)';
    figure('Name','image_background', 'Position', [100 150 800 300]);
    axes('Position', [0.05 0.1 0.9 0.8] );
    hold on;
    xlim([0 size(h,1)]);
    set(gca, 'ytick', [])
    
    plot(x, h, 'g.' );
    plot(x, hs, 'k:', 'linewidth', 1);
    
    plot([back, back], ylim, 'b-', 'linewidth', 2);
    plot([upper, upper], ylim, 'k:');
    
    text(back, hsmax, sprintf(' %i', back), 'FontSize', 18 );
    title('Histogram of pixel values');

end


%% Gaussian fit of the distribution of dark pixels

    function f = gauss(x, a)
        f = exp( -(x-a(1)).^2 / a(2) );
    end

    function err = gauss_err(a)
        f = gauss(rx, a);
        s = sum(ry.*f) / sum(f.*f);
        err = sum( abs(f*s-ry) );   %robust fitting
        %err = norm( f*s-ry );      %least-square fitting
    end

if nargout > 1
    
    % Gaussian fit to obtain the variance of the black pixel values
    
    rwd = fix(back*0.8);
    ri = max(back-rwd, 1) : min(back+rwd, length(hs));
    rh = h(ri);
    
    rx = (ri-1)';
    ry = rh / sum(rh);
    esp = sum(rx.*ry);
    var = sum(rx.*rx.*ry);
    sigma = sqrt(var-esp*esp);
    
    if nargin > 1
        fprintf('Histogram  : mean %.2f, sigma %.2f\n', back, sigma);
    end

    [ pamG, pval, flag ] = fminsearch(@gauss_err, [ esp, 2*(var-esp*esp) ]);
    
    %if the fit is successful, we change our estimate of sigma:
    if flag == 1
        f     = gauss(rx, pamG);
        fitG  = f * ( sum(rh) * sum(ry.*f) / sum(f.*f) );

        backG = pamG(1);
        sigma = sqrt(pamG(2)/2);

        if nargin > 1
            fprintf('Gauss   fit: mean %.2f, sigma %.2f\n', backG, sigma);
        end
    end
        
    if make_plot
        %make an inset figure:
        axes('Position', [0.5 0.25 0.4 0.62]);
        plot( rx, h(1+rx), 'g.');
        hold on;
        plot( rx, hs(1+rx), 'b--');
        if exist('fitG', 'var')
            plot( rx, fitG, 'k-');
        end
        plot([back, back], ylim, 'k-');
        if exist('sigma', 'var')
            w = sqrt(2) * sigma;
            plot([back-w, back-w], ylim, 'k:');
            plot([back+w, back+w], ylim, 'k:');
        end
    end
end


%% Gamma fit (could be appropriate for low photon counts)
    

    function g = gamma_dis(x, a)
        %a is of dimension 2: a = { k, theta }
        %gamma density function
        g = exp( (a(1)-1)*log(x) - x/a(2) - a(1)*log(a(2)) ) / gamma(a(1));
    end

    function err = gamma_err(a)
        f = gamma_dis(rx, a);
        s = sum(ry.*f) / sum(f.*f);
        err = sum( abs(f*s-ry) );   %robust fitting
        %err = norm( f*s-ry );      %least-square fitting
    end

if nargout > 1
    
    [ pamP, pval, flag ] = fminsearch(@gamma_err, [ 5, esp/5 ]);
    
    if flag == 1

        f      = gamma_dis(rx, pamP);
        fitP   = f * ( sum(rh) * sum(ry.*f) / sum(f.*f) );
       
        %backP  = pamP(1) * pamP(2);  %mean-value
        sigmaP = sqrt(pamP(1)) * pamP(2); %sigma
        [v, id] = max(f);
        backP  = rx(id);  %position of peak

        if nargin > 1
            fprintf('Gamma   fit: mean %.2f, sigma %.2f\n', backP, sigmaP);
        end
 
        if make_plot
            plot( rx, fitP, 'r-');
        end

    end
    
end


%% Poisson fit

    function p = poisson(x, a)
        n = x ./ a(2);
        % discrete poisson distribution over n,
        p = exp( n .* ( 1 - log( n ./ a(1) ) ) + 0.5*log(n) );
    end

    function err = poisson_err(a)
        f = poisson(rx, a);
        s = sum(ry.*f) / sum(f.*f);
        err = sum( abs(f*s-ry) );   %robust fitting
        %err = norm( f*s-ry );      %least-square fitting
    end

if nargout > 1

    [ pamS, pval, flag ] = fminsearch(@poisson_err, [ esp / 10, 10 ]);

    
    if flag == 1
        
        grain  = pamS(2);
        backS  = pamS(2) * pamS(1);      %mean
        sigmaS = pamS(2) * sqrt(pamS(1));
       
        f      = poisson(rx, pamS);
        fitS   = f * ( sum(rh) * sum(ry.*f) / sum(f.*f) );

        if nargin > 1
            fprintf('Poisson fit: mean %.2f, sigma %.2f, grain %.2f\n', backS, sigmaS, grain);
        end
        
        if make_plot
            plot( rx, fitS, 'b-');
        end

    end

end

end
