# Supplementary material for: Mechanical design principles of a mitotic spindle
Source: eLife. 2014 Dec 18;3:e03398. doi: 10.7554/eLife.03398 (PMC4290452; doi:10.7554/eLife.03398)
Supplement: Source Code 1. — Compressed plain text files containing raw data, scripts and analysis code. The directory ‘EM_analysis’ includes microtubule coordinates for eleven fission yeast spindles that were reconstructed using ET, in addition to MATLAB (The MathWorks inc.) programs for performing geometric analysis on the spindles' architecture. Scripts used to perform analyses of live-cell fluorescent imaging of fission yeast mitosis are included in the directory, ‘LM_analysis’. The directory, ‘simulation_configs’ contains Cytosim configuration files for simulations of yeast spindles buckling under compressive force. DOI: http://dx.doi.org/10.7554/eLife.03398.026 [file elife03398s001.zip › data_and_code/LM_analysis/image_histogram.m]

function h = image_histogram( im, mask, make_plot )

% h = image_histogram( im, mask )
%
% calculate the histogram of the given image, optionally restricted on the mask
% h(1) is the number of pixels of value 0, etc.
% F. Nedelec, Dec. 2007

%%compatibility with tiffread:
if ( isfield(im,'data') ) 
    im = double( im.data ); 
end

if nargin < 3
    make_plot = 0;
end

%%
if nargin < 2 || isempty(mask)
    
    max_val = ceil(max(reshape( im, numel(im), 1 )));
    
    h = histc( reshape( im, numel(im), 1 ), 0:max_val);
    %h = sum( histc( im, 0:max_val ), 2);
        
else

    if any( size(im) ~= size(mask) )
        error('Image and mask must be have the same size');
    end
    if min(reshape(mask, numel(mask), 1 )) < 0 
        error('Values of the mask should be non-negative');
    end
    if max(reshape(mask, numel(mask), 1 )) > 1
        error('Values of the mask should be lower or equal to 1');
    end

    imm = im .* mask - ( 1-mask );
    val = reshape( imm, numel(imm), 1 );
    max_val = ceil(max(val));
    
    h = histc(val, 0:max_val);
    
end

%% Make a figure to display the histogram
if make_plot
 
    x = (0:size(h)-1)';
    figure('Name',inputname(1), 'Position', [100 150 800 300]);
    axes('Position', [0.05 0.1 0.9 0.8] );
    xlim([0 size(h,1)]);    
    plot(x, h, 'g.' );
    title('Histogram of pixel values');

end


end
