# Supplementary material for: Mechanical design principles of a mitotic spindle
Source: eLife. 2014 Dec 18;3:e03398. doi: 10.7554/eLife.03398 (PMC4290452; doi:10.7554/eLife.03398)
Supplement: Source Code 1. — Compressed plain text files containing raw data, scripts and analysis code. The directory ‘EM_analysis’ includes microtubule coordinates for eleven fission yeast spindles that were reconstructed using ET, in addition to MATLAB (The MathWorks inc.) programs for performing geometric analysis on the spindles' architecture. Scripts used to perform analyses of live-cell fluorescent imaging of fission yeast mitosis are included in the directory, ‘LM_analysis’. The directory, ‘simulation_configs’ contains Cytosim configuration files for simulations of yeast spindles buckling under compressive force. DOI: http://dx.doi.org/10.7554/eLife.03398.026 [file elife03398s001.zip › data_and_code/LM_analysis/inputArgsToStruct.m]

function[valStruct] = inputArgsToStruct(valStruct, valCell)
% function to input variable number of property-value pairs into structure
% variable
%
% arguments:
% valStruct = structure variable with pre-defined fields
% varargin  = variable number of property-value pairs
%
% outputs:
% valStruct = updated structure

if ~isstruct(valStruct)
    error('first input to inputArgsToStuct function must be a structure');
end

if ~iscell(valCell)
    error('second input to inputArgsToStuct function must be a cell-array');
end

if rem(numel(valCell), 2) ~= 0
    error('arguments must be arranged as key-value pairs');
end

if isempty( valCell )
    return;
end


names = fieldnames(valStruct);

for i=1:2:numel( valCell )-1
    
    if ischar(valCell{i}) && ~any( strcmp(valCell{i}, names) )
        error('variable %s is not present in structure', valCell{i})
    end
    
    if ~strcmp( class(valStruct.(valCell{i})), class(valCell{i+1}) )
        error(['type of variable %s should be: %s, but variable' ,...
               'of type %s has been passed to function'], ...
               valCell{i}, class(valStruct.(valCell{i})),...
               class(valCell{i+1}) ); 
    end
    
    valStruct.(valCell{i}) = valCell{i+1};
    

end
