# Supplementary material for: Mechanical design principles of a mitotic spindle
Source: eLife. 2014 Dec 18;3:e03398. doi: 10.7554/eLife.03398 (PMC4290452; doi:10.7554/eLife.03398)
Supplement: Source Code 1. — Compressed plain text files containing raw data, scripts and analysis code. The directory ‘EM_analysis’ includes microtubule coordinates for eleven fission yeast spindles that were reconstructed using ET, in addition to MATLAB (The MathWorks inc.) programs for performing geometric analysis on the spindles' architecture. Scripts used to perform analyses of live-cell fluorescent imaging of fission yeast mitosis are included in the directory, ‘LM_analysis’. The directory, ‘simulation_configs’ contains Cytosim configuration files for simulations of yeast spindles buckling under compressive force. DOI: http://dx.doi.org/10.7554/eLife.03398.026 [file elife03398s001.zip › data_and_code/LM_analysis/intensityProjection.m]

function [M, stack] = intensityProjection(A, type, dim)
% function to perform intensity projections on a stack represented by the
% three-dimensional array A.
% The second variable is the type of projection. 
% valid types are max, mean, sum, mean, min, and median.
% dim refers to the dimension for carrying projection over.
% The second return argument is the index of the relevant value for max and
% min projections but is undefined for other types of projections. 


aSizes = size(A);

if numel(aSizes) == 2 
    disp('Warning: Intensity projection is only valid in three dimensions: 2D stack is argument');
else
    if numel(aSizes) ~= 3
        error('intensity projection is only valid in three dimensions');
    end
end
 
%default is maximum
if nargin < 2
    type = 'max';
end

% default is Z-projection
if nargin < 3
    dim = 3;
elseif dim < 1 || dim > 3
    error('dimension must be 1,2 or 3');
end

stack = [];


switch type
    
    case 'max'
        [M, stack] = max(A, [], dim);
    
    case 'min'
        [M, stack] = min(A, [], dim); 
        
    case 'mean'
        M = sum(A, dim) / aSizes(dim);
    
    case 'sum'
        M = sum(A, dim); 
        
    case 'median'
        M = sort(A, dim);
        M = M( :, :, round( aSizes(dim)/2) );
        
    otherwise
        error('Intensity distribution type is not defined');

end

if dim ~= 3
    M = squeeze(M); 
end
