# Supplementary material for: Mechanical design principles of a mitotic spindle
Source: eLife. 2014 Dec 18;3:e03398. doi: 10.7554/eLife.03398 (PMC4290452; doi:10.7554/eLife.03398)
Supplement: Source Code 1. — Compressed plain text files containing raw data, scripts and analysis code. The directory ‘EM_analysis’ includes microtubule coordinates for eleven fission yeast spindles that were reconstructed using ET, in addition to MATLAB (The MathWorks inc.) programs for performing geometric analysis on the spindles' architecture. Scripts used to perform analyses of live-cell fluorescent imaging of fission yeast mitosis are included in the directory, ‘LM_analysis’. The directory, ‘simulation_configs’ contains Cytosim configuration files for simulations of yeast spindles buckling under compressive force. DOI: http://dx.doi.org/10.7554/eLife.03398.026 [file elife03398s001.zip › data_and_code/LM_analysis/makeSpindleMovie.m]

function [sp] = makeSpindleMovie(dirName, stack, sp, pixel_size, box_width, cal_width)

lineWidth = 3; 

if exist(dirName, 'dir')
    system(sprintf('rm %s/*', dirName));  
else
    mkdir(dirName); 
end

C = contourc(double(sp.mask), [0.5, 0.5]); 

clims = [min(stack(:)), 0.6*max(stack(:))]; 
start = sp.splitFrame - 10;
if start < 1
    start = 1;
end

finish = sp.breakFrame + 5;
if finish > numel(sp.I_spindle)
    finish = numel(sp.I_spindle);
end


ymax = size(stack, 1);
xmax = size(stack, 2);

box = regionprops(logical(sp.mask), 'BoundingBox');
xlims = round(box.BoundingBox(1)-10+[0, box.BoundingBox(3)+20]);
ylims = round(box.BoundingBox(2)-10+[0, box.BoundingBox(4)+20]);

ylims(ylims < 1 ) = 1;
ylims(ylims > ymax) = ymax;

xlims(xlims < 1 ) = 1;
xlims(xlims > xmax) = xmax;

fnum = 0; 
stopCount = 0; 
for indx=start:finish
    colormap gray;
    frame = stack(:, :, indx);
    imagesc(frame, clims); 
    set(gca,'YDir','normal');
    axis equal off; 
    hold on; 
    plot(C(1, 2:end), C(2, 2:end), 'm', 'LineWidth', lineWidth); 
    set(gca, 'xlim', xlims, 'ylim', ylims)
    
    
    track_indx = indx+1-sp.startFrame;
    
    if track_indx < 1
        continue;
    end
    
    pt1 = sp.coords([1, 2], track_indx);
    if ~any(isnan(pt1))
        plot(pt1(1), pt1(2), 'mo', 'MarkerSize', 16, 'LineWidth', lineWidth);
    end
    
    pt2 = sp.coords([3, 4], track_indx);
    if ~any(isnan(pt2))
        plot(pt2(1), pt2(2), 'mo', 'MarkerSize', 16, 'LineWidth', lineWidth);
    end
    
    text(5, 5, sprintf('length = %.1f', norm(pt1-pt2)), 'Color', 'g', 'FontSize', 20)
    
    trans  = pt2-pt1;
    
    % basis vectors for defining window
    v_hat = trans/norm(trans);
    n_hat = [v_hat(2); -v_hat(1)];
    corner_vec  = n_hat*0.5*[1, -1, -1, 1, 1];
    corners_in = [repmat(pt1, 1, 2), repmat(pt2, 1, 2), pt1]+box_width*corner_vec;
    corners_out = [repmat(pt1, 1, 2), repmat(pt2, 1, 2), pt1]+(box_width+cal_width)*corner_vec;
       
    if ~any(isnan(trans))
       if pixel_size*norm(trans) > 9
           stopCount = 1;
       end
       
       if ~stopCount
           %plot(corners_out(1, :), corners_out(2, :), 'm-', 'LineWidth', 1.2); 
           plot(corners_in(1, :) , corners_in(2, :), 'g-', 'LineWidth', lineWidth); 
       end
    end
    
    hold off; 

    saveas(gca, sprintf('%s/frame%02d.png', dirName, fnum), 'png');
    fnum=fnum+1; 
end
