# Supplementary material for: Mechanical design principles of a mitotic spindle
Source: eLife. 2014 Dec 18;3:e03398. doi: 10.7554/eLife.03398 (PMC4290452; doi:10.7554/eLife.03398)
Supplement: Source Code 1. — Compressed plain text files containing raw data, scripts and analysis code. The directory ‘EM_analysis’ includes microtubule coordinates for eleven fission yeast spindles that were reconstructed using ET, in addition to MATLAB (The MathWorks inc.) programs for performing geometric analysis on the spindles' architecture. Scripts used to perform analyses of live-cell fluorescent imaging of fission yeast mitosis are included in the directory, ‘LM_analysis’. The directory, ‘simulation_configs’ contains Cytosim configuration files for simulations of yeast spindles buckling under compressive force. DOI: http://dx.doi.org/10.7554/eLife.03398.026 [file elife03398s001.zip › data_and_code/LM_analysis/PLOT_ANALYSIS_RESULTS.m]

% script reads in segmentation and tracking results, and plots various
% graphs to quantify different aspects of spindle elongation

close all; clear; 
showplot = 1; 
fontSize = 32; 
lineWidth= 0.75; 
writeCells = 0;
bright_norm = 0.9e3;
spindle_xlims = [0, 9.1];

writeDir ='figures';

load('polymer_length.mat');
f_handle = figure; hold on;
h_handle = figure; hold on;
g_handle = figure; hold on; 

bad = {[1, 3, 6], [11, 18], [1, 2, 3]}; 
bins = 1.0:0.5:10;
align_length = 3;

totSpindles = 0; 
meanDistance = zeros(100, numel(bins)); 
meanRatio    = zeros(100, numel(bins)); 
meanDensity  = zeros(100, numel(bins)); 
meanEMRatio  = zeros(100, numel(em_spindle_length)); 
meanEMDistance= zeros(100, numel(em_spindle_length)); 

if writeCells
    system('rm -rf images/*'); 
    system('rm -rf images_annotated/*'); 
    system('rm -rf max_images/*'); 
end

for fndx =1:2
    load(sprintf('segment_results/field_%d.mat', fndx) );
    
    for indx=1:numel(store)
        if any(indx==bad{fndx}); 
            continue;
        end
        sp = store{indx};
        
        % plot elongation
        [~, breakDist] = max(sp.distance);
        distance = sp.distance(1:breakDist); 
        distance(breakDist+1:end) = NaN; 
        set(0,'CurrentFigure',f_handle); 
        
        % align spindles temporally by length at four microns
        [~, tzero] = min( abs(distance-align_length) ); 
        good_tracks = ~isnan(distance); 
        time = (1:numel(distance))-tzero;
        plot(time(good_tracks), distance(good_tracks), 'k'); 
        
        % compute density and total spindle intensity
        distance(~good_tracks)=[];
         
        r_spindle = sp.r_spindle(good_tracks);
        spindle_density = bright_norm*r_spindle./sp.N_nucl(good_tracks); 
       
        set(0,'CurrentFigure',g_handle); 
        plot(distance, r_spindle, 'color', [0.8, 0.8, 0.8]);  
        
        set(0,'CurrentFigure',h_handle); 
        plot(distance, spindle_density, 'color', [0.8, 0.8, 0.8]);
        
        
        totSpindles = totSpindles + 1;
        
        
        for bndx=1:numel(bins)
            [~, dndx] = min(abs(distance-bins(bndx)));
            meanDistance(totSpindles, bndx) = distance(dndx); 
            meanRatio(totSpindles, bndx)    = r_spindle(dndx); 
            meanDensity(totSpindles, bndx)  = spindle_density(dndx); 
        end
        
        for bndx=1:numel(em_spindle_length)
            [~, dndx] = min(abs(distance-em_spindle_length(bndx)));
            meanEMDistance(totSpindles, bndx) = distance(dndx); 
            meanEMRatio(totSpindles, bndx)    = r_spindle(dndx); 
        end
        
        if writeCells
            WRITE_CELLS_TO_FILE
        end
    end
    
end

meanDensity  = meanDensity(1:totSpindles, :); 
meanDistance = meanDistance(1:totSpindles, :); 
meanRatio    = meanRatio(1:totSpindles, :); 
meanEMRatio  = meanEMRatio(1:totSpindles, :); 
meanEMDistance  = meanEMDistance(1:totSpindles, :); 

%-----------format spindle elongation graph---------------------
set(0,'CurrentFigure',f_handle); 
set(gca, 'xlim', [-10, 12], 'ylim', [0, 12], 'LineWidth', lineWidth,...
    'fontSize', fontSize, 'Box', 'On');
xlabel('time (minutes)');
ylabel('spindle length (um)');
saveas(gca, [writeDir, 'spindle_elongation_rate.eps'], 'psc2'); 

%-----------compute linear calibration and show fit-------------
figure; hold on;
polymer_matrix = repmat(tot_polymer, totSpindles, 1);
p = polyfit(polymer_matrix, meanEMRatio, 1);
residuals = meanEMRatio - polyval(p, polymer_matrix);  
residuals = sum( residuals(:).^2 );
res_total = ( numel(meanEMRatio) - 1).*var( meanEMRatio(:) );
rsq = 1-residuals./res_total

hE = errorbar(tot_polymer, mean(meanEMRatio), std(meanEMRatio), 'ko');
plot([0, 35], polyval(p, [0, 35]), 'k--');
set(gca, 'xlim', [0, 35], 'ylim', [0, 0.2], 'fontSize', fontSize, 'Box', 'On', 'LineWidth', lineWidth);

set(hE                            , ...
  'LineWidth'       , lineWidth   , ...
  'Marker'          , 'o'         , ...
  'MarkerSize'      , 10           , ...
  'MarkerEdgeColor' , 'k'  , ...
  'MarkerFaceColor' , 0.75*ones(1, 3)  );
bwidth = 0.5; 

% adjust error bar width
hE_c                   = ...
    get(hE     , 'Children'    );
errorbarXData          = ...
    get(hE_c(2), 'XData'       );
errorbarXData(4:9:end) = ...
    errorbarXData(1:9:end) - bwidth;
errorbarXData(7:9:end) = ....
    errorbarXData(1:9:end) - bwidth;
errorbarXData(5:9:end) = ...
    errorbarXData(1:9:end) + bwidth;
errorbarXData(8:9:end) = ...
    errorbarXData(1:9:end) + bwidth;
set(hE_c(2), 'XData', errorbarXData);

xlabel('total polymer (um)');
ylabel('relative intensity'); 
saveas(gca, [writeDir, 'brightness_calibration.eps'], 'psc2'); 

%--------------------plot density graph-------------------------
set(0,'CurrentFigure',h_handle);
h_err = errorbar(bins, mean(meanDensity),  std(meanDensity));
fc = [0, 0, 0.6];

set(h_err             , ...
    'LineStyle'       , '-'    , ...
    'lineWidth'       , 0.75   , ...
    'Marker'          , 'o'    , ...
    'MarkerSize'      , 10     , ...
    'MarkerFaceColor',  fc     , ...
    'Color' , fc);

set(gca, 'xlim', spindle_xlims, 'xtick', 0:2:10, 'ylim', [0, 1], 'LineWidth', lineWidth, ...
    'fontSize', fontSize, 'xtick', 0:2:10, 'Box', 'On');
xlabel('spindle length (um)');
ylabel('rel. pixel brightness'); 
saveas(gca, [writeDir, 'spindle_brightness_tubulin.eps'], 'psc2'); 


%-------------------plot ratio graph----------------------------
set(0,'CurrentFigure',g_handle);
h_err = errorbar(bins, mean(meanRatio),  std(meanRatio));

set(h_err             , ...
    'LineStyle'       , '-'    , ...
    'lineWidth'       , 0.75   , ...
    'Marker'          , 'o'    , ...
    'MarkerSize'      , 10     , ...
    'MarkerFaceColor',  fc     , ...
    'Color' , fc);

% map polymer masses to intensities
p = polyfit(repmat(tot_polymer, totSpindles, 1), meanEMRatio, 1);
I = polyval(p, tot_polymer);
plot(em_spindle_length, I, 'rx', 'MarkerFaceColor', 'r', 'MarkerSize', 14, 'LineWidth', 1); 

% compute mean polymer and map to coordinates
mean_eqm_polymer = mean( tot_polymer(em_spindle_length>2));
stde_eqm_polymer =  std( tot_polymer(em_spindle_length>2));

% mean equilibrium polymer
mu_p_I = polyval(p, mean_eqm_polymer);
st_p_I = polyval(p, mean_eqm_polymer+stde_eqm_polymer)-mu_p_I;
%plot(spindle_xlims, mu_p_I*[1, 1], 'r');
%plot(spindle_xlims, (mu_p_I+st_p_I)*[1, 1], 'r--');
%plot(spindle_xlims, (mu_p_I-st_p_I)*[1, 1], 'r--');


y_range = [0, 0.23]; 
set(gca, 'xlim',  spindle_xlims, 'ylim', y_range, 'LineWidth', lineWidth,...
    'fontSize', fontSize, 'xtick', 0:2:10, 'Box', 'off', 'ygrid', 'on');
xlabel(gca, 'spindle length (um)');
ylabel(gca, 'relative intensity'); 

axesPosition = get(gca,'Position');          %# Get the current axes position
hNewAxes = axes('Position',axesPosition,...  %# Place a new axes on top...
                'Color','none',...           %#   ... with no background color
                'YLim', y_range,...          %#   ... and a different scale
                'YTick', polyval(p, 0:10:40), ...
                'YTickLabel', 0:10:40, ...
                'YAxisLocation','right',...  %#   ... located on the right
                'XTick',[], 'LineWidth', lineWidth,...               %#   ... with no x tick marks
                'Box','off', 'fontSize', fontSize);%#   ... and no surrounding box
ylabel(hNewAxes, 'polymer mass (um)');  
saveas(gca, [writeDir, 'ratio_polymerized_tubulin.eps'], 'psc2'); 
