# Supplementary material for: Mechanical design principles of a mitotic spindle
Source: eLife. 2014 Dec 18;3:e03398. doi: 10.7554/eLife.03398 (PMC4290452; doi:10.7554/eLife.03398)
Supplement: Source Code 1. — Compressed plain text files containing raw data, scripts and analysis code. The directory ‘EM_analysis’ includes microtubule coordinates for eleven fission yeast spindles that were reconstructed using ET, in addition to MATLAB (The MathWorks inc.) programs for performing geometric analysis on the spindles' architecture. Scripts used to perform analyses of live-cell fluorescent imaging of fission yeast mitosis are included in the directory, ‘LM_analysis’. The directory, ‘simulation_configs’ contains Cytosim configuration files for simulations of yeast spindles buckling under compressive force. DOI: http://dx.doi.org/10.7554/eLife.03398.026 [file elife03398s001.zip › data_and_code/LM_analysis/readImageStackToMatrix.m]

function[A, props] = readImageStackToMatrix(filename, varargin)
%READIMAGESTACKTOMATRIX simple function for reading a sequence of images
% stored in a single .tif file into a Matlab matrix

fid = fopen(filename, 'r');

params = struct('type',  'uint16',...
                'x_index', [],...
                'y_index', [],...
                'z_index', []); 
                
                
params = inputArgsToStruct(params, varargin); 

if fid == -1  
    error(['file: ', filename, ' cannot be read!!']);
end


%% check for number format type
validTypes = {'uint8' 'uint16' 'uint32'  'uint64'};

if ~isa(params.type, 'char') || sum(strcmp(params.type, validTypes)) ~= 1
    error('type argument must be a valid numeric type for reading image data');
end

numFormat = params.type;

%% check z-stacks
props   = imfinfo(filename);

if ~isempty( params.z_index )
    
    if ~isa(params.z_index, 'numeric')
        error('indices must be an array of integers'); 
    end
    zindices  = params.z_index; 
else
    zindices = 1:numel(props);
end

%% specify x and y coordinates
xLength = props(1).Height;
yLength = props(1).Width;


if isempty( params.x_index )
    xindices = 1:xLength;
else
    xindices = params.x_index;
end

if isempty( params.y_index )
    yindices = 1:yLength;
else
    yindices = params.y_index;
end 


imagesUniformSize = 1; 

for i=1:numel(zindices)
    if yLength ~= props(zindices(i)).Width || xLength ~= props(zindices(i)).Height
        disp('Warning: Images in stack are not all the same size, images are stored as cell array');
        imagesUniformSize = 0;
        break;
    end
end


if ~imagesUniformSize
    A = cell(numel(zindices), 1);
    
    for i=1:numel(zindices)
        A{i} = imread(filename, zindices(i));
    end
    
else    
    
    A=zeros(numel(xindices), numel(yindices), numel(zindices), numFormat);
    
    for i=1:numel(zindices)
        B = imread(filename, zindices(i));
        A(:, :, i) = B(xindices, yindices); 
    end
    
end
