# Supplementary material for: Mechanical design principles of a mitotic spindle
Source: eLife. 2014 Dec 18;3:e03398. doi: 10.7554/eLife.03398 (PMC4290452; doi:10.7554/eLife.03398)
Supplement: Source Code 1. — Compressed plain text files containing raw data, scripts and analysis code. The directory ‘EM_analysis’ includes microtubule coordinates for eleven fission yeast spindles that were reconstructed using ET, in addition to MATLAB (The MathWorks inc.) programs for performing geometric analysis on the spindles' architecture. Scripts used to perform analyses of live-cell fluorescent imaging of fission yeast mitosis are included in the directory, ‘LM_analysis’. The directory, ‘simulation_configs’ contains Cytosim configuration files for simulations of yeast spindles buckling under compressive force. DOI: http://dx.doi.org/10.7554/eLife.03398.026 [file elife03398s001.zip › data_and_code/LM_analysis/README.txt]

Mechanical Design Principles of a Mitotic Spindle
JJ Ward, H Roque et al.

This folder 'LM_analysis' contains the fluorescence data derived from live-cell imaging,
and the matlab scripts that were used to generate it. 

A. Main Scripts

  PLOT_ANALYSIS_RESULTS.m script reads in segmentation and tracking results from ANALYSE_FIELD, and plots various graphs to quantify different aspects of spindle elongation

  WRITE_CELLS_TO_FILE.m subscript of ANALYSE_FIELD.m that writes results to file.

B. Data 

polymer_length.mat contains the results of the EM analysis. It is used to calculate a calibration factor, to convert from fluorescence to microtubule length.

The folder 'segment_results' contains the output of the segmentation of the live cell imaging. This data is generated by ANALYSE_FIELD.m which quantifies fluorescent intensity of the spindle compared with the surrounding cytoplasm. ANALYSIS_FIELD requires the result of deconvolution performed with Huygens (Scientific Volume Imaging) that were not included in this package, due to size limits.

C. Additional Code

computeSpindleIntensity.m Computes ratio of spindle's fluorescent intensity to that of the cytoplasm of a fission yeast cell.

dimprofile.m function similar to improfile from the Matlab image-processing toolbox, except that it performs linear interpolation of 2D matrix along d parallel lines.

image_background.m function estimates the pixel-value intensity of the background of images that are predominantly black.

image_histogram.m function calculates the pixel-value intensity distribution of an image.

intensityProjection.m function performs different types of intensity projections on a stack represented by a three-dimensional Matlab array.

makeSpindleMovie.m function makes Matlab movie of elongating spindle that is annotated with tracking and segmentation results.

readImageStackToMatrix.m simple function for reading a sequence of images stored in a single .tif file into a Matlab matrix.

intensityProjection.m function performs intensity projections on a stack represented by a
three-dimensional Matlab array.

inputArgsToStruct.m simple function to input variable number of property-value pairs into
a Matlab data structure.
