# Supplementary material for: Mechanical design principles of a mitotic spindle
Source: eLife. 2014 Dec 18;3:e03398. doi: 10.7554/eLife.03398 (PMC4290452; doi:10.7554/eLife.03398)
Supplement: Source Code 1. — Compressed plain text files containing raw data, scripts and analysis code. The directory ‘EM_analysis’ includes microtubule coordinates for eleven fission yeast spindles that were reconstructed using ET, in addition to MATLAB (The MathWorks inc.) programs for performing geometric analysis on the spindles' architecture. Scripts used to perform analyses of live-cell fluorescent imaging of fission yeast mitosis are included in the directory, ‘LM_analysis’. The directory, ‘simulation_configs’ contains Cytosim configuration files for simulations of yeast spindles buckling under compressive force. DOI: http://dx.doi.org/10.7554/eLife.03398.026 [file elife03398s001.zip › data_and_code/LM_analysis/WRITE_CELLS_TO_FILE.m]

ymax = size(stack, 1);
xmax = size(stack, 2);
tmax = size(stack, 3);

smooth_bound = 3; 

tlims(1) = find(~isnan(sp.distance), 1, 'first') - 5;
[~, tlims(2)] = max( sp.distance );
tlims(2) = tlims(2) + 5;

box = regionprops(logical(sp.mask), 'BoundingBox');

xlims = round(box.BoundingBox(1)-10+[0, box.BoundingBox(3)+20]);
ylims = round(box.BoundingBox(2)-10+[0, box.BoundingBox(4)+20]);

ylims(ylims < 1 ) = 1;
ylims(ylims > ymax) = ymax;

xlims(xlims < 1 ) = 1;
xlims(xlims > xmax) = xmax;

tlims(tlims < 1 ) = 1;
tlims(tlims > tmax ) = tmax;

name = sprintf('field_%d_cell_%02d', fndx, indx);
writeStackToTif(stack(ylims(1):ylims(2), xlims(1):xlims(2), tlims(1):tlims(2)), ['images/', name, '.tif']);
writeStackToTif(projt(ylims(1):ylims(2), xlims(1):xlims(2), tlims(1):tlims(2)), ['max_images/', name, '_C1.tif']);
writeStackToTif(proju(ylims(1):ylims(2), xlims(1):xlims(2), tlims(1):tlims(2)), ['max_images/', name, '_C2.tif']);
makeSpindleMovie(['images_annotated/', name], stack, sp, pixel_size, box_width, cal_width)

figure;
imagesc(stack(ylims(1):ylims(2), xlims(1):xlims(2), tlims(1)+10));
%title(sprintf('%s, width=%d', name, xlims(2)-xlims(1))); 
colormap gray
hold on; axis equal off;
boundary = bwboundaries( sp.mask(ylims(1):ylims(2), xlims(1):xlims(2)) );
xb = [boundary{1}(1:smooth_bound:end,2); boundary{1}(end, 2)]; 
yb = [boundary{1}(1:smooth_bound:end,1); boundary{1}(end, 1)]; 

plot(xb, yb, 'r', 'LineWidth', 2);
