# Supplementary material for: Mechanical design principles of a mitotic spindle
Source: eLife. 2014 Dec 18;3:e03398. doi: 10.7554/eLife.03398 (PMC4290452; doi:10.7554/eLife.03398)
Supplement: Source Code 1. — Compressed plain text files containing raw data, scripts and analysis code. The directory ‘EM_analysis’ includes microtubule coordinates for eleven fission yeast spindles that were reconstructed using ET, in addition to MATLAB (The MathWorks inc.) programs for performing geometric analysis on the spindles' architecture. Scripts used to perform analyses of live-cell fluorescent imaging of fission yeast mitosis are included in the directory, ‘LM_analysis’. The directory, ‘simulation_configs’ contains Cytosim configuration files for simulations of yeast spindles buckling under compressive force. DOI: http://dx.doi.org/10.7554/eLife.03398.026 [file elife03398s001.zip › data_and_code/simulation_configs/spindle_07.cym]

% Two interacting linear asters

set simul aster_couple.cym
{
    time_step = 0.001
    viscosity = 1.0
    steric = 1, 200
    steric_max_range = 0.5
}

set space pombe
{
    geometry = ( capsule 3.5 2.0 )
    display = ( color=0xFFFFFF20 )
}

set space nucleus
{
	geometry = (capsule 0.75 0.5) 
	display = ( visible = 0 )
}

new space nucleus
new space pombe

set fiber microtubule
{
    squeeze = 1, 2
    rigidity = 20
    segmentation = 0.1
    confine       = none
    activity = fiber
    steric = 1
    steric_radius = 0.03
    display = { end_style = 2; plus_end=2, 16 }
}

set hand ase1_klp9_clasp
{
    binding_range = 0.06
    binding_rate = 300
    unbinding_rate = 1    
    unbinding_force = 6    
    activity = move
    max_speed = 0
    display = { size=8; color=0xFF00FFFF }
}

set couple central_spindle_complex 
{
    activity = bridge
    length = 0.05
    hand1 = ase1_klp9_clasp
    hand2 = ase1_klp9_clasp
    specificity = antiparallel
    stiffness = 1000
    fast_diffusion = 0
    diffusion = 20 
    confine       = inside, 100, nucleus
}

set solid core
{
    display   = { style=3 }
    confine   = none
}

set aster spb1
{
	clamp_asters = 1
	clamp_length = 4.11
	clamp_stiffness = 1000
	solid = core
    radius= 0.06, 0.1, 1.0      
    nb_fibers = 4
    fibers = microtubule
    stiffness = 1000, 20
    constrained = 9
    fiber_length = 2.74, 2.60, 2.60, 2.57
}

set aster spb2
{
    solid = core
    radius= 0.06, 0.1, 1.0      
    nb_fibers = 4
    fibers = microtubule
    stiffness = 1000, 20
    constrained = 9
    fiber_length = 3.79, 2.16, 2.19, 1.84
}

new aster spb1
{
    position = ( -2.055 0 0) 
    orientation = -1 0 0
}

new aster spb2
{
    position = ( 2.055 0 0) 
    orientation = 1 0 0 
}

new 150 couple central_spindle_complex

run simul *
{
    nb_steps  = 25000
    nb_frames = 0
}

new 150 couple central_spindle_complex

run simul *
{
    nb_steps  = 25000
    nb_frames = 0
}

change fiber microtubule
{
	squeeze = 1, 5
}


change aster spb1
{
	start_push_spindle = 1
	clamp_length    = 3.11
	clamp_stiffness = 0 
	clamp_stiffness_increase=10.0
}

change hand ase1_klp9_clasp
{
    unbinding_rate = 0
}

run simul *
{
    nb_steps  = 150000
    nb_frames = 30
}


change aster spb1
{
    clamp_stiffness_increase=0.0 
}

run simul *
{
    nb_steps  = 50000
    nb_frames = 10
}
